# Supplementary material for: High-surface-area corundum nanoparticles by resistive hotspot-induced phase transformation
Source: Nat Commun. 2022 Aug 26;13:5027. doi: 10.1038/s41467-022-32622-4 (PMC9418197; doi:10.1038/s41467-022-32622-4)
Supplement: Supplementary file 2 — Source Data [file 41467_2022_32622_MOESM2_ESM.xlsx]

## Sheet: Fig. 1c
	0		0.3		0.4		0.5		0.8		700°C calcination
2theta	degree	2theta	degree	2theta	degree	2theta	degree	2theta	degree	2theta	degree
10	1284.76	10	2277.57	10	2017.39	10	1918.67	10	3996	10	1912
10.01	1719.39	10.01	2555.82	10.01	2025.16	10.01	1564.16	10.05	3859.2	10.05	1940
10.02	1730.2	10.02	2599.32	10.02	2135.91	10.02	1668.75	10.1	3758.4	10.1	1860
10.03	1612.52	10.03	2442.75	10.03	1819.83	10.03	1662.79	10.15	3967.2	10.15	1864
10.04	1546.1	10.04	2514.46	10.04	1799.08	10.04	1682.03	10.2	3585.6	10.2	1888
10.05	1505.89	10.05	2375.48	10.05	1932.33	10.05	1651.41	10.25	3859.2	10.25	1832
10.06	1509.24	10.06	2729.15	10.06	2098.74	10.06	1629.49	10.3	3859.2	10.3	1812
10.07	1553.73	10.07	2335.71	10.07	1975.2	10.07	1607.37	10.35	3736.8	10.35	1660
10.08	1649.32	10.08	2374.36	10.08	1949.7	10.08	1563.17	10.4	3808.8	10.4	1900
10.09	1741.76	10.09	2382.57	10.09	1987.77	10.09	1620.71	10.45	3564	10.45	1820
10.1	1758.3	10.1	2660.76	10.1	2097.83	10.1	1801.79	10.5	3808.8	10.5	1728
10.11	1427.53	10.11	2475.75	10.11	2091.76	10.11	1481.51	10.55	3420	10.55	1804
10.12	1362.27	10.12	2623.36	10.12	1763.36	10.12	1513.65	10.6	3916.8	10.6	1772
10.13	1589.75	10.13	2377.47	10.13	1961.21	10.13	1820.51	10.65	3456	10.65	1772
10.14	1671.84	10.14	2483.39	10.14	1906.75	10.14	1621.91	10.7	3628.8	10.7	1708
10.15	1504.62	10.15	2148.21	10.15	2257.73	10.15	1633.87	10.75	3153.6	10.75	1812
10.16	1492.8	10.16	2204.03	10.16	2213.18	10.16	1648.2	10.8	3535.2	10.8	1692
10.17	1531.41	10.17	2269.9	10.17	2035.05	10.17	1626.27	10.85	3585.6	10.85	1716
10.18	1737.43	10.18	2255.99	10.18	2274.45	10.18	1717.37	10.9	3398.4	10.9	1812
10.19	1577.78	10.19	2315.34	10.19	1837.32	10.19	1697.92	10.95	3477.6	10.95	1592
10.2	1708.37	10.2	2239.69	10.2	1948.91	10.2	1627.06	11	3283.2	11	1688
10.21	1625	10.21	2183.95	10.21	2203.93	10.21	1778.68	11.05	3607.2	11.05	1596
10.22	1610.81	10.22	2259.39	10.22	1748.69	10.22	1736.33	11.1	3600	11.1	1588
10.23	1492.7	10.23	2423.41	10.23	1799.86	10.23	1822.69	11.15	3657.6	11.15	1616
10.24	1817.23	10.24	2245.58	10.24	1898.52	10.24	1680.48	11.2	3124.8	11.2	1556
10.25	1510.49	10.25	2287.72	10.25	2132.55	10.25	1508.39	11.25	3290.4	11.25	1592
10.26	1497.44	10.26	2500.55	10.26	2133.63	10.26	1620.84	11.3	3355.2	11.3	1576
10.27	1399.97	10.27	2279.18	10.27	2008.6	10.27	1715.37	11.35	3384	11.35	1532
10.28	1552.72	10.28	2226.1	10.28	1944.23	10.28	1649.04	11.4	3376.8	11.4	1548
10.29	1522.12	10.29	2318.95	10.29	1935.84	10.29	1683.39	11.45	3168	11.45	1400
10.3	1628.66	10.3	2269.66	10.3	1953.86	10.3	1351.94	11.5	3268.8	11.5	1484
10.31	1704.91	10.31	2322.84	10.31	2238.6	10.31	1514.19	11.55	3376.8	11.55	1536
10.32	1659.72	10.32	2303.13	10.32	1982.5	10.32	1574.74	11.6	3348	11.6	1548
10.33	1795.22	10.33	2433.37	10.33	2008.93	10.33	1635.16	11.65	3225.6	11.65	1616
10.34	1519.72	10.34	2482.37	10.34	1944.93	10.34	1592.65	11.7	3376.8	11.7	1524
10.35	1298.68	10.35	2481.72	10.35	1873.13	10.35	1629.05	11.75	3290.4	11.75	1540
10.36	1739.95	10.36	2470.89	10.36	2218.41	10.36	1641.88	11.8	3398.4	11.8	1484
10.37	1316.52	10.37	2057.07	10.37	2014.5	10.37	1673.78	11.85	3117.6	11.85	1616
10.38	1516.49	10.38	2212.21	10.38	2270.34	10.38	1523.72	11.9	3362.4	11.9	1460
10.39	1649.61	10.39	2147.24	10.39	2169.53	10.39	1736.6	11.95	3160.8	11.95	1416
10.4	1611.76	10.4	2090.4	10.4	2455.85	10.4	1544.47	12	3204	12	1572
10.41	1263.72	10.41	2245.94	10.41	2351.55	10.41	1530.18	12.05	2887.2	12.05	1356
10.42	1505.29	10.42	2507.33	10.42	2070.44	10.42	1454.77	12.1	2865.6	12.1	1436
10.43	1586.26	10.43	2472.24	10.43	1967.4	10.43	1688.01	12.15	2937.6	12.15	1412
10.44	1499.32	10.44	2308.89	10.44	2002.43	10.44	1799.33	12.2	3002.4	12.2	1448
10.45	1706.26	10.45	2056.54	10.45	2056.74	10.45	1730.16	12.25	3405.6	12.25	1532
10.46	1610.3	10.46	2111.34	10.46	1734.04	10.46	1744.44	12.3	2908.8	12.3	1396
10.47	1891.54	10.47	2608.43	10.47	2131.09	10.47	1520.01	12.35	3304.8	12.35	1508
10.48	1326.89	10.48	2360.78	10.48	2352.36	10.48	1789.36	12.4	3506.4	12.4	1400
10.49	1458.76	10.49	2042.79	10.49	2093.34	10.49	1379.27	12.45	3268.8	12.45	1432
10.5	1457.8	10.5	2273.19	10.5	2233.21	10.5	1662.79	12.5	3456	12.5	1368
10.51	1383.4	10.51	2175.24	10.51	2026.56	10.51	1839.04	12.55	3398.4	12.55	1452
10.52	1598.83	10.52	2416.6	10.52	2223.29	10.52	1627.41	12.6	3060	12.6	1408
10.53	1474.33	10.53	2639.56	10.53	1977.74	10.53	1553.54	12.65	3254.4	12.65	1448
10.54	1465.28	10.54	2435.29	10.54	2228.7	10.54	1432.79	12.7	2779.2	12.7	1348
10.55	1682.9	10.55	2357.24	10.55	1833.84	10.55	1467.83	12.75	2844	12.75	1372
10.56	1333.55	10.56	2430.28	10.56	1962.44	10.56	1604.49	12.8	2743.2	12.8	1416
10.57	1385.23	10.57	2337.81	10.57	1951.53	10.57	1938.66	12.85	2779.2	12.85	1308
10.58	1577.66	10.58	2383.01	10.58	1829.71	10.58	1350.41	12.9	2556	12.9	1288
10.59	1534.65	10.59	2193.87	10.59	2363.12	10.59	1577.91	12.95	2455.2	12.95	1200
10.6	1543.38	10.6	2093.01	10.6	1920.6	10.6	1618.07	13	2685.6	13	1232
10.61	1556.84	10.61	2320.88	10.61	2055.29	10.61	1850.15	13.05	2448	13.05	1284
10.62	1492.66	10.62	2461.81	10.62	2037.33	10.62	1614.81	13.1	2512.8	13.1	1220
10.63	1417.64	10.63	2458.25	10.63	1876.97	10.63	1393.64	13.15	2700	13.15	1248
10.64	1553.08	10.64	2341.9	10.64	1668.86	10.64	1470.71	13.2	2484	13.2	1296
10.65	1396.2	10.65	2195.72	10.65	2224.4	10.65	1739.48	13.25	2714.4	13.25	1180
10.66	1408.61	10.66	2481.78	10.66	1926.83	10.66	1490.41	13.3	2570.4	13.3	1160
10.67	1651.29	10.67	2201.89	10.67	1736.84	10.67	1584.88	13.35	2570.4	13.35	1152
10.68	1602.96	10.68	2018.59	10.68	2036.87	10.68	1658.31	13.4	2505.6	13.4	1216
10.69	1693.61	10.69	2249.96	10.69	2042.67	10.69	1449.56	13.45	2685.6	13.45	1032
10.7	1471.76	10.7	2298.16	10.7	1878.36	10.7	1476.99	13.5	2404.8	13.5	1112
10.71	1620.6	10.71	2270.73	10.71	2213.52	10.71	1464.12	13.55	2592	13.55	1092
10.72	1779.69	10.72	2333.57	10.72	1905.53	10.72	1332.3	13.6	2332.8	13.6	1116
10.73	1464.19	10.73	2132.94	10.73	1991.46	10.73	1487.44	13.65	2246.4	13.65	1032
10.74	1558.28	10.74	2351.64	10.74	1721.12	10.74	1570.16	13.7	2368.8	13.7	1008
10.75	1546.39	10.75	2219.26	10.75	1820.58	10.75	1721.47	13.75	2433.6	13.75	1068
10.76	1406.09	10.76	2414.58	10.76	1972.93	10.76	1575.81	13.8	2426.4	13.8	1140
10.77	1398.49	10.77	2455.31	10.77	1827.7	10.77	1607.8	13.85	2527.2	13.85	1064
10.78	1364.31	10.78	2485.34	10.78	1938.47	10.78	1442.5	13.9	2318.4	13.9	1124
10.79	1433.41	10.79	2238.96	10.79	1989.43	10.79	1421.25	13.95	2246.4	13.95	1032
10.8	1434.83	10.8	2348.31	10.8	1935.74	10.8	1338.28	14	2404.8	14	1056
10.81	1608.81	10.81	2198.77	10.81	2262.61	10.81	1650.12	14.05	2160	14.05	1172
10.82	1359.19	10.82	2436.27	10.82	1628.8	10.82	1288.91	14.1	2433.6	14.1	1084
10.83	1582.54	10.83	2401.48	10.83	1864.33	10.83	1585.5	14.15	2376	14.15	1008
10.84	1363.57	10.84	2295.28	10.84	1827.01	10.84	1668.69	14.2	2419.2	14.2	964
10.85	1616.55	10.85	2212.05	10.85	1711.95	10.85	1618.68	14.25	2318.4	14.25	936
10.86	1604.73	10.86	2322.72	10.86	2098.61	10.86	1643.38	14.3	2203.2	14.3	1012
10.87	1571.4	10.87	2138.56	10.87	2046.97	10.87	1435.91	14.35	2124	14.35	1156
10.88	1534.83	10.88	2162.78	10.88	1948.95	10.88	1729.95	14.4	2131.2	14.4	920
10.89	1311.04	10.89	2164.06	10.89	1861.78	10.89	1513.46	14.45	2296.8	14.45	948
10.9	1463.44	10.9	2532.12	10.9	1552.86	10.9	1471.43	14.5	2419.2	14.5	980
10.91	1510.18	10.91	2303.26	10.91	2128.82	10.91	1624.36	14.55	2188.8	14.55	800
10.92	1530.19	10.92	2183.72	10.92	1908.6	10.92	1457.97	14.6	2325.6	14.6	1052
10.93	1442.68	10.93	2092.14	10.93	2056.07	10.93	1316.96	14.65	2210.4	14.65	972
10.94	1435.24	10.94	2479.74	10.94	2033.88	10.94	1585.78	14.7	2167.2	14.7	1052
10.95	1530.76	10.95	2354.56	10.95	2191.6	10.95	1633.33	14.75	1915.2	14.75	980
10.96	1296.81	10.96	2371.84	10.96	1856.5	10.96	1730.06	14.8	2167.2	14.8	980
10.97	1439.27	10.97	2715.65	10.97	1879.1	10.97	1377.89	14.85	2037.6	14.85	944
10.98	1550	10.98	2172.51	10.98	2023.63	10.98	1624.12	14.9	2332.8	14.9	860
10.99	1504.38	10.99	2182.91	10.99	1951.6	10.99	1374.13	14.95	2059.2	14.95	940
11	1386.55	11	2282.83	11	1937.7	11	1338.7	15	2095.2	15	964
11.01	1428.38	11.01	2007.37	11.01	1847.65	11.01	1531.82	15.05	1929.6	15.05	848
11.02	1577.42	11.02	2021.28	11.02	1867.61	11.02	1326.89	15.1	2030.4	15.1	856
11.03	1518.49	11.03	2026.92	11.03	1919.1	11.03	1490.09	15.15	1951.2	15.15	976
11.04	1417.26	11.04	2122.77	11.04	2011.16	11.04	1706.45	15.2	2088	15.2	792
11.05	1592.19	11.05	2480.28	11.05	2001.51	11.05	1572.43	15.25	1994.4	15.25	868
11.06	1395.37	11.06	2134.81	11.06	1989.14	11.06	1668.23	15.3	1735.2	15.3	860
11.07	1272.01	11.07	2531.74	11.07	2006.06	11.07	1409.65	15.35	1821.6	15.35	928
11.08	1415.34	11.08	2367.41	11.08	1806.91	11.08	1533.3	15.4	2080.8	15.4	872
11.09	1342.1	11.09	2197.58	11.09	2026.99	11.09	1636.36	15.45	2044.8	15.45	936
11.1	1322.71	11.1	2178.32	11.1	1876.68	11.1	1566.37	15.5	1958.4	15.5	800
11.11	1379.82	11.11	2309.99	11.11	1775.62	11.11	1261.2	15.55	2217.6	15.55	856
11.12	1622.21	11.12	2245.34	11.12	2123.63	11.12	1066.33	15.6	2073.6	15.6	860
11.13	1492.13	11.13	2186.01	11.13	1937.93	11.13	1339.63	15.65	2059.2	15.65	928
11.14	1458.28	11.14	2286.59	11.14	1927.39	11.14	1332.45	15.7	1864.8	15.7	848
11.15	1488.75	11.15	2327.33	11.15	1906.74	11.15	1395.31	15.75	1821.6	15.75	824
11.16	1420.95	11.16	2066.33	11.16	1995.48	11.16	1355.51	15.8	1864.8	15.8	816
11.17	1579.55	11.17	2103.89	11.17	2204.67	11.17	1272.76	15.85	1900.8	15.85	824
11.18	1608.41	11.18	2262.14	11.18	1826.93	11.18	1291.76	15.9	1900.8	15.9	892
11.19	1546.7	11.19	2374.43	11.19	1750.15	11.19	1426.59	15.95	1965.6	15.95	852
11.2	1466.9	11.2	2012.07	11.2	1840.81	11.2	1628.72	16	1915.2	16	844
11.21	1474.34	11.21	2167.62	11.21	2135.19	11.21	1570.02	16.05	1792.8	16.05	748
11.22	1523.41	11.22	2233.4	11.22	2078.76	11.22	1738.47	16.1	2174.4	16.1	836
11.23	1496.41	11.23	2138.92	11.23	2076.08	11.23	1580.32	16.15	1814.4	16.15	740
11.24	1347.29	11.24	2083.33	11.24	1778.7	11.24	1499.45	16.2	1648.8	16.2	692
11.25	1489.34	11.25	2077.63	11.25	2150.08	11.25	1461.95	16.25	1800	16.25	872
11.26	1541.38	11.26	2265.19	11.26	2073.97	11.26	1319	16.3	1756.8	16.3	816
11.27	1532.7	11.27	2297.08	11.27	1991.11	11.27	1437.27	16.35	1800	16.35	888
11.28	1333.69	11.28	2457.84	11.28	1920.93	11.28	1318.31	16.4	1641.6	16.4	744
11.29	1302.47	11.29	2213.38	11.29	2118.66	11.29	1629.51	16.45	1706.4	16.45	772
11.3	1375.14	11.3	2152.38	11.3	2231.97	11.3	1370.63	16.5	1756.8	16.5	848
11.31	1627.48	11.31	2223.16	11.31	1775.62	11.31	1397.74	16.55	2044.8	16.55	784
11.32	1637.49	11.32	1984.33	11.32	1898.01	11.32	1457.74	16.6	1670.4	16.6	940
11.33	1689.04	11.33	2081.33	11.33	1732.13	11.33	1408.18	16.65	1807.2	16.65	832
11.34	1344.42	11.34	1996.44	11.34	1783.81	11.34	1483.81	16.7	1792.8	16.7	788
11.35	1468.71	11.35	2347.42	11.35	1921.42	11.35	1290.24	16.75	1756.8	16.75	804
11.36	1212.16	11.36	1899.22	11.36	1928.63	11.36	1227.12	16.8	1641.6	16.8	912
11.37	1437.68	11.37	1984.28	11.37	1875.62	11.37	1355.82	16.85	1857.6	16.85	756
11.38	1355.9	11.38	2344.33	11.38	1660.42	11.38	1579.46	16.9	1742.4	16.9	748
11.39	1449.51	11.39	2168.26	11.39	1971.48	11.39	1585.23	16.95	1641.6	16.95	800
11.4	1378.63	11.4	2498.34	11.4	1769.16	11.4	1205.13	17	1684.8	17	836
11.41	1489.06	11.41	2125.32	11.41	1770.86	11.41	1510.2	17.05	1713.6	17.05	816
11.42	1564.13	11.42	2325.06	11.42	1781	11.42	1401.9	17.1	1908	17.1	784
11.43	1430.08	11.43	2139.24	11.43	1980.75	11.43	1406.81	17.15	1915.2	17.15	816
11.44	1525.44	11.44	2197.25	11.44	1877.58	11.44	1663.99	17.2	1670.4	17.2	796
11.45	1598.01	11.45	1946.48	11.45	2036.36	11.45	1338.27	17.25	1533.6	17.25	748
11.46	1388.7	11.46	2225.49	11.46	1933.5	11.46	1471.96	17.3	1908	17.3	840
11.47	1531.29	11.47	2268.47	11.47	1904.93	11.47	1256.11	17.35	1792.8	17.35	720
11.48	1456.11	11.48	2142.72	11.48	1700.29	11.48	1451.1	17.4	1555.2	17.4	692
11.49	1344.48	11.49	1984.88	11.49	1767.27	11.49	1529.83	17.45	1778.4	17.45	768
11.5	1581.81	11.5	1977.13	11.5	1741.34	11.5	1370.66	17.5	1728	17.5	748
11.51	1629.23	11.51	1870.11	11.51	1969.45	11.51	1517.03	17.55	1605.6	17.55	692
11.52	1531.26	11.52	2203.95	11.52	1804.12	11.52	1526.72	17.6	1872	17.6	732
11.53	1572.76	11.53	2396.54	11.53	1937.9	11.53	1512.57	17.65	1864.8	17.65	748
11.54	1525.88	11.54	2080.27	11.54	1924	11.54	1340.39	17.7	1648.8	17.7	616
11.55	1296.36	11.55	2218.66	11.55	1713.45	11.55	1411.12	17.75	1857.6	17.75	680
11.56	1506.02	11.56	2537.54	11.56	1734.88	11.56	1742.49	17.8	1893.6	17.8	820
11.57	1275.39	11.57	2525.62	11.57	1709.81	11.57	1666.82	17.85	1807.2	17.85	792
11.58	1331.59	11.58	2122.29	11.58	1846.49	11.58	1580.64	17.9	2109.6	17.9	712
11.59	1610.47	11.59	2043.29	11.59	1610.93	11.59	1819.78	17.95	1821.6	17.95	732
11.6	1097.9	11.6	2312.7	11.6	1913.46	11.6	1349.6	18	1893.6	18	768
11.61	1497.81	11.61	2323.49	11.61	1977.07	11.61	1542.58	18.05	1778.4	18.05	732
11.62	1497.74	11.62	2179.04	11.62	1830.37	11.62	1381.47	18.1	1843.2	18.1	812
11.63	1565.69	11.63	2031.13	11.63	1708.05	11.63	1508.04	18.15	1634.4	18.15	728
11.64	1414.53	11.64	2091.25	11.64	1529.4	11.64	1500.53	18.2	1598.4	18.2	752
11.65	1303.34	11.65	2408.5	11.65	1835.91	11.65	1630.44	18.25	1641.6	18.25	728
11.66	1244.18	11.66	2247.56	11.66	1810.88	11.66	1388.12	18.3	1548	18.3	744
11.67	1297.39	11.67	2064.32	11.67	1835.95	11.67	1442.4	18.35	1620	18.35	796
11.68	1379.85	11.68	2300.72	11.68	1923.02	11.68	1453.48	18.4	1526.4	18.4	776
11.69	1500.41	11.69	2351.84	11.69	1731.69	11.69	1385.77	18.45	1656	18.45	644
11.7	1419.02	11.7	2276.31	11.7	1863.28	11.7	1333.87	18.5	1504.8	18.5	680
11.71	1503.44	11.71	2190.59	11.71	1886.84	11.71	1307.65	18.55	1562.4	18.55	788
11.72	1808.42	11.72	2005.44	11.72	1788.63	11.72	1595.9	18.6	1533.6	18.6	720
11.73	1529.54	11.73	2142.03	11.73	2036.49	11.73	1322.44	18.65	1720.8	18.65	692
11.74	1736.09	11.74	1851.57	11.74	1716.83	11.74	1271.22	18.7	1699.2	18.7	744
11.75	1362.3	11.75	2193.77	11.75	1617.16	11.75	1317.3	18.75	1735.2	18.75	752
11.76	1278.86	11.76	2146.98	11.76	1730.71	11.76	1513.23	18.8	1742.4	18.8	732
11.77	1635.67	11.77	2138.48	11.77	1893.5	11.77	1548.2	18.85	1706.4	18.85	684
11.78	1354.3	11.78	2132.12	11.78	1819.86	11.78	1551.78	18.9	1648.8	18.9	848
11.79	1537.1	11.79	2021.88	11.79	1853.31	11.79	1302.97	18.95	1375.2	18.95	740
11.8	1382.59	11.8	2164.82	11.8	1743.26	11.8	1416.06	19	1735.2	19	776
11.81	1660.88	11.81	2194.09	11.81	1650.02	11.81	1434.25	19.05	1756.8	19.05	760
11.82	1341.48	11.82	2231.99	11.82	1652.66	11.82	1414.52	19.1	1634.4	19.1	784
11.83	1739.12	11.83	2236.38	11.83	1589.47	11.83	1293.56	19.15	1677.6	19.15	872
11.84	1473.87	11.84	2158.99	11.84	1637.11	11.84	1393.85	19.2	1944	19.2	704
11.85	1517.64	11.85	2176.47	11.85	2024.31	11.85	1428.73	19.25	1792.8	19.25	784
11.86	1413.75	11.86	2162.79	11.86	1920.06	11.86	1401.14	19.3	1692	19.3	768
11.87	1359.67	11.87	2126.63	11.87	1954.04	11.87	1404.97	19.35	1742.4	19.35	728
11.88	1356.57	11.88	2025.18	11.88	2030.49	11.88	1335.94	19.4	1958.4	19.4	796
11.89	1576.73	11.89	2247.55	11.89	1526.85	11.89	1434.42	19.45	1850.4	19.45	732
11.9	1234.72	11.9	2188.69	11.9	1716.97	11.9	1419.08	19.5	1634.4	19.5	664
11.91	1566.08	11.91	2205.62	11.91	1764.45	11.91	1185.87	19.55	1800	19.55	788
11.92	1419.88	11.92	2059.06	11.92	2084.82	11.92	1144.69	19.6	1771.2	19.6	752
11.93	1446.6	11.93	2260.15	11.93	1914.62	11.93	1366.3	19.65	1699.2	19.65	784
11.94	1442.3	11.94	2215.51	11.94	1868.08	11.94	1364.99	19.7	1706.4	19.7	756
11.95	1219.18	11.95	2162.9	11.95	1361.15	11.95	1194.29	19.75	1663.2	19.75	728
11.96	1431.02	11.96	2005.58	11.96	1784.07	11.96	1376.38	19.8	1706.4	19.8	700
11.97	1453.75	11.97	2001.24	11.97	1689.74	11.97	1452.26	19.85	1605.6	19.85	808
11.98	1602.63	11.98	2070.78	11.98	1854.28	11.98	1559.77	19.9	1605.6	19.9	744
11.99	1418.89	11.99	2141.81	11.99	1797.74	11.99	1611.94	19.95	1598.4	19.95	764
12	1433.24	12	2122.69	12	1821	12	1432.45	20	1605.6	20	720
12.01	1474.44	12.01	2195.24	12.01	1838.31	12.01	1570.96	20.05	1519.2	20.05	780
12.02	1417.57	12.02	2255.26	12.02	1853.08	12.02	1412.15	20.1	1807.2	20.1	716
12.03	1296.84	12.03	2190.36	12.03	1594.69	12.03	1553.95	20.15	1663.2	20.15	736
12.04	1388.48	12.04	2185.16	12.04	1841.72	12.04	1369.94	20.2	1612.8	20.2	716
12.05	1294.96	12.05	1921.76	12.05	1873.2	12.05	1228.09	20.25	1764	20.25	700
12.06	1314.34	12.06	2499.57	12.06	1802.46	12.06	1345.37	20.3	1641.6	20.3	652
12.07	1475.08	12.07	2063.45	12.07	1723.94	12.07	1328.19	20.35	1843.2	20.35	700
12.08	1329.35	12.08	2092.44	12.08	1858.07	12.08	1271.05	20.4	1764	20.4	744
12.09	1471.4	12.09	2029.26	12.09	2116.64	12.09	1483.32	20.45	1454.4	20.45	712
12.1	1606.05	12.1	2056.62	12.1	1697.45	12.1	1279.33	20.5	1864.8	20.5	704
12.11	1496.15	12.11	1960.88	12.11	1715.29	12.11	1416.48	20.55	1634.4	20.55	680
12.12	1287.17	12.12	1672.46	12.12	1769.39	12.12	1555.68	20.6	1728	20.6	632
12.13	1181.19	12.13	1941.86	12.13	1893.18	12.13	1187.21	20.65	1440	20.65	648
12.14	1028.31	12.14	2332.28	12.14	1874.46	12.14	1462.8	20.7	1684.8	20.7	628
12.15	1178.14	12.15	2082.92	12.15	1734.84	12.15	1315.87	20.75	1584	20.75	700
12.16	1284.03	12.16	1772.02	12.16	1940.44	12.16	1466.29	20.8	1584	20.8	664
12.17	1701.35	12.17	1834.81	12.17	1778.84	12.17	1218.9	20.85	1692	20.85	652
12.18	1489.61	12.18	1935.05	12.18	1645.73	12.18	1235.9	20.9	1540.8	20.9	628
12.19	1380.64	12.19	2193.84	12.19	1782.3	12.19	1500.66	20.95	1670.4	20.95	800
12.2	1573.17	12.2	2315.15	12.2	1789.83	12.2	1344.93	21	1641.6	21	644
12.21	1493.22	12.21	2088.65	12.21	1608	12.21	1465.47	21.05	1728	21.05	624
12.22	1638.46	12.22	2184.41	12.22	1753.89	12.22	1365.11	21.1	1684.8	21.1	688
12.23	1331.73	12.23	1956.19	12.23	1649.08	12.23	1521.72	21.15	1663.2	21.15	740
12.24	1284.58	12.24	2206	12.24	1753.6	12.24	1405.71	21.2	1540.8	21.2	640
12.25	1531.41	12.25	2236.15	12.25	1909.23	12.25	1357.71	21.25	1512	21.25	620
12.26	1100.99	12.26	2082.63	12.26	1873.81	12.26	1586.92	21.3	1540.8	21.3	640
12.27	1414.12	12.27	1960.64	12.27	1599.04	12.27	1435.43	21.35	1684.8	21.35	596
12.28	1213.62	12.28	2359.8	12.28	2132.59	12.28	1596.54	21.4	1771.2	21.4	704
12.29	1452.18	12.29	2239.45	12.29	1789.62	12.29	1350.26	21.45	1483.2	21.45	640
12.3	1457.88	12.3	2045.04	12.3	1813.42	12.3	1502.64	21.5	1648.8	21.5	664
12.31	1418.13	12.31	2083.87	12.31	1533.14	12.31	1499.75	21.55	1692	21.55	688
12.32	1446.41	12.32	2260.74	12.32	1590.84	12.32	1586.92	21.6	1641.6	21.6	672
12.33	1307.14	12.33	2209.11	12.33	1806.28	12.33	1250.94	21.65	1771.2	21.65	676
12.34	1140.21	12.34	1990.67	12.34	1803.97	12.34	1387.44	21.7	1620	21.7	656
12.35	1503.62	12.35	2070.57	12.35	1877.32	12.35	1222.3	21.75	1476	21.75	732
12.36	1210.29	12.36	2249.94	12.36	1936.19	12.36	1302.7	21.8	1591.2	21.8	644
12.37	1282	12.37	2427.67	12.37	1914.12	12.37	1472.2	21.85	1814.4	21.85	672
12.38	1561.2	12.38	2184.9	12.38	2087.55	12.38	1492.34	21.9	1728	21.9	572
12.39	1328.09	12.39	2138.67	12.39	1780.93	12.39	1414.05	21.95	1569.6	21.95	608
12.4	1462.96	12.4	2043.83	12.4	1829.17	12.4	1537.85	22	1404	22	632
12.41	1474.29	12.41	2369.7	12.41	1712.01	12.41	1474.64	22.05	1512	22.05	692
12.42	1393.81	12.42	2314.16	12.42	1552.47	12.42	1596.07	22.1	1418.4	22.1	624
12.43	1288.44	12.43	2148.33	12.43	1734.67	12.43	1474.92	22.15	1504.8	22.15	684
12.44	1390.3	12.44	1868.19	12.44	1581.93	12.44	1610.5	22.2	1641.6	22.2	620
12.45	1492.53	12.45	2079.45	12.45	1692.09	12.45	1332.5	22.25	1598.4	22.25	660
12.46	1218.2	12.46	2073.64	12.46	1786.26	12.46	1422.99	22.3	1562.4	22.3	580
12.47	1426.73	12.47	1983.33	12.47	1937.06	12.47	1294.34	22.35	1612.8	22.35	636
12.48	1447.88	12.48	2106.46	12.48	1741.22	12.48	1417.97	22.4	1540.8	22.4	700
12.49	1347.63	12.49	2198.98	12.49	1695.23	12.49	1419.77	22.45	1663.2	22.45	572
12.5	1338.57	12.5	1942.52	12.5	1537.61	12.5	1449.01	22.5	1598.4	22.5	632
12.51	1301.92	12.51	2216.97	12.51	1669.76	12.51	1207.71	22.55	1432.8	22.55	728
12.52	1495.94	12.52	1925.89	12.52	1743.15	12.52	1383.67	22.6	1519.2	22.6	708
12.53	1549.68	12.53	2288.72	12.53	1889.71	12.53	1479.67	22.65	1562.4	22.65	644
12.54	1294.34	12.54	2054.98	12.54	1549.41	12.54	1322.89	22.7	1677.6	22.7	572
12.55	1372.11	12.55	2131.64	12.55	1296.12	12.55	1350.77	22.75	1677.6	22.75	664
12.56	1480.61	12.56	1911.88	12.56	1772.86	12.56	1251.57	22.8	1648.8	22.8	612
12.57	1304.62	12.57	2193.04	12.57	1759.44	12.57	1246.44	22.85	1569.6	22.85	692
12.58	1341.1	12.58	2088.75	12.58	1622.26	12.58	1298.7	22.9	1656	22.9	588
12.59	1312.22	12.59	2166.99	12.59	1724.15	12.59	1282.94	22.95	1656	22.95	640
12.6	1299.75	12.6	2355.84	12.6	1682.6	12.6	1445.95	23	1504.8	23	620
12.61	1371.27	12.61	2482.34	12.61	1537.94	12.61	1167.11	23.05	1504.8	23.05	696
12.62	1504.52	12.62	2444.51	12.62	1771.5	12.62	1352.73	23.1	1497.6	23.1	628
12.63	1207.01	12.63	2220.97	12.63	1797.27	12.63	1281.47	23.15	1548	23.15	588
12.64	1623.33	12.64	2339.24	12.64	1801.63	12.64	1408.83	23.2	1310.4	23.2	652
12.65	1343.32	12.65	2020.8	12.65	1902.93	12.65	1252.27	23.25	1555.2	23.25	628
12.66	1374.67	12.66	1970.96	12.66	1866.07	12.66	1457.64	23.3	1620	23.3	624
12.67	1426.59	12.67	2047.41	12.67	1866.89	12.67	1472.36	23.35	1713.6	23.35	572
12.68	1481.49	12.68	1881.71	12.68	1805.12	12.68	1307.27	23.4	1396.8	23.4	624
12.69	1193.92	12.69	2337.57	12.69	1700.27	12.69	1470.32	23.45	1656	23.45	600
12.7	1145	12.7	2369.45	12.7	1809.88	12.7	1196.41	23.5	1821.6	23.5	768
12.71	1207.09	12.71	2193.85	12.71	1851.03	12.71	1347.96	23.55	1490.4	23.55	680
12.72	1395.79	12.72	1859.68	12.72	1717.07	12.72	1169.81	23.6	1713.6	23.6	696
12.73	1590.11	12.73	2078.94	12.73	1775.09	12.73	1220.83	23.65	1598.4	23.65	644
12.74	1528.68	12.74	1839.36	12.74	1821.99	12.74	1495.45	23.7	1713.6	23.7	668
12.75	1195.74	12.75	2034.52	12.75	1718.52	12.75	1486.46	23.75	1512	23.75	620
12.76	1275.5	12.76	1971.48	12.76	1502.68	12.76	1269.93	23.8	1360.8	23.8	600
12.77	1347.68	12.77	2001.32	12.77	1802.88	12.77	1344.77	23.85	1656	23.85	652
12.78	1332.94	12.78	1835.07	12.78	1711.62	12.78	1457.46	23.9	1540.8	23.9	628
12.79	1449.77	12.79	2034.21	12.79	1558.25	12.79	1460.03	23.95	1735.2	23.95	572
12.8	1421.13	12.8	2498.64	12.8	1615.67	12.8	1279.99	24	1677.6	24	640
12.81	1315.85	12.81	2178.52	12.81	1727.99	12.81	1234.98	24.05	1526.4	24.05	636
12.82	1486.29	12.82	2457.19	12.82	1536.79	12.82	1246.17	24.1	1447.2	24.1	664
12.83	1531.42	12.83	2289.57	12.83	1708.1	12.83	1191.12	24.15	1663.2	24.15	664
12.84	1508.86	12.84	1939.41	12.84	1569.56	12.84	1224.79	24.2	1598.4	24.2	780
12.85	1423.59	12.85	2024.86	12.85	1625.31	12.85	1313.31	24.25	1692	24.25	692
12.86	1327.31	12.86	2255.18	12.86	1629.88	12.86	1465.65	24.3	1368	24.3	656
12.87	1334.24	12.87	2266.69	12.87	1925.2	12.87	1515.01	24.35	1382.4	24.35	636
12.88	1319.53	12.88	2138.3	12.88	1560.22	12.88	1465.43	24.4	1605.6	24.4	704
12.89	1157.45	12.89	2241.22	12.89	1471.54	12.89	1485.6	24.45	1562.4	24.45	700
12.9	1214.36	12.9	2327.11	12.9	1433.43	12.9	1449.33	24.5	1627.2	24.5	676
12.91	1155.89	12.91	2102.17	12.91	1631.3	12.91	1517.72	24.55	1663.2	24.55	648
12.92	1386.85	12.92	2024.33	12.92	1692.55	12.92	1579.94	24.6	1634.4	24.6	684
12.93	1322.03	12.93	2166.02	12.93	1797.01	12.93	1170.62	24.65	1425.6	24.65	624
12.94	1253.94	12.94	2028.48	12.94	2052.34	12.94	1361.59	24.7	1519.2	24.7	756
12.95	1594.86	12.95	2163.27	12.95	1840.44	12.95	1286.7	24.75	1468.8	24.75	704
12.96	1453.56	12.96	2170.91	12.96	2012.78	12.96	1392.9	24.8	1576.8	24.8	696
12.97	1439.69	12.97	2213.49	12.97	1787.76	12.97	1229.31	24.85	1461.6	24.85	656
12.98	1448.57	12.98	2166.42	12.98	1937.09	12.98	1316.52	24.9	1512	24.9	620
12.99	1481.09	12.99	2240.4	12.99	1662.15	12.99	1557.18	24.95	1699.2	24.95	752
13	1306.45	13	2310.95	13	1591.66	13	1351.44	25	1828.8	25	840
13.01	1490.79	13.01	2060.9	13.01	1584.53	13.01	1323.62	25.05	1555.2	25.05	736
13.02	1482.91	13.02	2148.88	13.02	1624.96	13.02	1503.89	25.1	1692	25.1	852
13.03	1586.11	13.03	2044.89	13.03	1686.69	13.03	1268.58	25.15	1706.4	25.15	732
13.04	1472.91	13.04	2378.44	13.04	1524.77	13.04	1335.27	25.2	1893.6	25.2	992
13.05	1393.29	13.05	2274.86	13.05	1731.72	13.05	1322.51	25.25	2275.2	25.25	1040
13.06	1442	13.06	2172.38	13.06	1591.89	13.06	1454.67	25.3	2642.4	25.3	1220
13.07	1458.55	13.07	1986.16	13.07	1604.63	13.07	1315.81	25.35	3096	25.35	1364
13.08	1510.32	13.08	2155.91	13.08	1564.88	13.08	1298.45	25.4	4060.8	25.4	1864
13.09	1498.49	13.09	2246.2	13.09	1487.84	13.09	1188.32	25.45	5810.4	25.45	2380
13.1	1479.64	13.1	1988.43	13.1	1527.42	13.1	1161.59	25.5	8719.2	25.5	4100
13.11	1225.19	13.11	2128.07	13.11	1706.21	13.11	1302.27	25.55	13118.4	25.55	6304
13.12	1507.22	13.12	2315.91	13.12	1747.42	13.12	1360.52	25.6	15710.4	25.6	8972
13.13	1481	13.13	2151.54	13.13	1613.72	13.13	1562.16	25.65	15105.6	25.65	11852
13.14	1244.15	13.14	2008.29	13.14	1847.42	13.14	1436.53	25.7	11383.2	25.7	11176
13.15	1479.31	13.15	2095.23	13.15	1888.46	13.15	1360.18	25.75	6588	25.75	7192
13.16	1316.53	13.16	2401.64	13.16	1624.04	13.16	1333.87	25.8	3679.2	25.8	3772
13.17	1211.34	13.17	2180.93	13.17	1767.61	13.17	1295.59	25.85	2289.6	25.85	1832
13.18	1190.57	13.18	2322.84	13.18	1709.82	13.18	1501.96	25.9	2340	25.9	1320
13.19	1399.09	13.19	2251.63	13.19	1554.7	13.19	1296.09	25.95	2095.2	25.95	1060
13.2	1153.06	13.2	2138.06	13.2	1432.23	13.2	1268.94	26	1569.6	26	1060
13.21	1347.41	13.21	2031.13	13.21	1650.57	13.21	1308.39	26.05	1720.8	26.05	860
13.22	1359.45	13.22	2193.3	13.22	1589.16	13.22	1335.73	26.1	1836	26.1	856
13.23	1354.59	13.23	2151.98	13.23	1485.49	13.23	1395.67	26.15	1728	26.15	832
13.24	1395.23	13.24	2275.57	13.24	1809.15	13.24	1356.47	26.2	1749.6	26.2	824
13.25	1429.74	13.25	2183.74	13.25	1788.46	13.25	1360.24	26.25	1713.6	26.25	776
13.26	1483.35	13.26	2171.07	13.26	1730.17	13.26	1271.04	26.3	1634.4	26.3	824
13.27	1279.62	13.27	2173.25	13.27	1796.95	13.27	1428.95	26.35	1749.6	26.35	712
13.28	1497.04	13.28	2193.98	13.28	1786.2	13.28	1593.27	26.4	1634.4	26.4	840
13.29	1381.42	13.29	2277.81	13.29	1589.05	13.29	1482.95	26.45	1792.8	26.45	800
13.3	1231.4	13.3	2111.12	13.3	1715.03	13.3	1411.46	26.5	1699.2	26.5	788
13.31	1482.88	13.31	2004.22	13.31	1885.83	13.31	1305.5	26.55	1728	26.55	788
13.32	1211.23	13.32	2026.96	13.32	1906.32	13.32	1290.92	26.6	1555.2	26.6	756
13.33	1578.18	13.33	2332.09	13.33	1698.33	13.33	1375.7	26.65	1706.4	26.65	832
13.34	1250.78	13.34	1988.01	13.34	1831.64	13.34	1454.22	26.7	1692	26.7	688
13.35	1157.93	13.35	2245.25	13.35	1963.83	13.35	1258.56	26.75	1670.4	26.75	800
13.36	1400.63	13.36	1851.41	13.36	1895.08	13.36	1673.95	26.8	1339.2	26.8	740
13.37	1397.52	13.37	1801.91	13.37	1804.2	13.37	1595.89	26.85	1605.6	26.85	700
13.38	1496.31	13.38	1991.2	13.38	1683.58	13.38	1161.09	26.9	1526.4	26.9	716
13.39	1361.94	13.39	1862.7	13.39	1883.37	13.39	1160.68	26.95	1353.6	26.95	776
13.4	1609.52	13.4	1966.4	13.4	1771.54	13.4	1290.96	27	1591.2	27	740
13.41	1472.32	13.41	2227.86	13.41	1848.36	13.41	1343.31	27.05	1418.4	27.05	752
13.42	1254.86	13.42	1893.7	13.42	1645.88	13.42	1576.97	27.1	1519.2	27.1	708
13.43	1432.03	13.43	1864.42	13.43	1537.11	13.43	1435.05	27.15	1735.2	27.15	776
13.44	1397.19	13.44	2359.72	13.44	1813	13.44	1579.04	27.2	1483.2	27.2	772
13.45	1442.63	13.45	2252.75	13.45	1788.1	13.45	1642.27	27.25	1353.6	27.25	680
13.46	1262.35	13.46	2199.89	13.46	2115.65	13.46	1510.57	27.3	1368	27.3	704
13.47	1307.69	13.47	1969.73	13.47	1883.26	13.47	1585.58	27.35	1490.4	27.35	716
13.48	1611.01	13.48	1624.7	13.48	1689.68	13.48	1615.44	27.4	1548	27.4	736
13.49	1431.83	13.49	2148.77	13.49	1623.81	13.49	1298.38	27.45	1303.2	27.45	784
13.5	1448.88	13.5	1929.19	13.5	1662.54	13.5	1352.11	27.5	1267.2	27.5	752
13.51	1517.62	13.51	2042.92	13.51	1901.42	13.51	1266.35	27.55	1634.4	27.55	692
13.52	1374.88	13.52	2051.72	13.52	1909.08	13.52	1261.01	27.6	1504.8	27.6	740
13.53	1306.81	13.53	2150.18	13.53	1895.95	13.53	1553.52	27.65	1490.4	27.65	728
13.54	1561.18	13.54	2095.28	13.54	1968.67	13.54	1516.84	27.7	1440	27.7	640
13.55	1528.83	13.55	2329.65	13.55	1774.52	13.55	1442.76	27.75	1620	27.75	608
13.56	1485.77	13.56	2426.6	13.56	1742.86	13.56	1296.4	27.8	1519.2	27.8	664
13.57	1456.52	13.57	2208.13	13.57	1689.15	13.57	1393.57	27.85	1130.4	27.85	820
13.58	1507.74	13.58	2305.16	13.58	1331.03	13.58	1498.13	27.9	1540.8	27.9	684
13.59	1529.47	13.59	2077.6	13.59	1502.22	13.59	1371.9	27.95	1468.8	27.95	700
13.6	1352.35	13.6	2060.74	13.6	1704.01	13.6	1224.09	28	1533.6	28	808
13.61	1172.59	13.61	1967.57	13.61	1836.1	13.61	1435.63	28.05	1605.6	28.05	748
13.62	1313.89	13.62	2124.53	13.62	1791.05	13.62	1292.17	28.1	1533.6	28.1	780
13.63	1414.68	13.63	1761.55	13.63	1723.4	13.63	1594.2	28.15	1584	28.15	864
13.64	1492.44	13.64	1814.65	13.64	1595.41	13.64	1676.56	28.2	1476	28.2	900
13.65	1451.44	13.65	2338.14	13.65	1878.62	13.65	1223.68	28.25	1490.4	28.25	820
13.66	1243.83	13.66	2094.88	13.66	1697.07	13.66	1284.07	28.3	1540.8	28.3	748
13.67	1117.87	13.67	2011.38	13.67	1609	13.67	1267.54	28.35	1620	28.35	648
13.68	1426.87	13.68	2203.8	13.68	1720.82	13.68	1618.91	28.4	1483.2	28.4	716
13.69	1369.42	13.69	2186.71	13.69	1668.2	13.69	1336.27	28.45	1548	28.45	868
13.7	1210.36	13.7	1923.77	13.7	1575.75	13.7	1405.22	28.5	1526.4	28.5	716
13.71	1335.82	13.71	2072.35	13.71	1605.19	13.71	1483.67	28.55	1533.6	28.55	804
13.72	1338.23	13.72	2313.19	13.72	1545.43	13.72	1185.58	28.6	1432.8	28.6	820
13.73	1370.88	13.73	2048.68	13.73	1403.69	13.73	1121.84	28.65	1418.4	28.65	672
13.74	1259.58	13.74	2170.32	13.74	1396.54	13.74	1133.06	28.7	1317.6	28.7	732
13.75	1407.83	13.75	2062.12	13.75	1496.29	13.75	1293.82	28.75	1418.4	28.75	720
13.76	1692.68	13.76	2241.55	13.76	1339.71	13.76	1181.73	28.8	1497.6	28.8	752
13.77	1203.53	13.77	2177.94	13.77	1686.43	13.77	1412.84	28.85	1339.2	28.85	716
13.78	1472.23	13.78	2006.15	13.78	1719.57	13.78	1239.95	28.9	1476	28.9	728
13.79	1474.21	13.79	1963.54	13.79	1609.75	13.79	1349.3	28.95	1389.6	28.95	700
13.8	1256.96	13.8	2141.8	13.8	1698.94	13.8	1381.52	29	1411.2	29	728
13.81	1164.88	13.81	1919.11	13.81	1679.41	13.81	1417.13	29.05	1332	29.05	812
13.82	1083.13	13.82	2154.25	13.82	1494.05	13.82	1419.4	29.1	1411.2	29.1	732
13.83	1348.06	13.83	2075.03	13.83	1549.24	13.83	1462.67	29.15	1440	29.15	752
13.84	1665.11	13.84	2181.74	13.84	1672.76	13.84	1264.4	29.2	1533.6	29.2	852
13.85	1452.05	13.85	2179.14	13.85	1691.73	13.85	1284.12	29.25	1476	29.25	712
13.86	1550.21	13.86	2221.58	13.86	1721.35	13.86	1354.66	29.3	1317.6	29.3	720
13.87	1352.71	13.87	1886.6	13.87	1401.66	13.87	1226.2	29.35	1382.4	29.35	808
13.88	1507.22	13.88	1957.42	13.88	1679.32	13.88	1234.9	29.4	1353.6	29.4	816
13.89	1344.73	13.89	1960.01	13.89	1505.61	13.89	1417.33	29.45	1504.8	29.45	740
13.9	1526.15	13.9	2334.41	13.9	1704.68	13.9	1305.45	29.5	1468.8	29.5	804
13.91	1563.36	13.91	2211.67	13.91	1916.55	13.91	1362.59	29.55	1339.2	29.55	752
13.92	1464.86	13.92	2054.72	13.92	1806.11	13.92	1240.21	29.6	1634.4	29.6	780
13.93	1449.65	13.93	2294.86	13.93	1586.08	13.93	1185.85	29.65	1598.4	29.65	884
13.94	1330.29	13.94	2077.4	13.94	1526.94	13.94	1293.82	29.7	1346.4	29.7	916
13.95	1076.12	13.95	2040.03	13.95	1781.15	13.95	1456.54	29.75	1490.4	29.75	824
13.96	1314.95	13.96	2315.26	13.96	1634.86	13.96	1232.97	29.8	1461.6	29.8	912
13.97	1462.16	13.97	2350.45	13.97	1779.18	13.97	1247.89	29.85	1476	29.85	804
13.98	1270.97	13.98	2383.7	13.98	1654.21	13.98	1315.01	29.9	1324.8	29.9	880
13.99	1524.87	13.99	2105.97	13.99	1467.59	13.99	1325.47	29.95	1432.8	29.95	804
14	1359.74	14	2078.49	14	1668.3	14	1334.4	30	1432.8	30	884
14.01	1230.16	14.01	2181.45	14.01	1524.78	14.01	1296.46	30.05	1641.6	30.05	668
14.02	1671.71	14.02	2238.88	14.02	1405.78	14.02	1248.17	30.1	1476	30.1	824
14.03	1482.98	14.03	2355.69	14.03	1461.61	14.03	1491.21	30.15	1425.6	30.15	776
14.04	1331.53	14.04	1740.48	14.04	1646.95	14.04	1217.64	30.2	1490.4	30.2	932
14.05	1444.64	14.05	1766.05	14.05	1781.28	14.05	1260.25	30.25	1548	30.25	872
14.06	1758.35	14.06	1905.71	14.06	1477.8	14.06	1182.54	30.3	1612.8	30.3	772
14.07	1322.86	14.07	1892.3	14.07	1681.85	14.07	1031.38	30.35	1310.4	30.35	816
14.08	1364.29	14.08	1944.7	14.08	1585.99	14.08	1124.46	30.4	1382.4	30.4	904
14.09	1366.68	14.09	1831.51	14.09	1858.53	14.09	1349.63	30.45	1526.4	30.45	880
14.1	1328.92	14.1	2127.27	14.1	1815.14	14.1	1212.45	30.5	1533.6	30.5	892
14.11	1520.38	14.11	1929.19	14.11	1758.21	14.11	1198.74	30.55	1418.4	30.55	880
14.12	1534.43	14.12	2409.88	14.12	1662.69	14.12	1282.78	30.6	1620	30.6	868
14.13	1339.82	14.13	1986.27	14.13	1597.71	14.13	1290.44	30.65	1540.8	30.65	796
14.14	1549.34	14.14	2016.74	14.14	1308.93	14.14	1482.62	30.7	1663.2	30.7	976
14.15	1392.43	14.15	1937.88	14.15	1642.66	14.15	1392.36	30.75	1605.6	30.75	736
14.16	1295.85	14.16	2039.23	14.16	1801.74	14.16	1185.45	30.8	1591.2	30.8	908
14.17	1100.76	14.17	2116.43	14.17	1490.71	14.17	1119.23	30.85	1555.2	30.85	844
14.18	1299.86	14.18	1921.22	14.18	1389.95	14.18	1246.22	30.9	1533.6	30.9	1032
14.19	1428.03	14.19	2028.84	14.19	1481.15	14.19	1019.58	30.95	1648.8	30.95	944
14.2	1541.13	14.2	2041.58	14.2	1751.62	14.2	1084.58	31	1684.8	31	1008
14.21	1670.42	14.21	2243.51	14.21	1326.91	14.21	1218.68	31.05	1519.2	31.05	800
14.22	1297.2	14.22	2233	14.22	1707.62	14.22	1448.73	31.1	1692	31.1	940
14.23	1460.5	14.23	2237.81	14.23	1494.58	14.23	1268.36	31.15	1533.6	31.15	944
14.24	1560.78	14.24	2068.39	14.24	1621.23	14.24	1392.93	31.2	1620	31.2	1004
14.25	1315.52	14.25	2148.24	14.25	1790.98	14.25	1319.92	31.25	1634.4	31.25	1008
14.26	1150.9	14.26	2213.4	14.26	1424.21	14.26	1104.54	31.3	1562.4	31.3	904
14.27	1458.89	14.27	1990.32	14.27	1651.46	14.27	1156.85	31.35	1879.2	31.35	964
14.28	1493.63	14.28	2034.05	14.28	1768.65	14.28	1206.44	31.4	1656	31.4	948
14.29	1210.65	14.29	2087.94	14.29	1722.48	14.29	1270.77	31.45	1836	31.45	1028
14.3	1349.91	14.3	2126.45	14.3	1805.49	14.3	1351.85	31.5	1656	31.5	932
14.31	1556.59	14.31	2238.78	14.31	1593.11	14.31	1241.53	31.55	1641.6	31.55	1060
14.32	1399.51	14.32	2105.52	14.32	1630.39	14.32	1233.25	31.6	1670.4	31.6	1004
14.33	1427.79	14.33	2230.6	14.33	1314.15	14.33	1141.2	31.65	1677.6	31.65	896
14.34	1700.88	14.34	2150.42	14.34	1334.35	14.34	1359.15	31.7	1634.4	31.7	852
14.35	1503.79	14.35	1990.65	14.35	1429.76	14.35	1178.03	31.75	1627.2	31.75	964
14.36	1338.73	14.36	2067.64	14.36	1577.7	14.36	1373.31	31.8	1749.6	31.8	868
14.37	1313.69	14.37	1827.87	14.37	1451.5	14.37	1208.01	31.85	1648.8	31.85	900
14.38	1396.99	14.38	2058.79	14.38	1536.69	14.38	1355.33	31.9	1706.4	31.9	864
14.39	1280.82	14.39	1854.49	14.39	1808.73	14.39	1341.99	31.95	1728	31.95	992
14.4	1324.93	14.4	2082.14	14.4	1373.02	14.4	1177.31	32	1800	32	976
14.41	1269.61	14.41	2116.91	14.41	1382.41	14.41	1331.61	32.05	1699.2	32.05	852
14.42	1377.3	14.42	2076.74	14.42	1446.72	14.42	1407.39	32.1	1713.6	32.1	796
14.43	1285.08	14.43	2410.61	14.43	1539.99	14.43	1323.27	32.15	1605.6	32.15	904
14.44	1205.68	14.44	2116.01	14.44	1497.24	14.44	1080.39	32.2	1735.2	32.2	980
14.45	1612.81	14.45	2009.95	14.45	1610.5	14.45	1089.44	32.25	1670.4	32.25	948
14.46	1519.69	14.46	1929.85	14.46	1708.56	14.46	1270.01	32.3	1735.2	32.3	1024
14.47	1169.44	14.47	1942.47	14.47	1565.79	14.47	1263.04	32.35	1800	32.35	1012
14.48	1257.31	14.48	2296.09	14.48	1524.31	14.48	1315.96	32.4	1692	32.4	840
14.49	1453.42	14.49	2007.1	14.49	1462.85	14.49	1638.1	32.45	1821.6	32.45	1068
14.5	1364.16	14.5	2061.99	14.5	1600.9	14.5	1257.6	32.5	1792.8	32.5	948
14.51	1331.73	14.51	2119.01	14.51	1623.27	14.51	1492.8	32.55	1756.8	32.55	820
14.52	1403.95	14.52	2123.65	14.52	1578.23	14.52	1336.32	32.6	1670.4	32.6	880
14.53	1350.41	14.53	2145.93	14.53	1748.68	14.53	1198.07	32.65	1800	32.65	1088
14.54	1632.99	14.54	2088.04	14.54	1616.58	14.54	1445.36	32.7	1713.6	32.7	1004
14.55	1357.55	14.55	1773.87	14.55	1649.01	14.55	1185.88	32.75	1828.8	32.75	936
14.56	1518.06	14.56	2099.68	14.56	1549.24	14.56	1399.73	32.8	1627.2	32.8	940
14.57	1557.5	14.57	2155.79	14.57	1563.99	14.57	1400.09	32.85	1857.6	32.85	944
14.58	1378.38	14.58	1959.21	14.58	1709.48	14.58	1295.58	32.9	1965.6	32.9	908
14.59	1305	14.59	2221.55	14.59	1642.68	14.59	1527.14	32.95	1893.6	32.95	948
14.6	1282.98	14.6	2114.92	14.6	1546.63	14.6	1330.79	33	1872	33	988
14.61	1471.99	14.61	2047.52	14.61	1356.34	14.61	1395.08	33.05	1785.6	33.05	1104
14.62	1568.06	14.62	2072.16	14.62	1646.67	14.62	1399.12	33.1	1814.4	33.1	968
14.63	1447.34	14.63	1980.38	14.63	1636.73	14.63	1328.89	33.15	1821.6	33.15	1000
14.64	1378.43	14.64	2152.88	14.64	1830.83	14.64	1410.34	33.2	1670.4	33.2	988
14.65	1682.67	14.65	2165.14	14.65	1882.12	14.65	1306.22	33.25	1764	33.25	1060
14.66	1332.54	14.66	2010.11	14.66	1800.71	14.66	1056.32	33.3	1749.6	33.3	1096
14.67	1412.72	14.67	2111.49	14.67	1582.41	14.67	1178.4	33.35	1641.6	33.35	1116
14.68	1474.28	14.68	2057.8	14.68	1582.67	14.68	1120.86	33.4	1742.4	33.4	1068
14.69	1754.39	14.69	1894.25	14.69	1747.42	14.69	1209.13	33.45	1713.6	33.45	1016
14.7	1328.4	14.7	2033.55	14.7	1640.94	14.7	1266.2	33.5	1555.2	33.5	1148
14.71	1287.12	14.71	2162.45	14.71	1505.22	14.71	1186.57	33.55	1476	33.55	964
14.72	1632.98	14.72	2144.57	14.72	1829.64	14.72	1321.78	33.6	1641.6	33.6	1076
14.73	1328.93	14.73	2161.41	14.73	1790.07	14.73	1328.42	33.65	1872	33.65	1068
14.74	1224.12	14.74	1928.76	14.74	1520.66	14.74	1372.01	33.7	1504.8	33.7	980
14.75	1488.15	14.75	2079.3	14.75	1600.1	14.75	1404.15	33.75	1713.6	33.75	1032
14.76	1220.97	14.76	2077.44	14.76	1562.78	14.76	1435.95	33.8	1584	33.8	1036
14.77	1209.14	14.77	2184.95	14.77	1459.69	14.77	1435.96	33.85	1584	33.85	1108
14.78	1444.65	14.78	2177.44	14.78	1539.86	14.78	1291.72	33.9	1735.2	33.9	1064
14.79	1351.07	14.79	2204.82	14.79	1457.65	14.79	1374.98	33.95	1828.8	33.95	1036
14.8	1400.08	14.8	1872	14.8	1805.21	14.8	1349.15	34	1771.2	34	1208
14.81	1262.49	14.81	2021.09	14.81	1859.49	14.81	1199.44	34.05	1821.6	34.05	1112
14.82	1367.24	14.82	2067.71	14.82	1516.36	14.82	1248.97	34.1	1807.2	34.1	1180
14.83	1392.07	14.83	2490.23	14.83	1707.38	14.83	1337.11	34.15	1814.4	34.15	1240
14.84	1126.59	14.84	1920.06	14.84	1643.22	14.84	1123.09	34.2	1864.8	34.2	1248
14.85	1490.4	14.85	1903.92	14.85	1617.09	14.85	1248.19	34.25	1720.8	34.25	1104
14.86	1215.17	14.86	1968.35	14.86	1529	14.86	1281.68	34.3	2030.4	34.3	1108
14.87	1443.91	14.87	1985.3	14.87	1646	14.87	1105.81	34.35	1908	34.35	1356
14.88	1358.08	14.88	1973.81	14.88	1876.55	14.88	1200.7	34.4	1879.2	34.4	1232
14.89	1301.16	14.89	1980.58	14.89	1469.4	14.89	1217.26	34.45	1987.2	34.45	1400
14.9	1431.07	14.9	1877.18	14.9	1547.55	14.9	1140.61	34.5	1900.8	34.5	1216
14.91	1428.65	14.91	1971.81	14.91	1500.63	14.91	1245.6	34.55	2030.4	34.55	1232
14.92	1270.6	14.92	2076.66	14.92	1340.9	14.92	1383.25	34.6	2080.8	34.6	1300
14.93	1367.47	14.93	1880.8	14.93	1733.55	14.93	1500.71	34.65	2217.6	34.65	1372
14.94	1396.19	14.94	2253.71	14.94	1721.77	14.94	1389.11	34.7	2347.2	34.7	1376
14.95	1406.01	14.95	1981.96	14.95	1513.15	14.95	1206.13	34.75	2491.2	34.75	1568
14.96	1208.56	14.96	1992.38	14.96	1532.12	14.96	1499.55	34.8	2865.6	34.8	1680
14.97	1085.47	14.97	2125.41	14.97	1532.73	14.97	1409.17	34.85	3096	34.85	1812
14.98	1324.08	14.98	1983.99	14.98	1644.12	14.98	1331.64	34.9	3506.4	34.9	2204
14.99	1432.74	14.99	1961.29	14.99	1392.79	14.99	1315.75	34.95	4946.4	34.95	2780
15	1267.98	15	1789.91	15	1244.6	15	1321.36	35	7437.6	35	3784
15.01	1460.64	15.01	2029.06	15.01	1451.14	15.01	1236.27	35.05	12297.6	35.05	6000
15.02	1279.08	15.02	2105.15	15.02	1601.6	15.02	1451.48	35.1	19965.6	35.1	9476
15.03	1370.14	15.03	2324.59	15.03	1815.14	15.03	1254.39	35.15	27374.4	35.15	15712
15.04	1203.78	15.04	2039.21	15.04	1459.78	15.04	1452.8	35.2	30304.8	35.2	21912
15.05	1119.68	15.05	1807.39	15.05	1412.88	15.05	1351.46	35.25	25070.4	35.25	23548
15.06	1236.41	15.06	1946.79	15.06	1349.73	15.06	1202.89	35.3	17575.2	35.3	18532
15.07	1189.41	15.07	1904.2	15.07	1670.47	15.07	1245.34	35.35	10396.8	35.35	12384
15.08	1214.3	15.08	1991.98	15.08	1477.08	15.08	1115.94	35.4	5133.6	35.4	6784
15.09	1214.59	15.09	1781.86	15.09	1760.34	15.09	1548.28	35.45	3859.2	35.45	3372
15.1	1266.06	15.1	1949.23	15.1	1550.94	15.1	1249.51	35.5	2815.2	35.5	2264
15.11	1378.24	15.11	2103.01	15.11	1472.66	15.11	1342.78	35.55	2901.6	35.55	2052
15.12	1463.09	15.12	2085.3	15.12	1668.06	15.12	1241.72	35.6	2880	35.6	1964
15.13	1369.05	15.13	2449.18	15.13	1679.65	15.13	1088.25	35.65	2664	35.65	1916
15.14	1275.5	15.14	2158.01	15.14	1691.69	15.14	1382.09	35.7	2577.6	35.7	1652
15.15	1446.54	15.15	1834.08	15.15	1813.25	15.15	1273.4	35.75	2160	35.75	1696
15.16	1264.15	15.16	2205.51	15.16	1268.67	15.16	1069.8	35.8	2167.2	35.8	1628
15.17	1378.42	15.17	2048.07	15.17	1417.78	15.17	1159.06	35.85	2152.8	35.85	1540
15.18	1061.65	15.18	2403.3	15.18	1443.57	15.18	1322.22	35.9	1915.2	35.9	1412
15.19	1217.29	15.19	2270.37	15.19	1607.41	15.19	1301.82	35.95	2044.8	35.95	1412
15.2	1120.48	15.2	2125.21	15.2	1516.76	15.2	1251.56	36	2044.8	36	1416
15.21	1374.02	15.21	2065.36	15.21	1575.63	15.21	1125.48	36.05	2109.6	36.05	1424
15.22	1277.37	15.22	2070.68	15.22	1777.29	15.22	1150.85	36.1	1908	36.1	1340
15.23	1317.66	15.23	2045.55	15.23	1494.72	15.23	1107.11	36.15	1814.4	36.15	1396
15.24	1258.72	15.24	1900.38	15.24	1603.47	15.24	1279.4	36.2	2116.8	36.2	1428
15.25	1261.61	15.25	2168.5	15.25	1655.28	15.25	1455.17	36.25	1958.4	36.25	1292
15.26	1300.08	15.26	1765.4	15.26	1734.07	15.26	1346.89	36.3	2109.6	36.3	1472
15.27	1464.73	15.27	2080.16	15.27	1651.93	15.27	1177.01	36.35	1908	36.35	1464
15.28	1486.3	15.28	2080.03	15.28	1716.72	15.28	1128.71	36.4	2181.6	36.4	1412
15.29	1277.82	15.29	2184.91	15.29	1545.63	15.29	1136.92	36.45	2181.6	36.45	1456
15.3	1425.08	15.3	2461.84	15.3	1488.59	15.3	1388.71	36.5	2181.6	36.5	1496
15.31	1456.84	15.31	2180.98	15.31	1793.45	15.31	1456.64	36.55	2426.4	36.55	1592
15.32	1413.21	15.32	2235.27	15.32	1748.14	15.32	1150.01	36.6	2260.8	36.6	1484
15.33	1394.79	15.33	2056.08	15.33	1591.69	15.33	1115.82	36.65	2210.4	36.65	1664
15.34	1433.16	15.34	2111.21	15.34	1638.42	15.34	1332.51	36.7	2404.8	36.7	1592
15.35	1096.84	15.35	1692.17	15.35	1473.08	15.35	1337.44	36.75	2534.4	36.75	1692
15.36	1365.69	15.36	2302.66	15.36	1631.88	15.36	1301.64	36.8	2188.8	36.8	1752
15.37	1336.06	15.37	1962.5	15.37	1710.54	15.37	1162.54	36.85	2368.8	36.85	1568
15.38	1506.21	15.38	2071.01	15.38	1441.17	15.38	1249.43	36.9	2520	36.9	1656
15.39	1288.82	15.39	2036.97	15.39	1901.32	15.39	1319.54	36.95	2296.8	36.95	1552
15.4	1431.05	15.4	2028.24	15.4	1522.94	15.4	1216.47	37	2426.4	37	1644
15.41	1305.82	15.41	2134.8	15.41	1492.03	15.41	1261.43	37.05	2426.4	37.05	1676
15.42	1258.85	15.42	2071.46	15.42	1456.25	15.42	1228.52	37.1	2541.6	37.1	1732
15.43	1471.19	15.43	2352.95	15.43	1518.03	15.43	1292	37.15	2793.6	37.15	1788
15.44	1394.5	15.44	2053.54	15.44	1538.13	15.44	1195.94	37.2	2764.8	37.2	1772
15.45	1542.91	15.45	1880.19	15.45	1733.38	15.45	1179.22	37.25	2685.6	37.25	2044
15.46	1306.01	15.46	2060.53	15.46	1539.54	15.46	1185.78	37.3	2901.6	37.3	1968
15.47	1240.32	15.47	1887.09	15.47	1660.34	15.47	1062.6	37.35	2808	37.35	2104
15.48	1425.87	15.48	2284.38	15.48	1654.42	15.48	1148.38	37.4	3139.2	37.4	2108
15.49	1612.78	15.49	2237.39	15.49	1808.69	15.49	1175.28	37.45	3088.8	37.45	2208
15.5	1326.19	15.5	2234.09	15.5	1592.84	15.5	1337.57	37.5	3204	37.5	2536
15.51	1184.14	15.51	2437.54	15.51	1503.48	15.51	1318.44	37.55	3722.4	37.55	2412
15.52	1141.92	15.52	2053.99	15.52	1628.26	15.52	1317.35	37.6	4269.6	37.6	2740
15.53	1276.94	15.53	1972.93	15.53	1304.68	15.53	1220.64	37.65	5457.6	37.65	3452
15.54	1214.46	15.54	2138.68	15.54	1494.94	15.54	1123.73	37.7	8229.6	37.7	4580
15.55	1278.85	15.55	2079.67	15.55	1268.33	15.55	1207.99	37.75	11577.6	37.75	6688
15.56	1218.28	15.56	1927.07	15.56	1534.41	15.56	1174.14	37.8	14047.2	37.8	9708
15.57	1483.76	15.57	2145.41	15.57	1421.03	15.57	1299.48	37.85	13665.6	37.85	11408
15.58	1185.2	15.58	2028.27	15.58	1369.67	15.58	1302.28	37.9	9698.4	37.9	9944
15.59	1203.32	15.59	1898.75	15.59	1352.87	15.59	1319.17	37.95	6660	37.95	7328
15.6	1158.24	15.6	2309.25	15.6	1685.9	15.6	1171.94	38	4536	38	5148
15.61	1360.98	15.61	2097.61	15.61	1509.21	15.61	1337.31	38.05	2908.8	38.05	2824
15.62	1404	15.62	2077.64	15.62	1447.44	15.62	1469.14	38.1	2707.2	38.1	2048
15.63	1257.59	15.63	2003.61	15.63	1404	15.63	1300.49	38.15	2520	38.15	1848
15.64	1510.09	15.64	2080.59	15.64	1491.71	15.64	1319.59	38.2	2318.4	38.2	1692
15.65	1282.44	15.65	2152.82	15.65	1480.52	15.65	1388.29	38.25	2044.8	38.25	1608
15.66	1387.96	15.66	2104.27	15.66	1401.34	15.66	1332.37	38.3	2124	38.3	1464
15.67	1388.06	15.67	2278.07	15.67	1640.29	15.67	1260.25	38.35	1792.8	38.35	1448
15.68	1136.07	15.68	1800.73	15.68	1418.68	15.68	1184.53	38.4	2016	38.4	1236
15.69	1398.6	15.69	1998.02	15.69	1492.02	15.69	1264.8	38.45	1908	38.45	1368
15.7	1152.07	15.7	2239.48	15.7	1521.82	15.7	1285.33	38.5	1958.4	38.5	1360
15.71	1245.45	15.71	2028.49	15.71	1434.43	15.71	1327.41	38.55	1994.4	38.55	1324
15.72	1258.42	15.72	2135.9	15.72	1229.2	15.72	1150.63	38.6	1893.6	38.6	1152
15.73	1447.12	15.73	2265.8	15.73	1360.31	15.73	1337.37	38.65	1821.6	38.65	1108
15.74	1461.23	15.74	2221.4	15.74	1399.37	15.74	1164.96	38.7	1828.8	38.7	1236
15.75	1321.46	15.75	2098.47	15.75	1407.66	15.75	1317.54	38.75	1908	38.75	1464
15.76	1368.22	15.76	2143.63	15.76	1581.72	15.76	1286.43	38.8	1720.8	38.8	1352
15.77	1103.15	15.77	2062.22	15.77	1426.34	15.77	1262.6	38.85	2001.6	38.85	1296
15.78	1075.28	15.78	2256.43	15.78	1624.06	15.78	1250.03	38.9	1915.2	38.9	1240
15.79	1173.53	15.79	2132.79	15.79	1449.71	15.79	1180	38.95	1785.6	38.95	1400
15.8	1472.58	15.8	1888.91	15.8	1552.94	15.8	1237.81	39	2008.8	39	1336
15.81	1184.12	15.81	1892.6	15.81	1563.44	15.81	1287.11	39.05	1915.2	39.05	1288
15.82	1219.13	15.82	2227.47	15.82	1650.46	15.82	1169.63	39.1	1864.8	39.1	1300
15.83	1255.23	15.83	1970.01	15.83	1572.94	15.83	1295.88	39.15	1800	39.15	1196
15.84	1234.13	15.84	2036.58	15.84	1520.58	15.84	1167.3	39.2	1872	39.2	1220
15.85	1329.4	15.85	2471.5	15.85	1663.99	15.85	1107.28	39.25	1821.6	39.25	1500
15.86	1192.62	15.86	2088.05	15.86	1597.41	15.86	1107.93	39.3	1800	39.3	1384
15.87	1481.56	15.87	1967.59	15.87	1270.56	15.87	1150.05	39.35	2080.8	39.35	1336
15.88	1386.31	15.88	2048.05	15.88	1303.29	15.88	1243.08	39.4	2181.6	39.4	1516
15.89	1328.21	15.89	1933.96	15.89	1496.3	15.89	1405.08	39.45	2217.6	39.45	1368
15.9	1138.49	15.9	1790.53	15.9	1658.89	15.9	1478.63	39.5	2001.6	39.5	1368
15.91	1267.8	15.91	2085.44	15.91	1645.11	15.91	1400.78	39.55	1994.4	39.55	1428
15.92	1390.25	15.92	2057.53	15.92	1765.04	15.92	1320.97	39.6	1850.4	39.6	1344
15.93	1261.55	15.93	2101.45	15.93	1506.52	15.93	1233.84	39.65	1850.4	39.65	1344
15.94	1371.97	15.94	1979.8	15.94	1235.35	15.94	1253.76	39.7	1756.8	39.7	1328
15.95	1381.04	15.95	2001.16	15.95	1552.45	15.95	1303.42	39.75	1879.2	39.75	1232
15.96	1197.81	15.96	1946.56	15.96	1789.76	15.96	1162.28	39.8	1692	39.8	1152
15.97	1158.2	15.97	2233.28	15.97	1679.29	15.97	1296.37	39.85	1634.4	39.85	1192
15.98	1250.57	15.98	2287.23	15.98	1640.73	15.98	1167.76	39.9	1893.6	39.9	1196
15.99	1393.28	15.99	2081.2	15.99	1590.64	15.99	1037.13	39.95	1800	39.95	1172
16	1406.88	16	2458.39	16	1462.56	16	1263.08	40	1684.8	40	1252
16.01	1317.31	16.01	1972.75	16.01	1455.62	16.01	1253.62	40.05	1749.6	40.05	1152
16.02	1270.08	16.02	2246.9	16.02	1612.61	16.02	1193.74	40.1	1879.2	40.1	1068
16.03	1474.22	16.03	2067.44	16.03	1496.2	16.03	992.014	40.15	1656	40.15	1104
16.04	1316.97	16.04	2100.84	16.04	1658	16.04	1195.9	40.2	1720.8	40.2	1000
16.05	1576.47	16.05	2337.04	16.05	1751.56	16.05	1352	40.25	1706.4	40.25	1060
16.06	1335.22	16.06	2252.49	16.06	1696.33	16.06	1164.21	40.3	1706.4	40.3	1060
16.07	1312.14	16.07	1850.65	16.07	1849.03	16.07	1026.08	40.35	1728	40.35	1088
16.08	1254.45	16.08	1807.46	16.08	1759.93	16.08	1185.56	40.4	1490.4	40.4	896
16.09	1312.13	16.09	2290.3	16.09	1723.27	16.09	1182.51	40.45	1476	40.45	1124
16.1	1370.72	16.1	2313.92	16.1	1620.76	16.1	1349.57	40.5	1785.6	40.5	1032
16.11	1393.14	16.11	2091.61	16.11	1544.95	16.11	1123.76	40.55	1425.6	40.55	1024
16.12	1500.69	16.12	2130.18	16.12	1614.4	16.12	1421.34	40.6	1620	40.6	992
16.13	1331.96	16.13	2230.22	16.13	1402.04	16.13	1085.25	40.65	1440	40.65	884
16.14	1608.17	16.14	2076.72	16.14	1540.17	16.14	1312.65	40.7	1324.8	40.7	932
16.15	1438.73	16.15	1908.27	16.15	1512.43	16.15	1416.28	40.75	1490.4	40.75	788
16.16	1355.46	16.16	2133.17	16.16	1612.07	16.16	1201.06	40.8	1512	40.8	988
16.17	1292.59	16.17	2323.44	16.17	1531.33	16.17	1477.13	40.85	1483.2	40.85	1000
16.18	1342.16	16.18	2100.32	16.18	1764.89	16.18	1379.47	40.9	1548	40.9	1032
16.19	1370.45	16.19	2265.54	16.19	1503.12	16.19	1194.89	40.95	1576.8	40.95	924
16.2	1561.52	16.2	1901.24	16.2	1695.14	16.2	1566.64	41	1533.6	41	932
16.21	1272.39	16.21	2026.3	16.21	1602	16.21	1251.94	41.05	1620	41.05	844
16.22	1123.3	16.22	2051.59	16.22	1545.36	16.22	1399.14	41.1	1368	41.1	844
16.23	1406.96	16.23	1944.79	16.23	1374.69	16.23	1262.45	41.15	1483.2	41.15	932
16.24	1439.61	16.24	2398.77	16.24	1534.12	16.24	1345.73	41.2	1209.6	41.2	832
16.25	1381.39	16.25	2364.95	16.25	1442	16.25	1266.33	41.25	1396.8	41.25	796
16.26	1431.69	16.26	2045.93	16.26	1519.49	16.26	1206.68	41.3	1375.2	41.3	884
16.27	1244.2	16.27	2063.07	16.27	1517.44	16.27	1213.92	41.35	1533.6	41.35	756
16.28	1204.06	16.28	1801.78	16.28	1441.97	16.28	1236.54	41.4	1461.6	41.4	924
16.29	1239.11	16.29	2236.55	16.29	1648.56	16.29	1235.56	41.45	1418.4	41.45	864
16.3	1383.06	16.3	2223.61	16.3	1590.82	16.3	1389.46	41.5	1454.4	41.5	888
16.31	1145.37	16.31	2305.23	16.31	1619.61	16.31	1302.31	41.55	1533.6	41.55	872
16.32	1346.46	16.32	2114.33	16.32	1528.95	16.32	1292.87	41.6	1533.6	41.6	980
16.33	1507.83	16.33	2204.59	16.33	1476.47	16.33	1070.97	41.65	1490.4	41.65	984
16.34	1448.59	16.34	1837	16.34	1521.44	16.34	1353.01	41.7	1555.2	41.7	1008
16.35	1277.81	16.35	2026.12	16.35	1410.71	16.35	1286.27	41.75	1591.2	41.75	988
16.36	1386.41	16.36	2167.12	16.36	1310.37	16.36	1321.01	41.8	1497.6	41.8	940
16.37	1199.12	16.37	2124.96	16.37	1554.23	16.37	1364.62	41.85	1620	41.85	952
16.38	1466.62	16.38	2239.85	16.38	1699.24	16.38	1169.52	41.9	1396.8	41.9	872
16.39	1249.09	16.39	2334.04	16.39	1293.42	16.39	1233.96	41.95	1591.2	41.95	868
16.4	1463.29	16.4	2026.77	16.4	1539.77	16.4	1220.63	42	1353.6	42	840
16.41	1282.12	16.41	2043.79	16.41	1412.01	16.41	1444.81	42.05	1483.2	42.05	888
16.42	1291.61	16.42	2010.45	16.42	1523.5	16.42	1196.35	42.1	1483.2	42.1	880
16.43	1350.15	16.43	2070.01	16.43	1796.28	16.43	1468.84	42.15	1425.6	42.15	828
16.44	1349.38	16.44	1811.53	16.44	1526.18	16.44	1311.5	42.2	1562.4	42.2	940
16.45	1391.77	16.45	2098.26	16.45	1565.06	16.45	1017.44	42.25	1440	42.25	860
16.46	1559.41	16.46	2069.73	16.46	1655.04	16.46	1060.57	42.3	1454.4	42.3	788
16.47	1239.21	16.47	2122.46	16.47	1515.72	16.47	1125.84	42.35	1540.8	42.35	900
16.48	1468.01	16.48	1982.94	16.48	1694.3	16.48	1110.18	42.4	1332	42.4	952
16.49	1352.66	16.49	2256.44	16.49	1288.19	16.49	1113.49	42.45	1576.8	42.45	840
16.5	1547.69	16.5	1996.37	16.5	1577.9	16.5	1356.71	42.5	1454.4	42.5	848
16.51	1572.97	16.51	1875.58	16.51	1787.76	16.51	1381.02	42.55	1440	42.55	920
16.52	1355.65	16.52	2086.16	16.52	1546.4	16.52	1344.91	42.6	1598.4	42.6	864
16.53	1340.18	16.53	2245.55	16.53	1403.89	16.53	1358.57	42.65	1598.4	42.65	816
16.54	1226.91	16.54	2424.63	16.54	1653.14	16.54	1412.41	42.7	1663.2	42.7	904
16.55	1231.37	16.55	1791.93	16.55	1661.35	16.55	1283.49	42.75	1620	42.75	1000
16.56	1165.25	16.56	2135.29	16.56	1501.33	16.56	1406.58	42.8	1692	42.8	916
16.57	1225.56	16.57	1976.83	16.57	1398.37	16.57	1410.56	42.85	1915.2	42.85	1080
16.58	1325.22	16.58	2120.82	16.58	1616.51	16.58	1232.02	42.9	1980	42.9	1076
16.59	1571.42	16.59	2159.09	16.59	1144.14	16.59	1378.99	42.95	2052	42.95	1068
16.6	1061.29	16.6	2099.08	16.6	1667.89	16.6	1304.24	43	2484	43	1376
16.61	1291.54	16.61	2458.61	16.61	1416.94	16.61	1305.38	43.05	2930.4	43.05	1612
16.62	1363.78	16.62	2063.72	16.62	1684.69	16.62	1071.84	43.1	3326.4	43.1	1976
16.63	1489.46	16.63	1972.66	16.63	1696.96	16.63	1426.83	43.15	5018.4	43.15	2892
16.64	1547.31	16.64	2022.1	16.64	1686.19	16.64	1300.79	43.2	8157.6	43.2	3748
16.65	1373.29	16.65	2213.56	16.65	1544.29	16.65	1293.39	43.25	13046.4	43.25	6396
16.66	1476.25	16.66	2257.89	16.66	1604.49	16.66	1267	43.3	22276.8	43.3	11020
16.67	1310.16	16.67	2178.84	16.67	1459.62	16.67	1367.62	43.35	31464	43.35	19068
16.68	1155.57	16.68	2003.51	16.68	1562.8	16.68	1107.89	43.4	34380	43.4	25932
16.69	1525.36	16.69	2173.45	16.69	1686.87	16.69	1087.9	43.45	28814.4	43.45	27596
16.7	1270.73	16.7	2057.3	16.7	1445.75	16.7	1347.85	43.5	22154.4	43.5	21812
16.71	1350.75	16.71	2234.16	16.71	1522.06	16.71	1235.45	43.55	14464.8	43.55	15884
16.72	1421.57	16.72	1754.69	16.72	1530.45	16.72	1362	43.6	7927.2	43.6	10484
16.73	1322.03	16.73	1935.05	16.73	1820.88	16.73	1447.56	43.65	4413.6	43.65	4748
16.74	1199.7	16.74	1872.19	16.74	1474.09	16.74	1143.24	43.7	3153.6	43.7	3004
16.75	1363.22	16.75	2094.99	16.75	1366.17	16.75	1250.79	43.75	2664	43.75	2096
16.76	1426.16	16.76	2077.49	16.76	1470.73	16.76	1437.35	43.8	2246.4	43.8	1712
16.77	1471.44	16.77	1999.38	16.77	1456.29	16.77	1358.74	43.85	2073.6	43.85	1284
16.78	1385.75	16.78	2110.27	16.78	1681.37	16.78	1260.62	43.9	1929.6	43.9	1308
16.79	1379.09	16.79	1762.18	16.79	1534.57	16.79	1043.06	43.95	1864.8	43.95	1196
16.8	1449.68	16.8	2199.8	16.8	1610.79	16.8	1173.76	44	1821.6	44	1112
16.81	1429.49	16.81	2192.89	16.81	1438.26	16.81	1266.72	44.05	1749.6	44.05	1028
16.82	1469.15	16.82	1916.33	16.82	1272.43	16.82	1102.6	44.1	1728	44.1	1156
16.83	1506.7	16.83	2159.88	16.83	1439.53	16.83	1170.43	44.15	1778.4	44.15	1124
16.84	1406.81	16.84	2341.82	16.84	1580.55	16.84	1188.94	44.2	1684.8	44.2	1080
16.85	1379.17	16.85	2401.15	16.85	1487.51	16.85	1196.3	44.25	1922.4	44.25	1124
16.86	1252.84	16.86	1957.74	16.86	1497.84	16.86	1300.43	44.3	1713.6	44.3	1040
16.87	1186.36	16.87	2030.2	16.87	1719.88	16.87	1183.93	44.35	1756.8	44.35	1116
16.88	1210.6	16.88	2283.45	16.88	1575.83	16.88	1126.88	44.4	1879.2	44.4	1164
16.89	1411.86	16.89	1939	16.89	1459.02	16.89	1595.38	44.45	1720.8	44.45	1188
16.9	1316.58	16.9	2049.76	16.9	1666.83	16.9	1299.41	44.5	1843.2	44.5	1172
16.91	1341.72	16.91	2215.54	16.91	1523.92	16.91	1406.1	44.55	1922.4	44.55	1200
16.92	1342.85	16.92	2263.84	16.92	1733.82	16.92	1371.68	44.6	1814.4	44.6	1168
16.93	1350.35	16.93	2153.17	16.93	1511.42	16.93	1356.82	44.65	1828.8	44.65	1096
16.94	1396.31	16.94	2287.3	16.94	1899.66	16.94	1318.97	44.7	1958.4	44.7	1148
16.95	1433.18	16.95	2170.57	16.95	1403.41	16.95	1297.84	44.75	2008.8	44.75	1184
16.96	1256.1	16.96	2028.25	16.96	1600.75	16.96	1135.97	44.8	1850.4	44.8	1208
16.97	1282.44	16.97	2047.67	16.97	1418.35	16.97	1356.29	44.85	1764	44.85	1148
16.98	1356.97	16.98	2040.96	16.98	1859.79	16.98	1403.26	44.9	1720.8	44.9	1080
16.99	1207.85	16.99	2083.55	16.99	1745.52	16.99	1471.53	44.95	1656	44.95	1084
17	1346.62	17	2179.1	17	1547.69	17	1427.13	45	1713.6	45	1068
17.01	1505.79	17.01	2005.67	17.01	1559.83	17.01	1471.42	45.05	1778.4	45.05	1008
17.02	1426.22	17.02	2313.66	17.02	1551.54	17.02	1336.09	45.1	1612.8	45.1	1048
17.03	1335.6	17.03	2239.88	17.03	1406.33	17.03	1311.18	45.15	1828.8	45.15	1116
17.04	1255.38	17.04	2172.39	17.04	1713.61	17.04	1244.31	45.2	1843.2	45.2	1100
17.05	1044.51	17.05	2353.62	17.05	1348.4	17.05	1170.83	45.25	1692	45.25	1060
17.06	1293.54	17.06	2205.63	17.06	1539.64	17.06	1295.55	45.3	1944	45.3	1056
17.07	1265.11	17.07	2231.22	17.07	1229.28	17.07	1160.78	45.35	1764	45.35	1028
17.08	1164.57	17.08	2152.42	17.08	1592.81	17.08	1415.5	45.4	1720.8	45.4	988
17.09	1242.68	17.09	2114.22	17.09	1777.24	17.09	1448.36	45.45	1692	45.45	1068
17.1	1311.36	17.1	1744.89	17.1	1491.41	17.1	1062.27	45.5	1800	45.5	1028
17.11	1464.3	17.11	1953.01	17.11	1419.86	17.11	1196.25	45.55	1735.2	45.55	1120
17.12	1390.68	17.12	2031.06	17.12	1542.65	17.12	1331.9	45.6	1886.4	45.6	1104
17.13	1296.03	17.13	2004	17.13	1611.69	17.13	1196.16	45.65	1684.8	45.65	992
17.14	1127.43	17.14	2319.93	17.14	1493.32	17.14	1232.85	45.7	1677.6	45.7	944
17.15	1418.71	17.15	2176.7	17.15	1783.32	17.15	1307.57	45.75	1843.2	45.75	956
17.16	1094.36	17.16	2153.67	17.16	1818.61	17.16	1321.44	45.8	1641.6	45.8	1012
17.17	1437.97	17.17	2292.5	17.17	1711.44	17.17	1320.47	45.85	1843.2	45.85	1032
17.18	1347.16	17.18	2263.42	17.18	1867.93	17.18	1317.98	45.9	1929.6	45.9	1004
17.19	1169.09	17.19	2096.82	17.19	1439.11	17.19	1086.99	45.95	1627.2	45.95	944
17.2	1209.79	17.2	1908.16	17.2	1878.31	17.2	1337.53	46	1677.6	46	952
17.21	1452.98	17.21	2403.79	17.21	1763.24	17.21	1330.28	46.05	1792.8	46.05	996
17.22	1275.81	17.22	2329.17	17.22	1633.47	17.22	1377.91	46.1	1857.6	46.1	948
17.23	1394.81	17.23	1910.02	17.23	1667.02	17.23	1087.43	46.15	1951.2	46.15	1000
17.24	1375.33	17.24	2256.56	17.24	1636.2	17.24	1113.77	46.2	1677.6	46.2	1056
17.25	1458.43	17.25	1985.24	17.25	1642.67	17.25	1275.43	46.25	1843.2	46.25	972
17.26	1496.45	17.26	1991.99	17.26	1837.86	17.26	1209.27	46.3	1519.2	46.3	1000
17.27	1459.07	17.27	1855.17	17.27	1495.53	17.27	1281.26	46.35	1778.4	46.35	944
17.28	1408.8	17.28	1953.39	17.28	1549.09	17.28	1588.96	46.4	1857.6	46.4	1040
17.29	1462.81	17.29	2127.8	17.29	1778.04	17.29	1311.2	46.45	1864.8	46.45	1016
17.3	1466.71	17.3	2328.32	17.3	1574.07	17.3	1252.81	46.5	1771.2	46.5	956
17.31	1240.56	17.31	2030.58	17.31	1647.39	17.31	1482.37	46.55	1692	46.55	936
17.32	1414.2	17.32	2085.7	17.32	1433.37	17.32	1218.91	46.6	1872	46.6	952
17.33	1491.66	17.33	2111.85	17.33	1779.76	17.33	1401.09	46.65	2008.8	46.65	984
17.34	1612.08	17.34	2166.74	17.34	1613.54	17.34	1368.52	46.7	1620	46.7	1024
17.35	1433.22	17.35	2042.26	17.35	1845.49	17.35	1377.38	46.75	1929.6	46.75	1016
17.36	1485.15	17.36	2360.51	17.36	1618.69	17.36	1334.27	46.8	1958.4	46.8	928
17.37	1413.94	17.37	2247.45	17.37	1819.13	17.37	1270.67	46.85	2095.2	46.85	980
17.38	1357.45	17.38	2399.82	17.38	1752.25	17.38	1250.87	46.9	1893.6	46.9	956
17.39	1274.19	17.39	2037.4	17.39	1712.38	17.39	1285.27	46.95	1879.2	46.95	1016
17.4	1605.68	17.4	2116.19	17.4	1988.23	17.4	1388.82	47	1879.2	47	952
17.41	1389.62	17.41	2497.99	17.41	1693.82	17.41	1389.04	47.05	1692	47.05	904
17.42	1465.51	17.42	1967.95	17.42	2134.45	17.42	1554.3	47.1	1879.2	47.1	928
17.43	1344.27	17.43	1888.89	17.43	1937.38	17.43	1434.42	47.15	1764	47.15	996
17.44	1408.19	17.44	2216.21	17.44	2301.6	17.44	1663.29	47.2	1562.4	47.2	1032
17.45	1454.57	17.45	2283.18	17.45	2240.68	17.45	1481.51	47.25	1454.4	47.25	1052
17.46	1568.14	17.46	2143.81	17.46	2191.82	17.46	1512.37	47.3	1756.8	47.3	1024
17.47	1316.75	17.47	2293.57	17.47	2275.7	17.47	1462.94	47.35	1728	47.35	1052
17.48	1308.26	17.48	2062.78	17.48	2501.83	17.48	1526.13	47.4	1656	47.4	944
17.49	1452.69	17.49	2007.58	17.49	1967.91	17.49	1304.37	47.45	1504.8	47.45	932
17.5	1352.12	17.5	2063.22	17.5	2143.99	17.5	1518.86	47.5	1461.6	47.5	944
17.51	1301.49	17.51	2386.76	17.51	2069.05	17.51	1392.68	47.55	1684.8	47.55	920
17.52	1565.18	17.52	2041.45	17.52	2340.58	17.52	1372.58	47.6	1663.2	47.6	992
17.53	1420.89	17.53	2322.03	17.53	2606.78	17.53	1560.96	47.65	1576.8	47.65	904
17.54	1315.65	17.54	2277.97	17.54	2371	17.54	1429.72	47.7	1677.6	47.7	1004
17.55	1406.97	17.55	2173.59	17.55	2363.17	17.55	1563.98	47.75	1483.2	47.75	940
17.56	1277.23	17.56	1894.75	17.56	1988.15	17.56	1532.36	47.8	1648.8	47.8	960
17.57	1393.35	17.57	2539.44	17.57	1806.06	17.57	1387.16	47.85	1850.4	47.85	896
17.58	1426.58	17.58	2475.03	17.58	2105.68	17.58	1516.87	47.9	1591.2	47.9	868
17.59	1524.37	17.59	2049.89	17.59	2106.68	17.59	1479.53	47.95	1382.4	47.95	880
17.6	1372.42	17.6	1945.67	17.6	1825.83	17.6	1432.72	48	1332	48	820
17.61	1567.38	17.61	2070.57	17.61	1804.6	17.61	1373.21	48.05	1324.8	48.05	836
17.62	1569.74	17.62	2365.13	17.62	1680.28	17.62	1393.89	48.1	1324.8	48.1	796
17.63	1343.74	17.63	2154.42	17.63	1881.9	17.63	1167.38	48.15	1440	48.15	900
17.64	1487.54	17.64	2153.41	17.64	1727.65	17.64	1599.68	48.2	1260	48.2	812
17.65	1529.92	17.65	2213.02	17.65	2091.7	17.65	1619.58	48.25	1317.6	48.25	788
17.66	1422.98	17.66	2470.72	17.66	1715.03	17.66	1416.88	48.3	1353.6	48.3	768
17.67	1542.61	17.67	2073.74	17.67	1850.41	17.67	1062.42	48.35	1339.2	48.35	760
17.68	1456.71	17.68	2031.27	17.68	1858.19	17.68	1302.8	48.4	1404	48.4	752
17.69	1573.53	17.69	2291.34	17.69	1721.66	17.69	1529.43	48.45	1029.6	48.45	820
17.7	1437.42	17.7	2110.89	17.7	1475.54	17.7	1417.51	48.5	1339.2	48.5	768
17.71	1472.62	17.71	2242.44	17.71	1582.96	17.71	1391.23	48.55	1202.4	48.55	764
17.72	1428.44	17.72	2084.48	17.72	1639.09	17.72	1470.61	48.6	1504.8	48.6	696
17.73	1485.67	17.73	2030.69	17.73	1551.16	17.73	1339.47	48.65	1346.4	48.65	728
17.74	1926.6	17.74	2331.84	17.74	1511.98	17.74	1311.75	48.7	1202.4	48.7	736
17.75	1469.36	17.75	2221.29	17.75	1823.23	17.75	1214.41	48.75	1180.8	48.75	736
17.76	1669.43	17.76	2208.37	17.76	1824.47	17.76	1002.32	48.8	1202.4	48.8	812
17.77	1506.54	17.77	2139.84	17.77	1649.62	17.77	1245.95	48.85	1252.8	48.85	844
17.78	1575.07	17.78	2138.45	17.78	1562.2	17.78	1288.48	48.9	1180.8	48.9	740
17.79	1486.24	17.79	2523.91	17.79	1711.32	17.79	1265.24	48.95	1101.6	48.95	712
17.8	1790.96	17.8	2172	17.8	1959.95	17.8	1455.92	49	1346.4	49	696
17.81	1655.88	17.81	2097.32	17.81	1810.39	17.81	1190.38	49.05	1296	49.05	728
17.82	1561.49	17.82	2350.99	17.82	1762.5	17.82	1407.16	49.1	1224	49.1	764
17.83	1716.16	17.83	2127.45	17.83	1864.63	17.83	1554.49	49.15	1130.4	49.15	744
17.84	1672.81	17.84	2193.35	17.84	1701.06	17.84	1289.31	49.2	1296	49.2	704
17.85	1657.68	17.85	2055.19	17.85	1552.03	17.85	1222.72	49.25	1130.4	49.25	632
17.86	1691.85	17.86	2164.63	17.86	1739.51	17.86	1291.27	49.3	1087.2	49.3	672
17.87	1597.11	17.87	2308.12	17.87	1735.19	17.87	1311.37	49.35	1130.4	49.35	744
17.88	1759.45	17.88	2281.74	17.88	1439.46	17.88	1578.69	49.4	1072.8	49.4	720
17.89	1735.26	17.89	2045.14	17.89	1550.34	17.89	1287.16	49.45	1296	49.45	772
17.9	1593.41	17.9	2252.75	17.9	1872.46	17.9	1376.12	49.5	1310.4	49.5	716
17.91	1767.03	17.91	2254.17	17.91	1591.82	17.91	1178.99	49.55	1216.8	49.55	608
17.92	1611.26	17.92	2210.66	17.92	1450.88	17.92	1069.85	49.6	1144.8	49.6	748
17.93	1834.98	17.93	2126.87	17.93	1550.86	17.93	1211.04	49.65	1152	49.65	740
17.94	1709.7	17.94	2363.65	17.94	1743.81	17.94	1514.58	49.7	1065.6	49.7	680
17.95	1638.28	17.95	2321.14	17.95	1678.45	17.95	1519.64	49.75	1224	49.75	680
17.96	1787.43	17.96	2360.52	17.96	1244.16	17.96	1427.75	49.8	1202.4	49.8	588
17.97	1680.09	17.97	2040.79	17.97	1444.09	17.97	1277.67	49.85	1180.8	49.85	684
17.98	1667.46	17.98	2158.91	17.98	1365.53	17.98	1321.26	49.9	1116	49.9	636
17.99	1553.28	17.99	2124.29	17.99	1654.24	17.99	1318.3	49.95	1389.6	49.95	624
18	1526.57	18	2349.03	18	1802.66	18	1250.27	50	1382.4	50	676
18.01	1743.49	18.01	2437.03	18.01	1541.77	18.01	1242.06	50.05	1130.4	50.05	688
18.02	1796.97	18.02	2562.73	18.02	1694.92	18.02	1141.11	50.1	1173.6	50.1	684
18.03	1781.04	18.03	2345.32	18.03	1692.85	18.03	1464.6	50.15	1224	50.15	716
18.04	1902.75	18.04	2176.88	18.04	1576.04	18.04	1285.14	50.2	1159.2	50.2	684
18.05	1854.21	18.05	2107.39	18.05	1507.36	18.05	1562.69	50.25	1260	50.25	700
18.06	1915.11	18.06	2398.12	18.06	1547.83	18.06	1431.86	50.3	1123.2	50.3	656
18.07	2068.52	18.07	2382.85	18.07	1289.45	18.07	1204.1	50.35	1209.6	50.35	704
18.08	1919.9	18.08	2333.26	18.08	1424.06	18.08	1454.3	50.4	1058.4	50.4	732
18.09	1872.95	18.09	1994.12	18.09	1497.6	18.09	1325.93	50.45	1188	50.45	704
18.1	2369.76	18.1	2423.96	18.1	1506.52	18.1	1286.08	50.5	1108.8	50.5	704
18.11	2399.61	18.11	2334.45	18.11	1565.42	18.11	1509.06	50.55	1267.2	50.55	800
18.12	2167.89	18.12	1903.19	18.12	1752.04	18.12	1444.58	50.6	1116	50.6	776
18.13	2311.17	18.13	2007.95	18.13	1579.56	18.13	1205.47	50.65	1382.4	50.65	704
18.14	2469.85	18.14	2272.58	18.14	1643.03	18.14	1469.22	50.7	1245.6	50.7	680
18.15	2495.02	18.15	2265.57	18.15	1604.59	18.15	1227.94	50.75	1260	50.75	736
18.16	2623.32	18.16	2290.43	18.16	1610.1	18.16	1340.16	50.8	1173.6	50.8	876
18.17	2939.08	18.17	2430.8	18.17	1795.14	18.17	1402.26	50.85	1296	50.85	804
18.18	3001.39	18.18	2821.28	18.18	1476.87	18.18	1374.18	50.9	1188	50.9	804
18.19	3033.07	18.19	2286.98	18.19	1278.49	18.19	1344.67	50.95	1130.4	50.95	820
18.2	2903.48	18.2	2397.18	18.2	1558.43	18.2	1332.9	51	1288.8	51	668
18.21	3631.09	18.21	2480.95	18.21	1333.92	18.21	1173.88	51.05	1130.4	51.05	744
18.22	3375.27	18.22	2539.86	18.22	1500.39	18.22	1202.77	51.1	1159.2	51.1	724
18.23	4025.16	18.23	2422.8	18.23	1366.6	18.23	1399.25	51.15	1173.6	51.15	668
18.24	4038.72	18.24	2345.85	18.24	1537.22	18.24	1353.68	51.2	1130.4	51.2	716
18.25	4317.91	18.25	2743.12	18.25	1707.29	18.25	1374.71	51.25	950.4	51.25	704
18.26	4444.6	18.26	2800.87	18.26	1920.9	18.26	1191.53	51.3	1094.4	51.3	668
18.27	4630.95	18.27	2752.86	18.27	1660.89	18.27	1344.85	51.35	1209.6	51.35	756
18.28	5116.25	18.28	2749.72	18.28	1676.68	18.28	1279.91	51.4	1159.2	51.4	732
18.29	5485.23	18.29	2986.41	18.29	1587.11	18.29	1685.88	51.45	1144.8	51.45	792
18.3	5155.14	18.3	2683.38	18.3	1719.92	18.3	1392.71	51.5	1209.6	51.5	852
18.31	5554	18.31	2941.26	18.31	1444.34	18.31	1493.79	51.55	1180.8	51.55	732
18.32	5682.63	18.32	2804.33	18.32	1436.23	18.32	1316.52	51.6	1260	51.6	816
18.33	5610.64	18.33	3088.36	18.33	1316.62	18.33	1382.84	51.65	1159.2	51.65	736
18.34	5301.88	18.34	3130.48	18.34	1572.61	18.34	1529.82	51.7	1260	51.7	772
18.35	5028.6	18.35	2940.11	18.35	1559.87	18.35	1634.05	51.75	1332	51.75	772
18.36	4990.64	18.36	3182.89	18.36	1492.92	18.36	1309.09	51.8	1144.8	51.8	740
18.37	5433.14	18.37	2983.91	18.37	1473.9	18.37	1275.51	51.85	1058.4	51.85	788
18.38	5019.69	18.38	3349.21	18.38	1623.06	18.38	1364.64	51.9	1317.6	51.9	812
18.39	4318.08	18.39	3013.89	18.39	1743.25	18.39	1244.49	51.95	1195.2	51.95	768
18.4	4349.48	18.4	2986.2	18.4	1498.65	18.4	1484.68	52	1339.2	52	724
18.41	4329.07	18.41	3116.52	18.41	1493.91	18.41	1386.45	52.05	1332	52.05	748
18.42	3972.23	18.42	3288.72	18.42	1544.09	18.42	1234.67	52.1	1195.2	52.1	876
18.43	3943.99	18.43	3178.91	18.43	1917.95	18.43	1532.68	52.15	1605.6	52.15	900
18.44	3719.53	18.44	3020.57	18.44	1562.22	18.44	1517.48	52.2	1764	52.2	892
18.45	3624.15	18.45	2805.14	18.45	1751.89	18.45	1497.89	52.25	1634.4	52.25	1124
18.46	3770.47	18.46	2733.41	18.46	1708.06	18.46	1553.88	52.3	2260.8	52.3	1280
18.47	3721.8	18.47	2529.36	18.47	1443.59	18.47	1677.88	52.35	2858.4	52.35	1608
18.48	3717.3	18.48	2709.55	18.48	1540.62	18.48	1377.99	52.4	4730.4	52.4	2236
18.49	3469.68	18.49	2648.82	18.49	1566.39	18.49	1625.75	52.45	7473.6	52.45	3908
18.5	2863.46	18.5	2732.23	18.5	1728.47	18.5	1452.49	52.5	11433.6	52.5	6044
18.51	3326.36	18.51	2343.8	18.51	1757.99	18.51	1604.77	52.55	16437.6	52.55	10528
18.52	2920.15	18.52	2812.61	18.52	1831.19	18.52	1427.38	52.6	16732.8	52.6	14720
18.53	2546.81	18.53	2792.63	18.53	1642.67	18.53	1555.93	52.65	13399.2	52.65	13536
18.54	2944.71	18.54	2654.32	18.54	1679.61	18.54	1575.73	52.7	11016	52.7	10104
18.55	3054.49	18.55	2577.4	18.55	1796.76	18.55	1917.26	52.75	9338.4	52.75	8452
18.56	2801.28	18.56	3016.01	18.56	1711.65	18.56	1346.76	52.8	5695.2	52.8	6564
18.57	2978.83	18.57	2593.08	18.57	1577.28	18.57	1427.09	52.85	3024	52.85	3852
18.58	3160.51	18.58	2478.94	18.58	1345.2	18.58	1447.13	52.9	1857.6	52.9	1940
18.59	2893.25	18.59	2627.57	18.59	1741.36	18.59	1526.26	52.95	1922.4	52.95	1400
18.6	2947.36	18.6	2951.96	18.6	1582.8	18.6	1480.9	53	1620	53	1292
18.61	3221.64	18.61	2836.65	18.61	1620.26	18.61	1515.85	53.05	1411.2	53.05	964
18.62	2661.64	18.62	2645.75	18.62	1655.03	18.62	1537.07	53.1	1368	53.1	916
18.63	2981.59	18.63	2884.3	18.63	1769.7	18.63	1448.24	53.15	1260	53.15	884
18.64	2871.29	18.64	2927.97	18.64	1798.24	18.64	1633.36	53.2	1303.2	53.2	916
18.65	2451.61	18.65	2902.6	18.65	1640.46	18.65	1309.18	53.25	1216.8	53.25	832
18.66	2834.47	18.66	2407.24	18.66	1823.22	18.66	1289.07	53.3	1440	53.3	628
18.67	2747.74	18.67	2520.16	18.67	1949.3	18.67	1559.86	53.35	1281.6	53.35	740
18.68	2666.57	18.68	2366.19	18.68	1719.33	18.68	1524.09	53.4	1188	53.4	856
18.69	2446.63	18.69	2091.8	18.69	1797.59	18.69	1699.56	53.45	1288.8	53.45	800
18.7	2679.37	18.7	2567.81	18.7	1932.72	18.7	1261.14	53.5	1144.8	53.5	696
18.71	2483.07	18.71	2425.67	18.71	1971.84	18.71	1297.9	53.55	1202.4	53.55	800
18.72	2695.62	18.72	2500.29	18.72	1821.86	18.72	1387.48	53.6	1260	53.6	740
18.73	2719.01	18.73	2485.46	18.73	1897.37	18.73	1580.8	53.65	1389.6	53.65	840
18.74	2230.48	18.74	3010.84	18.74	1667.04	18.74	1444.95	53.7	986.4	53.7	720
18.75	2515.73	18.75	2714.28	18.75	1903.39	18.75	1557.54	53.75	1130.4	53.75	780
18.76	2700.55	18.76	2752.19	18.76	1607.05	18.76	1724.91	53.8	1144.8	53.8	724
18.77	2188.49	18.77	2839.11	18.77	1602.23	18.77	1629.01	53.85	986.4	53.85	680
18.78	2484.06	18.78	2807.34	18.78	1621.61	18.78	1634.98	53.9	1173.6	53.9	720
18.79	2407.68	18.79	2444.37	18.79	1754.96	18.79	1401.12	53.95	1332	53.95	712
18.8	2328.2	18.8	2582.68	18.8	1852.48	18.8	1526.56	54	1058.4	54	740
18.81	2433.9	18.81	2938.64	18.81	1542.24	18.81	1714.8	54.05	1108.8	54.05	792
18.82	2034.99	18.82	2886.95	18.82	1577.68	18.82	1301.33	54.1	1245.6	54.1	736
18.83	2455.77	18.83	2623.09	18.83	1521.97	18.83	1417.99	54.15	1188	54.15	720
18.84	2038.99	18.84	2626.85	18.84	1803.95	18.84	1507.3	54.2	1108.8	54.2	788
18.85	2079.79	18.85	2856.64	18.85	1840.64	18.85	1783.29	54.25	1274.4	54.25	788
18.86	2137.81	18.86	2671.11	18.86	1578.76	18.86	1708.32	54.3	1144.8	54.3	728
18.87	1861.97	18.87	3048.67	18.87	1429.35	18.87	1447.91	54.35	1188	54.35	692
18.88	2018.95	18.88	2449.09	18.88	1785.46	18.88	1561.27	54.4	1209.6	54.4	704
18.89	2096.67	18.89	2505.27	18.89	1808.08	18.89	1461.88	54.45	1310.4	54.45	668
18.9	1794.59	18.9	2482.68	18.9	1502.71	18.9	1312.1	54.5	1260	54.5	644
18.91	1953.11	18.91	2482.48	18.91	1564.23	18.91	1540.13	54.55	1080	54.55	772
18.92	1853.91	18.92	2467.62	18.92	1704.96	18.92	1378.29	54.6	1195.2	54.6	776
18.93	2058.92	18.93	2874.28	18.93	1734.85	18.93	1388.89	54.65	1224	54.65	812
18.94	1906.31	18.94	2487.35	18.94	1753.55	18.94	1370.59	54.7	1195.2	54.7	740
18.95	2090.42	18.95	2377.36	18.95	1464.31	18.95	1427.81	54.75	1324.8	54.75	736
18.96	1833.19	18.96	2521.73	18.96	1520.38	18.96	1393.67	54.8	1245.6	54.8	776
18.97	1852.19	18.97	2419.35	18.97	1760.18	18.97	1499.28	54.85	1094.4	54.85	860
18.98	1740.64	18.98	2784.07	18.98	1644.45	18.98	1547.02	54.9	1404	54.9	788
18.99	1943.75	18.99	2619.75	18.99	1542.06	18.99	1502.01	54.95	1440	54.95	756
19	2127.25	19	2460.26	19	1638.1	19	1758.07	55	1490.4	55	704
19.01	2034.5	19.01	2545.39	19.01	1294.23	19.01	1573.54	55.05	1267.2	55.05	760
19.02	1881.38	19.02	2781.14	19.02	1688.33	19.02	1484.06	55.1	1382.4	55.1	744
19.03	1843.84	19.03	2558.23	19.03	1758.29	19.03	1259.54	55.15	1180.8	55.15	756
19.04	1747.79	19.04	2720.54	19.04	1805.48	19.04	1468.81	55.2	1476	55.2	792
19.05	1758.74	19.05	2437.63	19.05	1475.81	19.05	1339.92	55.25	1396.8	55.25	772
19.06	1859.87	19.06	2559.13	19.06	1720.96	19.06	1287.28	55.3	1260	55.3	892
19.07	1788.44	19.07	2366.24	19.07	1690.53	19.07	1374.21	55.35	1389.6	55.35	764
19.08	1693.89	19.08	2388.4	19.08	1652.15	19.08	1496.94	55.4	1382.4	55.4	756
19.09	1466.17	19.09	2410.99	19.09	1526.48	19.09	1498.4	55.45	1058.4	55.45	856
19.1	1627.88	19.1	2296.11	19.1	1660.73	19.1	1650.06	55.5	1245.6	55.5	856
19.11	1416.71	19.11	2604.69	19.11	1614.28	19.11	1586.27	55.55	1461.6	55.55	808
19.12	1567.29	19.12	2171.03	19.12	1648.51	19.12	1470.28	55.6	1245.6	55.6	844
19.13	1621.16	19.13	2590.25	19.13	1639.62	19.13	1447.98	55.65	1375.2	55.65	744
19.14	1776.04	19.14	2562.67	19.14	1807.59	19.14	1517.29	55.7	1310.4	55.7	820
19.15	1793.35	19.15	2679.28	19.15	1496.27	19.15	1417.1	55.75	1317.6	55.75	796
19.16	1774.79	19.16	2763.88	19.16	1649.7	19.16	1444.52	55.8	1130.4	55.8	708
19.17	1543.25	19.17	2534.84	19.17	1703.44	19.17	1363.92	55.85	1173.6	55.85	768
19.18	1747.41	19.18	2323.04	19.18	1740.37	19.18	1473.54	55.9	1108.8	55.9	800
19.19	1944.76	19.19	2366.51	19.19	1599.86	19.19	1421.18	55.95	1526.4	55.95	832
19.2	1751.32	19.2	2409.31	19.2	1564.09	19.2	1486.7	56	1512	56	872
19.21	2031.7	19.21	2295.7	19.21	1499.33	19.21	1404.47	56.05	1152	56.05	888
19.22	1499.36	19.22	2215.47	19.22	1558.79	19.22	1438.23	56.1	1346.4	56.1	808
19.23	1895.77	19.23	2467.14	19.23	1847.19	19.23	1522.2	56.15	1375.2	56.15	908
19.24	2041.57	19.24	2354.12	19.24	1815.89	19.24	1366.28	56.2	1346.4	56.2	912
19.25	1748.39	19.25	2622.47	19.25	1672.84	19.25	1550.39	56.25	1440	56.25	868
19.26	1392.67	19.26	2584.5	19.26	1371.32	19.26	1735.27	56.3	1231.2	56.3	828
19.27	1649.99	19.27	2396.66	19.27	1445.84	19.27	1248.35	56.35	1526.4	56.35	804
19.28	1471.04	19.28	2158.65	19.28	1730.03	19.28	1495.12	56.4	1332	56.4	932
19.29	1472.25	19.29	2138	19.29	1579.98	19.29	1613.72	56.45	1396.8	56.45	908
19.3	1981.1	19.3	2515.67	19.3	1534.56	19.3	1497.71	56.5	1382.4	56.5	900
19.31	1776.57	19.31	2301.06	19.31	1576.05	19.31	1537.55	56.55	1260	56.55	968
19.32	1685.7	19.32	2267.45	19.32	1747.81	19.32	1468.42	56.6	1663.2	56.6	920
19.33	1626.41	19.33	2355.5	19.33	1753.17	19.33	1488.21	56.65	1404	56.65	984
19.34	1877.78	19.34	2275.09	19.34	1887.44	19.34	1856.75	56.7	1497.6	56.7	960
19.35	1519.65	19.35	2268.59	19.35	1765.9	19.35	1534.87	56.75	1548	56.75	980
19.36	1803.98	19.36	2490.91	19.36	1783.08	19.36	1488.86	56.8	1540.8	56.8	1056
19.37	1828.32	19.37	2354.13	19.37	1622.09	19.37	1415.98	56.85	1800	56.85	1088
19.38	1892.59	19.38	2351.61	19.38	1715.24	19.38	1669.1	56.9	1684.8	56.9	1068
19.39	1426.07	19.39	2290.09	19.39	1833.82	19.39	1403.32	56.95	1720.8	56.95	1152
19.4	1963.13	19.4	2459.64	19.4	1782.14	19.4	1527.93	57	2059.2	57	1104
19.41	1823.46	19.41	2579.76	19.41	1613.38	19.41	1578.96	57.05	1965.6	57.05	1316
19.42	1792.51	19.42	2356.74	19.42	1722.91	19.42	1360.92	57.1	2390.4	57.1	1356
19.43	1939.53	19.43	2698.79	19.43	1836.21	19.43	1406.81	57.15	2635.2	57.15	1636
19.44	1713.49	19.44	2717.21	19.44	1674.09	19.44	1500.38	57.2	3016.8	57.2	2028
19.45	1725.25	19.45	2656.16	19.45	1681.64	19.45	1320.26	57.25	3888	57.25	2344
19.46	2019.64	19.46	2424.81	19.46	1745.95	19.46	1208.32	57.3	5637.6	57.3	3092
19.47	1855.16	19.47	2420.79	19.47	1630.08	19.47	1403.95	57.35	8697.6	57.35	4388
19.48	1805.14	19.48	2541.72	19.48	1748.96	19.48	1363.28	57.4	14666.4	57.4	7236
19.49	1772.7	19.49	2333.91	19.49	1610.53	19.49	1503.83	57.45	23601.6	57.45	12972
19.5	1957.64	19.5	2482.46	19.5	1588.96	19.5	1439.65	57.5	33357.6	57.5	21528
19.51	1784.65	19.51	2298.23	19.51	1810.18	19.51	1648.41	57.55	34531.2	57.55	28268
19.52	1756.55	19.52	2245.86	19.52	1652.29	19.52	1578.8	57.6	27158.4	57.6	27124
19.53	1898.39	19.53	2302.18	19.53	1381.8	19.53	1572.48	57.65	21434.4	57.65	19716
19.54	1436.85	19.54	2693.96	19.54	1591.29	19.54	1663.84	57.7	19044	57.7	16020
19.55	1866.15	19.55	2358.98	19.55	1662.98	19.55	1405.6	57.75	13132.8	57.75	14332
19.56	1933.87	19.56	2334.93	19.56	1460.18	19.56	1248.2	57.8	6847.2	57.8	9024
19.57	1693.9	19.57	2435.93	19.57	1556.69	19.57	1424.3	57.85	4204.8	57.85	4248
19.58	2041.83	19.58	2514.32	19.58	1295.64	19.58	1564.72	57.9	3247.2	57.9	2784
19.59	2055	19.59	2054.14	19.59	1681.21	19.59	1223.33	57.95	2707.2	57.95	2244
19.6	1787.14	19.6	2133.59	19.6	1548.73	19.6	1573.13	58	2311.2	58	1760
19.61	1526.14	19.61	2421.18	19.61	1715.26	19.61	1536.75	58.05	1944	58.05	1656
19.62	1667.98	19.62	2472.49	19.62	1887.51	19.62	1491.82	58.1	1843.2	58.1	1464
19.63	1844.23	19.63	2363.35	19.63	1658.01	19.63	1831.92	58.15	1720.8	58.15	1192
19.64	1767.91	19.64	2370.89	19.64	1601.45	19.64	1501.15	58.2	1562.4	58.2	1188
19.65	1526.09	19.65	2719.34	19.65	1425.52	19.65	1628.08	58.25	1749.6	58.25	1252
19.66	1564.34	19.66	2536.93	19.66	1427.4	19.66	1604.72	58.3	1706.4	58.3	1140
19.67	1871.24	19.67	2645.02	19.67	1545.04	19.67	1559.54	58.35	1612.8	58.35	1020
19.68	1882.11	19.68	2661.28	19.68	1815.99	19.68	1466.4	58.4	1360.8	58.4	1056
19.69	1953.31	19.69	2506.47	19.69	1732.73	19.69	1229.18	58.45	1641.6	58.45	956
19.7	1872.2	19.7	2811.58	19.7	1696.99	19.7	1603.3	58.5	1555.2	58.5	972
19.71	1542.8	19.71	2417.66	19.71	1503.83	19.71	1795.99	58.55	1389.6	58.55	1064
19.72	1902.62	19.72	2276.03	19.72	1645.5	19.72	1492.84	58.6	1576.8	58.6	972
19.73	1842.73	19.73	2206.09	19.73	1722.23	19.73	1577.02	58.65	1569.6	58.65	1044
19.74	1961.5	19.74	2330.57	19.74	1758.84	19.74	1462.46	58.7	1396.8	58.7	1092
19.75	1829.17	19.75	2635.17	19.75	1619.02	19.75	1536.5	58.75	1490.4	58.75	972
19.76	1928.17	19.76	2518.82	19.76	1622.4	19.76	1380.55	58.8	1476	58.8	916
19.77	1837.96	19.77	2734.35	19.77	1721.32	19.77	1503.88	58.85	1720.8	58.85	1076
19.78	1789.06	19.78	2521.68	19.78	1727.33	19.78	1504.55	58.9	1533.6	58.9	988
19.79	1973.51	19.79	2484.95	19.79	1679.55	19.79	1331.64	58.95	1368	58.95	884
19.8	2019.04	19.8	2452.15	19.8	1678.99	19.8	1346.45	59	1526.4	59	968
19.81	1869.36	19.81	2509.98	19.81	1617.52	19.81	1506.93	59.05	1504.8	59.05	1008
19.82	1594.65	19.82	2539.17	19.82	1525.38	19.82	1335.33	59.1	1591.2	59.1	1036
19.83	1741.17	19.83	2109.63	19.83	1679.56	19.83	1453.32	59.15	1418.4	59.15	896
19.84	1817.18	19.84	2486.29	19.84	1714.76	19.84	1308.97	59.2	1519.2	59.2	968
19.85	1681.45	19.85	2467.83	19.85	1780.1	19.85	1683.95	59.25	1432.8	59.25	956
19.86	1851.98	19.86	2241.62	19.86	1655.7	19.86	1821.17	59.3	1526.4	59.3	1016
19.87	1919.11	19.87	2369.1	19.87	1897.86	19.87	1446.3	59.35	1569.6	59.35	984
19.88	1843.07	19.88	2122.14	19.88	1818.98	19.88	1709	59.4	1483.2	59.4	1012
19.89	1741.92	19.89	2666.78	19.89	1607.01	19.89	1559.21	59.45	1418.4	59.45	1072
19.9	2008.7	19.9	2529.07	19.9	1585.22	19.9	1574.71	59.5	1346.4	59.5	1204
19.91	1773.4	19.91	2412.77	19.91	1899.13	19.91	1626.3	59.55	1612.8	59.55	956
19.92	1972.53	19.92	2358.91	19.92	1676.51	19.92	1472.49	59.6	1785.6	59.6	1080
19.93	2018	19.93	2207.71	19.93	1787.88	19.93	1444.16	59.65	1944	59.65	1164
19.94	1822.2	19.94	2246.41	19.94	1646.29	19.94	1428.88	59.7	1965.6	59.7	1520
19.95	1780.55	19.95	2660.94	19.95	1545.31	19.95	1542.16	59.75	2390.4	59.75	1608
19.96	1749.63	19.96	2358.36	19.96	1612.62	19.96	1315.14	59.8	2455.2	59.8	1760
19.97	1912.58	19.97	2337.28	19.97	1677.24	19.97	1527.02	59.85	2275.2	59.85	1644
19.98	1985.46	19.98	2539.85	19.98	1457.36	19.98	1636.14	59.9	2145.6	59.9	1588
19.99	2027.65	19.99	2376.98	19.99	1502.9	19.99	1503.94	59.95	2030.4	59.95	1580
20	2194.15	20	2300.41	20	1677.01	20	1413.86	60	2030.4	60	1540
20.01	1624.78	20.01	2462.64	20.01	1524.94	20.01	1397.46	60.05	1828.8	60.05	1336
20.02	2042.59	20.02	2310.99	20.02	1704.49	20.02	1525.67	60.1	1771.2	60.1	1200
20.03	2047.22	20.03	2531.38	20.03	1631.63	20.03	1327.4	60.15	1540.8	60.15	1120
20.04	1720.83	20.04	2484.01	20.04	1611.58	20.04	1497.09	60.2	1929.6	60.2	1260
20.05	1944.07	20.05	2394.83	20.05	1725.57	20.05	1533.74	60.25	1692	60.25	1192
20.06	1538.67	20.06	2829.27	20.06	1719.62	20.06	1555.8	60.3	1677.6	60.3	1156
20.07	2130.7	20.07	2673.1	20.07	1467.39	20.07	1714.21	60.35	1749.6	60.35	1232
20.08	2108.01	20.08	2322.97	20.08	1729.74	20.08	1539.62	60.4	1843.2	60.4	1208
20.09	2007.13	20.09	2415.2	20.09	1556.95	20.09	1309.22	60.45	1807.2	60.45	1220
20.1	2475.08	20.1	2401.7	20.1	1585.08	20.1	1400.02	60.5	1742.4	60.5	1280
20.11	2097.12	20.11	2244.57	20.11	1598.1	20.11	1230.66	60.55	1893.6	60.55	1308
20.12	2290.76	20.12	2649.66	20.12	1655.53	20.12	1295.03	60.6	2023.2	60.6	1240
20.13	2181.1	20.13	2247.02	20.13	1833.2	20.13	1334.1	60.65	1728	60.65	1300
20.14	2120.01	20.14	2672.45	20.14	1480.76	20.14	1587.67	60.7	1785.6	60.7	1204
20.15	2445.26	20.15	2518.34	20.15	1413.15	20.15	1434.81	60.75	1821.6	60.75	1168
20.16	2378.36	20.16	2222.08	20.16	1685.64	20.16	1333	60.8	1778.4	60.8	1388
20.17	2651.86	20.17	2236.96	20.17	1940.27	20.17	1650.97	60.85	1785.6	60.85	1324
20.18	2767.15	20.18	2774.6	20.18	1561.19	20.18	1378.39	60.9	1922.4	60.9	1248
20.19	3055.23	20.19	2509.32	20.19	1432.66	20.19	1338.22	60.95	2066.4	60.95	1344
20.2	3053.77	20.2	2299.1	20.2	1508.02	20.2	1511.57	61	2052	61	1444
20.21	2983.31	20.21	2500.55	20.21	1750.12	20.21	1572.69	61.05	2376	61.05	1476
20.22	3110.19	20.22	2715.26	20.22	1746.04	20.22	1494.35	61.1	2980.8	61.1	1936
20.23	3360.31	20.23	2444.71	20.23	1569.06	20.23	1828.46	61.15	3218.4	61.15	2284
20.24	3677.01	20.24	2533.06	20.24	1405.58	20.24	1607.98	61.2	3859.2	61.2	2528
20.25	3735.01	20.25	2386.01	20.25	1502.97	20.25	1503.82	61.25	4024.8	61.25	2716
20.26	3794.96	20.26	2815.92	20.26	1541.34	20.26	1857.29	61.3	4932	61.3	3340
20.27	3751.77	20.27	2737.52	20.27	1781.95	20.27	1705.47	61.35	4874.4	61.35	3592
20.28	3905.75	20.28	2670.43	20.28	1498.96	20.28	1652.7	61.4	4276.8	61.4	3520
20.29	3812.91	20.29	2657.78	20.29	1413.04	20.29	1759.23	61.45	3290.4	61.45	3016
20.3	3717.74	20.3	2725.53	20.3	1228.99	20.3	1735.06	61.5	3276	61.5	2416
20.31	3480.02	20.31	2704.5	20.31	1420.09	20.31	1728.62	61.55	2937.6	61.55	2276
20.32	3794.75	20.32	2753.16	20.32	1451.38	20.32	1624.07	61.6	2001.6	61.6	2048
20.33	3607.93	20.33	2900.01	20.33	1605.93	20.33	1512.8	61.65	2008.8	61.65	1680
20.34	3520.58	20.34	2760.71	20.34	1691.89	20.34	1539.71	61.7	1641.6	61.7	1360
20.35	3388.41	20.35	2659.75	20.35	1540.64	20.35	1768.71	61.75	1548	61.75	1124
20.36	3439.48	20.36	2691.21	20.36	1428.71	20.36	1283.1	61.8	1677.6	61.8	1188
20.37	3153.27	20.37	2709.13	20.37	1545	20.37	1643.42	61.85	1670.4	61.85	1124
20.38	3063.48	20.38	2693.12	20.38	1641	20.38	1488.16	61.9	1627.2	61.9	1076
20.39	2871.61	20.39	2851.31	20.39	1582.89	20.39	1533.2	61.95	1620	61.95	1020
20.4	2701.58	20.4	2847.47	20.4	1430.75	20.4	1421.58	62	1569.6	62	1068
20.41	3036.53	20.41	2741.1	20.41	1329.93	20.41	1711.08	62.05	1375.2	62.05	1088
20.42	2952.2	20.42	2351.11	20.42	1711.46	20.42	1622.39	62.1	1332	62.1	1064
20.43	3015.43	20.43	2463.9	20.43	1682.91	20.43	1279.82	62.15	1569.6	62.15	1128
20.44	2544.88	20.44	2699.24	20.44	1659.08	20.44	1496.21	62.2	1440	62.2	1148
20.45	2814.71	20.45	2627.98	20.45	1687.17	20.45	1545.56	62.25	1584	62.25	1132
20.46	2907.25	20.46	2613.16	20.46	1417.57	20.46	1229.9	62.3	1432.8	62.3	1040
20.47	2893.13	20.47	2641.18	20.47	1606.58	20.47	1564.05	62.35	1576.8	62.35	1004
20.48	2884.45	20.48	2699	20.48	1661.98	20.48	1332.35	62.4	1605.6	62.4	1020
20.49	2856.36	20.49	2496.22	20.49	1588.68	20.49	1569.8	62.45	1454.4	62.45	1052
20.5	2701.76	20.5	2577.56	20.5	1608.15	20.5	1624	62.5	1771.2	62.5	1064
20.51	2760.24	20.51	2628.72	20.51	1745.37	20.51	1566.91	62.55	1584	62.55	1124
20.52	2558.89	20.52	2695.57	20.52	1747.53	20.52	1554.26	62.6	1591.2	62.6	1116
20.53	2640.56	20.53	2403.31	20.53	1711.88	20.53	1535.32	62.65	1663.2	62.65	1152
20.54	2611.05	20.54	2440.71	20.54	1662.99	20.54	1854.41	62.7	1735.2	62.7	1168
20.55	2467.26	20.55	2391.77	20.55	1682.94	20.55	1503.84	62.75	1627.2	62.75	1260
20.56	2221.62	20.56	2544.36	20.56	1799.62	20.56	1608.59	62.8	1972.8	62.8	1312
20.57	2400.05	20.57	2843.45	20.57	1835.8	20.57	1403.54	62.85	2023.2	62.85	1404
20.58	2149.06	20.58	2513.55	20.58	1723.08	20.58	1545.39	62.9	1778.4	62.9	1400
20.59	2208.51	20.59	2268.23	20.59	1898.36	20.59	1391.74	62.95	1713.6	62.95	1500
20.6	2146.48	20.6	2188.21	20.6	1524.99	20.6	1599.58	63	1771.2	63	1280
20.61	2328.21	20.61	2379.55	20.61	1816.19	20.61	1503.32	63.05	1728	63.05	1300
20.62	2100.1	20.62	2660.46	20.62	1795.7	20.62	1537.21	63.1	1605.6	63.1	1248
20.63	1947.79	20.63	2687.69	20.63	1879.14	20.63	1551.2	63.15	1584	63.15	1252
20.64	2139.11	20.64	2537.4	20.64	2006.42	20.64	1398.15	63.2	1332	63.2	1024
20.65	1734.73	20.65	2672.87	20.65	2011.27	20.65	1428.32	63.25	1440	63.25	1108
20.66	1851.1	20.66	2459.38	20.66	2181.7	20.66	1396.33	63.3	1627.2	63.3	972
20.67	1582.11	20.67	2422.42	20.67	2268.66	20.67	1518.62	63.35	1454.4	63.35	980
20.68	1964.97	20.68	2246.44	20.68	2139.31	20.68	1752.74	63.4	1360.8	63.4	916
20.69	1768.44	20.69	2522.84	20.69	2308.29	20.69	1590.46	63.45	1476	63.45	972
20.7	1954.51	20.7	2214.17	20.7	2172.77	20.7	1516.65	63.5	1368	63.5	1016
20.71	1898.56	20.71	2207.93	20.71	2021.29	20.71	1437.05	63.55	1288.8	63.55	1068
20.72	2005.33	20.72	2467.21	20.72	2259.3	20.72	1493.42	63.6	1490.4	63.6	1004
20.73	1613.36	20.73	2428.78	20.73	1996.04	20.73	1542.67	63.65	1447.2	63.65	1032
20.74	1960.44	20.74	2403.63	20.74	1971.48	20.74	1595.04	63.7	1605.6	63.7	1048
20.75	1817.74	20.75	2342.43	20.75	2089.98	20.75	1713.21	63.75	1526.4	63.75	988
20.76	1594.22	20.76	2265.21	20.76	2060.56	20.76	1338.08	63.8	1490.4	63.8	1080
20.77	1526.8	20.77	2288.04	20.77	1711.49	20.77	1525.23	63.85	1598.4	63.85	1056
20.78	1737.59	20.78	2133.73	20.78	1969.82	20.78	1748.93	63.9	1461.6	63.9	1100
20.79	1742.18	20.79	2443.2	20.79	1821.5	20.79	1683.61	63.95	1591.2	63.95	1152
20.8	1692.29	20.8	2335.65	20.8	1684.99	20.8	1573.12	64	1483.2	64	1000
20.81	1704.24	20.81	2450.02	20.81	1837.77	20.81	1650.15	64.05	1425.6	64.05	1108
20.82	1925.47	20.82	2536.1	20.82	1589.91	20.82	1381.81	64.1	1620	64.1	1044
20.83	1731.72	20.83	2672.65	20.83	1650.31	20.83	1402.71	64.15	1216.8	64.15	1052
20.84	1662.86	20.84	2174.04	20.84	1475.61	20.84	1349.89	64.2	1483.2	64.2	964
20.85	1627.65	20.85	2174.55	20.85	1721.77	20.85	1525.33	64.25	1605.6	64.25	1072
20.86	1732.73	20.86	2308.89	20.86	1538.82	20.86	1315.85	64.3	1375.2	64.3	1000
20.87	1634.6	20.87	2455.22	20.87	1569.42	20.87	1714.07	64.35	1353.6	64.35	1052
20.88	1827.26	20.88	2526.41	20.88	1710.08	20.88	1506.68	64.4	1548	64.4	1004
20.89	1982.18	20.89	2520.32	20.89	1375.26	20.89	1374.68	64.45	1627.2	64.45	1056
20.9	1809.97	20.9	2476.72	20.9	1562.47	20.9	1537.25	64.5	1375.2	64.5	1076
20.91	1649.03	20.91	2221.06	20.91	1333.77	20.91	1497.83	64.55	1684.8	64.55	924
20.92	1591.5	20.92	2468.9	20.92	1506.4	20.92	1618.01	64.6	1562.4	64.6	1060
20.93	1869.9	20.93	2336.33	20.93	1581.89	20.93	1537.71	64.65	1598.4	64.65	1016
20.94	1604.44	20.94	2347.31	20.94	1331.42	20.94	1375.81	64.7	1569.6	64.7	1000
20.95	1620.01	20.95	2129.7	20.95	1719.2	20.95	1380.56	64.75	1656	64.75	1116
20.96	1445.43	20.96	2508.29	20.96	1602.58	20.96	1396.62	64.8	1634.4	64.8	1076
20.97	1737.9	20.97	2321.06	20.97	1661.34	20.97	1687.54	64.85	1706.4	64.85	1224
20.98	1928.02	20.98	2486.11	20.98	1682.01	20.98	1624.7	64.9	1670.4	64.9	1188
20.99	1692.09	20.99	2412.07	20.99	1612.53	20.99	1519.36	64.95	1562.4	64.95	1180
21	1528.86	21	2676.07	21	1770.37	21	1493.26	65	1634.4	65	1180
21.01	1642.68	21.01	2349.77	21.01	1702.91	21.01	1540.87	65.05	1692	65.05	1156
21.02	1826.3	21.02	2529.48	21.02	1714.54	21.02	1603.68	65.1	1821.6	65.1	1300
21.03	1743.32	21.03	2333.18	21.03	1701.54	21.03	1593.21	65.15	1814.4	65.15	1260
21.04	1802.09	21.04	2570.46	21.04	1501.84	21.04	1421.91	65.2	1476	65.2	1260
21.05	1804.73	21.05	2351.95	21.05	1671.14	21.05	1524.28	65.25	1720.8	65.25	1428
21.06	1764.51	21.06	2397.71	21.06	1801.68	21.06	1585.54	65.3	1944	65.3	1272
21.07	1653.07	21.07	2085.74	21.07	1622.2	21.07	1475.3	65.35	1944	65.35	1256
21.08	1986.84	21.08	2137.02	21.08	1696.36	21.08	1299.61	65.4	1692	65.4	1416
21.09	1676.61	21.09	2275.94	21.09	1627.68	21.09	1608.8	65.45	1922.4	65.45	1384
21.1	1689.33	21.1	2078.34	21.1	1443.68	21.1	1214.18	65.5	1936.8	65.5	1596
21.11	1883.36	21.11	2271.98	21.11	1433.77	21.11	1425.39	65.55	1821.6	65.55	1560
21.12	1587.33	21.12	2153.54	21.12	1563.14	21.12	1560.78	65.6	1821.6	65.6	1472
21.13	1442.12	21.13	2275.38	21.13	1521.31	21.13	1638.59	65.65	2275.2	65.65	1540
21.14	1656.33	21.14	2191.2	21.14	1727.7	21.14	1451.1	65.7	2239.2	65.7	1620
21.15	1550.66	21.15	2328.05	21.15	1925.03	21.15	1628.45	65.75	2268	65.75	1676
21.16	1790.29	21.16	2642.16	21.16	1852.63	21.16	1701.21	65.8	2210.4	65.8	1772
21.17	1840.89	21.17	2290.25	21.17	1657.1	21.17	1515.98	65.85	2383.2	65.85	1624
21.18	1766.55	21.18	2709.72	21.18	1634.5	21.18	1468.81	65.9	2448	65.9	1728
21.19	1736.16	21.19	2172.97	21.19	1617.9	21.19	1504.54	65.95	2397.6	65.95	1920
21.2	1518.5	21.2	2173.96	21.2	1750.12	21.2	1450.08	66	2505.6	66	1912
21.21	1619.74	21.21	2039.44	21.21	1658.22	21.21	1678.9	66.05	2721.6	66.05	1980
21.22	1458.58	21.22	2328.18	21.22	1980.79	21.22	1556.42	66.1	2692.8	66.1	2140
21.23	1726.48	21.23	2379.66	21.23	1563.89	21.23	1541.64	66.15	3218.4	66.15	2208
21.24	1513.1	21.24	2233.26	21.24	1476.3	21.24	1479.35	66.2	3218.4	66.2	2576
21.25	1709.03	21.25	2478.47	21.25	1656.7	21.25	1471.45	66.25	3340.8	66.25	2964
21.26	1883.61	21.26	2319.05	21.26	1514.1	21.26	1453.29	66.3	4168.8	66.3	3104
21.27	1594.99	21.27	1965.22	21.27	1560.05	21.27	1494.59	66.35	5090.4	66.35	3556
21.28	1700.22	21.28	2274.69	21.28	1752.56	21.28	1623.32	66.4	7992	66.4	4752
21.29	1691.5	21.29	2422.19	21.29	1588.62	21.29	1632.4	66.45	11692.8	66.45	6956
21.3	1778.41	21.3	2558.26	21.3	1556.87	21.3	1666.46	66.5	15580.8	66.5	10352
21.31	1371.31	21.31	2452.99	21.31	1549	21.31	1559.8	66.55	16128	66.55	13288
21.32	1510.31	21.32	2420.3	21.32	1594.59	21.32	1512.85	66.6	13766.4	66.6	13648
21.33	1580.07	21.33	2636.79	21.33	1708.52	21.33	1577.35	66.65	11354.4	66.65	10792
21.34	1507.99	21.34	2692.97	21.34	1483.41	21.34	1384.21	66.7	11469.6	66.7	9428
21.35	1659.18	21.35	2552.74	21.35	1493.5	21.35	1571.31	66.75	11066.4	66.75	9720
21.36	1629.53	21.36	1925.11	21.36	1716.72	21.36	1713.04	66.8	8913.6	66.8	8664
21.37	1795.38	21.37	2426.82	21.37	1757.21	21.37	1516.42	66.85	6717.6	66.85	6872
21.38	1860.12	21.38	2421.4	21.38	1799.21	21.38	1434.93	66.9	5342.4	66.9	5096
21.39	1619.8	21.39	2205.41	21.39	1965.04	21.39	1553.71	66.95	4852.8	66.95	4200
21.4	1472.66	21.4	2194.96	21.4	1437.27	21.4	1590.84	67	4471.2	67	4076
21.41	1441.43	21.41	2487.94	21.41	1405.07	21.41	1838	67.05	4795.2	67.05	3976
21.42	1506.4	21.42	2420.33	21.42	1666.96	21.42	1546.17	67.1	4788	67.1	3780
21.43	1578.16	21.43	2348.75	21.43	1814.56	21.43	1656.36	67.15	4356	67.15	3684
21.44	1547.73	21.44	2497.66	21.44	1599.77	21.44	1611.96	67.2	4428	67.2	3612
21.45	1641.55	21.45	2272.59	21.45	1449.38	21.45	1643.47	67.25	4226.4	67.25	3580
21.46	1690.5	21.46	2464.46	21.46	1552.41	21.46	1686.39	67.3	4039.2	67.3	3620
21.47	1186.59	21.47	2343	21.47	1706.78	21.47	1778.17	67.35	3960	67.35	3480
21.48	1377.07	21.48	2238.32	21.48	1611.89	21.48	1500.39	67.4	4269.6	67.4	3136
21.49	1770.58	21.49	2423.03	21.49	1734.63	21.49	1285.51	67.45	3772.8	67.45	3052
21.5	1589.9	21.5	2263.64	21.5	1637.55	21.5	1487.65	67.5	3542.4	67.5	2888
21.51	1349.75	21.51	2461	21.51	1494.42	21.51	1807.74	67.55	3168	67.55	2728
21.52	1625.49	21.52	2500.66	21.52	1827.88	21.52	1679.69	67.6	3175.2	67.6	2804
21.53	1613.03	21.53	2338.42	21.53	1714.9	21.53	1511.34	67.65	3175.2	67.65	2620
21.54	1783.7	21.54	1958.25	21.54	1652.43	21.54	1519.73	67.7	3304.8	67.7	2472
21.55	1890.56	21.55	2423.09	21.55	1708.1	21.55	1670.88	67.75	3110.4	67.75	2396
21.56	1572.69	21.56	2390.1	21.56	1907.03	21.56	1525.67	67.8	3088.8	67.8	2452
21.57	1630.23	21.57	2666.87	21.57	1631.84	21.57	1444.27	67.85	3276	67.85	2272
21.58	1629.63	21.58	2443.79	21.58	1777.57	21.58	1594.23	67.9	3477.6	67.9	2476
21.59	1818.56	21.59	2161.72	21.59	1409.54	21.59	1499.83	67.95	3492	67.95	2788
21.6	1620.18	21.6	2301.28	21.6	1540.24	21.6	1733.21	68	4341.6	68	3088
21.61	1624.53	21.61	2371.02	21.61	1586.25	21.61	1604.25	68.05	5716.8	68.05	3760
21.62	1718.29	21.62	2319.88	21.62	1524.2	21.62	1600.15	68.1	9835.2	68.1	5444
21.63	1572.19	21.63	2346.94	21.63	1647.09	21.63	1647.67	68.15	14968.8	68.15	8800
21.64	1690.83	21.64	2331.15	21.64	1643.26	21.64	1693.52	68.2	19339.2	68.2	13200
21.65	1425.57	21.65	2199.37	21.65	1907.45	21.65	1517.18	68.25	19036.8	68.25	17340
21.66	1428.3	21.66	2185.47	21.66	1885.35	21.66	1403.69	68.3	14954.4	68.3	16024
21.67	1460.06	21.67	2326.87	21.67	2231.73	21.67	1602.42	68.35	11599.2	68.35	11032
21.68	1478.55	21.68	2507.38	21.68	1912.8	21.68	1626.06	68.4	11548.8	68.4	9508
21.69	1438.03	21.69	1946.15	21.69	1878.59	21.69	1819.17	68.45	10620	68.45	10044
21.7	1638.7	21.7	2176.68	21.7	1779.31	21.7	1508.87	68.5	7308	68.5	8528
21.71	1477.87	21.71	2551.79	21.71	1849.35	21.71	1629.52	68.55	3859.2	68.55	4976
21.72	1680.78	21.72	2197.66	21.72	1864.87	21.72	1530.35	68.6	2606.4	68.6	2804
21.73	1639.13	21.73	2127.59	21.73	1917.02	21.73	1383.14	68.65	2462.4	68.65	2060
21.74	1538.75	21.74	2326.4	21.74	1968.04	21.74	1763.6	68.7	2073.6	68.7	1624
21.75	1472.73	21.75	2350.32	21.75	2180.05	21.75	1436.83	68.75	1908	68.75	1408
21.76	1587.63	21.76	2476.86	21.76	2092.53	21.76	1854.69	68.8	1634.4	68.8	1372
21.77	1722.42	21.77	2445.36	21.77	1818.78	21.77	1536.08	68.85	1764	68.85	1200
21.78	1564.06	21.78	2401.94	21.78	1902	21.78	1755.04	68.9	1476	68.9	1152
21.79	1763.43	21.79	2433.26	21.79	2110.91	21.79	1538.39	68.95	1569.6	68.95	1164
21.8	1622.01	21.8	2323.15	21.8	2466.57	21.8	1841.1	69	1382.4	69	988
21.81	1496.07	21.81	2312.65	21.81	2137.18	21.81	1797.99	69.05	1310.4	69.05	976
21.82	1615.52	21.82	2357.33	21.82	2193.47	21.82	1739.72	69.1	1605.6	69.1	1012
21.83	1891.99	21.83	2287.67	21.83	2215.26	21.83	1639.05	69.15	1483.2	69.15	1000
21.84	1813.05	21.84	2446.87	21.84	2270.61	21.84	2165.97	69.2	1404	69.2	868
21.85	1527.12	21.85	2564.66	21.85	2014.39	21.85	1717.14	69.25	1512	69.25	1052
21.86	1540.5	21.86	2490.4	21.86	1927.99	21.86	1757.44	69.3	1180.8	69.3	968
21.87	1398.76	21.87	2605.99	21.87	2146.19	21.87	1631.3	69.35	1202.4	69.35	948
21.88	1648.91	21.88	2344.69	21.88	2457.78	21.88	1779.45	69.4	1461.6	69.4	872
21.89	1628.85	21.89	2480.59	21.89	2273.76	21.89	1663.75	69.45	1116	69.45	844
21.9	1486.77	21.9	2573.65	21.9	2094.1	21.9	1903.64	69.5	1231.2	69.5	952
21.91	1629.1	21.91	2361.98	21.91	2434.23	21.91	1990.16	69.55	1353.6	69.55	852
21.92	1398.35	21.92	2050.62	21.92	2371.12	21.92	1788.98	69.6	1447.2	69.6	924
21.93	1741.74	21.93	2204.89	21.93	2214.39	21.93	1484.26	69.65	1288.8	69.65	888
21.94	1444.25	21.94	2689	21.94	2031.91	21.94	1456.59	69.7	1245.6	69.7	1012
21.95	1376.76	21.95	2349.17	21.95	2119.03	21.95	1738.56	69.75	1202.4	69.75	968
21.96	1382.23	21.96	2562.74	21.96	2119.49	21.96	1656.94	69.8	1310.4	69.8	876
21.97	1406.38	21.97	2125.84	21.97	1842.58	21.97	1514.84	69.85	1245.6	69.85	928
21.98	1413.5	21.98	2221.52	21.98	1756.66	21.98	1569.9	69.9	1238.4	69.9	872
21.99	1647.28	21.99	2446.73	21.99	2165.13	21.99	1770.24	69.95	1252.8	69.95	908
22	1425.59	22	2082.02	22	2004.68	22	1782.75	70	1231.2	70	788
22.01	1931.44	22.01	2412.9	22.01	2000.44	22.01	1672.49	70.05	1332	70.05	880
22.02	1748.31	22.02	2204.88	22.02	1791.54	22.02	1481.71	70.1	1123.2	70.1	844
22.03	1776.94	22.03	2171.21	22.03	1762.78	22.03	1492.41	70.15	1368	70.15	800
22.04	1531.62	22.04	2477.56	22.04	1722.93	22.04	1762.62	70.2	1533.6	70.2	940
22.05	1445.31	22.05	2591.6	22.05	1824.06	22.05	1536.41	70.25	1324.8	70.25	1028
22.06	1383.13	22.06	2346.96	22.06	1595.65	22.06	1624.88	70.3	1159.2	70.3	932
22.07	1363.62	22.07	2261.98	22.07	1766.98	22.07	1610.2	70.35	1656	70.35	1036
22.08	1526.95	22.08	2214.88	22.08	1732.9	22.08	1507.38	70.4	1396.8	70.4	1084
22.09	1674.65	22.09	2376.82	22.09	1895.74	22.09	1581.06	70.45	1663.2	70.45	1164
22.1	1514.9	22.1	2022.13	22.1	1920.26	22.1	1785.33	70.5	1461.6	70.5	1212
22.11	1410.03	22.11	1831.71	22.11	1771.12	22.11	1819.33	70.55	1339.2	70.55	1064
22.12	1501.32	22.12	2091.16	22.12	1726.14	22.12	1352.35	70.6	1375.2	70.6	980
22.13	1400.88	22.13	2455.7	22.13	1627.32	22.13	1271.66	70.65	1288.8	70.65	1020
22.14	1516.95	22.14	2330.63	22.14	1828.02	22.14	1413.39	70.7	1252.8	70.7	968
22.15	1506.34	22.15	2507.4	22.15	1704.33	22.15	1661.84	70.75	1260	70.75	876
22.16	1324.53	22.16	2501.47	22.16	1795.35	22.16	1823.95	70.8	1000.8	70.8	828
22.17	1541.16	22.17	2361.75	22.17	1701.28	22.17	1525.15	70.85	1108.8	70.85	656
22.18	1336.02	22.18	2340.55	22.18	1676.04	22.18	1614.03	70.9	1036.8	70.9	780
22.19	1597.09	22.19	2272.18	22.19	1758.41	22.19	1360.34	70.95	1123.2	70.95	784
22.2	1412.99	22.2	2229.43	22.2	1801.75	22.2	1480.02	71	1101.6	71	676
22.21	1517.91	22.21	2282.79	22.21	1745.38	22.21	1713.27	71.05	1072.8	71.05	640
22.22	1485.48	22.22	2335.69	22.22	1473.81	22.22	1783.83	71.1	1008	71.1	632
22.23	1254.08	22.23	2525.06	22.23	1572.37	22.23	1602.52	71.15	1144.8	71.15	676
22.24	1424.16	22.24	2160.81	22.24	1735.25	22.24	1423.25	71.2	979.2	71.2	676
22.25	1666.71	22.25	2411.45	22.25	1674.22	22.25	1478.04	71.25	964.8	71.25	748
22.26	1519.01	22.26	2106.47	22.26	1783.55	22.26	1579.52	71.3	1195.2	71.3	760
22.27	1511.58	22.27	2438.76	22.27	1728.97	22.27	1626.35	71.35	1116	71.35	744
22.28	1578.25	22.28	2367.97	22.28	1806.35	22.28	1699.88	71.4	1195.2	71.4	704
22.29	1550.05	22.29	1999.12	22.29	1914.92	22.29	1524.44	71.45	1123.2	71.45	600
22.3	1759.45	22.3	2074.25	22.3	1477.61	22.3	1518.89	71.5	1072.8	71.5	664
22.31	1531.1	22.31	2286.4	22.31	1510.91	22.31	1651.86	71.55	900	71.55	624
22.32	1555.81	22.32	2430.78	22.32	1740.14	22.32	1502.43	71.6	1144.8	71.6	652
22.33	1626.85	22.33	2276.1	22.33	1563.59	22.33	1368.01	71.65	1173.6	71.65	712
22.34	1420.82	22.34	2250.59	22.34	1533.08	22.34	1353.27	71.7	828	71.7	660
22.35	1579.06	22.35	2244.91	22.35	1657.14	22.35	1400.66	71.75	1108.8	71.75	512
22.36	1589.26	22.36	2596.64	22.36	1522.26	22.36	1661.28	71.8	986.4	71.8	552
22.37	1581.33	22.37	2657.14	22.37	1730.85	22.37	1587.63	71.85	1137.6	71.85	660
22.38	1650.96	22.38	2451.74	22.38	1631.08	22.38	1530.95	71.9	1094.4	71.9	648
22.39	1478.45	22.39	1931.05	22.39	1560.66	22.39	1445.18	71.95	1303.2	71.95	720
22.4	1609.72	22.4	2085.28	22.4	1412.49	22.4	1502.72	72	1080	72	644
22.41	1377.96	22.41	2422.21	22.41	1404.42	22.41	1579.2	72.05	1022.4	72.05	660
22.42	1462.44	22.42	2323.95	22.42	1627.68	22.42	1559.39	72.1	1008	72.1	636
22.43	1663.68	22.43	2467.56	22.43	1731.19	22.43	1693.49	72.15	957.6	72.15	588
22.44	1399.41	22.44	2087.54	22.44	1644.6	22.44	1589.41	72.2	964.8	72.2	620
22.45	1522.23	22.45	2229.99	22.45	1461.43	22.45	1708.22	72.25	964.8	72.25	560
22.46	1519.65	22.46	2088.04	22.46	1654.74	22.46	1762.82	72.3	1000.8	72.3	640
22.47	1345.44	22.47	2196.75	22.47	1764.29	22.47	1420.57	72.35	1116	72.35	664
22.48	1363.13	22.48	2294.64	22.48	1909.85	22.48	1698.61	72.4	1072.8	72.4	616
22.49	1935.11	22.49	2381.91	22.49	1726.17	22.49	1698.24	72.45	1101.6	72.45	588
22.5	1848.19	22.5	2311.31	22.5	1424.32	22.5	1420.1	72.5	979.2	72.5	656
22.51	1585.21	22.51	2259.51	22.51	1572.74	22.51	1755.14	72.55	1108.8	72.55	628
22.52	1507.7	22.52	2262.41	22.52	1647.83	22.52	1538.62	72.6	1087.2	72.6	572
22.53	1649.68	22.53	2044.75	22.53	1834.17	22.53	1351.38	72.65	936	72.65	612
22.54	1480.12	22.54	2313.04	22.54	1785.68	22.54	1535.47	72.7	943.2	72.7	548
22.55	1407.32	22.55	2397.06	22.55	1767.83	22.55	1688.59	72.75	936	72.75	544
22.56	1730.81	22.56	2343.34	22.56	1512.52	22.56	1566.42	72.8	1051.2	72.8	680
22.57	1627.29	22.57	2228.76	22.57	1815.94	22.57	1611.93	72.85	1101.6	72.85	580
22.58	1468.39	22.58	2146.9	22.58	1461.42	22.58	1400.91	72.9	1044	72.9	620
22.59	1561.53	22.59	2237.78	22.59	2040.51	22.59	1480	72.95	1022.4	72.95	636
22.6	1526.54	22.6	2690.79	22.6	1491.62	22.6	1651.09	73	914.4	73	604
22.61	1560.63	22.61	2199.84	22.61	1709.71	22.61	1601.25	73.05	928.8	73.05	644
22.62	1608.47	22.62	2468.54	22.62	1584.72	22.62	1554.67	73.1	1080	73.1	644
22.63	1391.21	22.63	2404.67	22.63	1728.34	22.63	1626.85	73.15	972	73.15	576
22.64	1500.5	22.64	2335.7	22.64	1566.37	22.64	1365.04	73.2	957.6	73.2	624
22.65	1517.1	22.65	2363.85	22.65	1795.22	22.65	1735.98	73.25	993.6	73.25	596
22.66	1568.49	22.66	2578.28	22.66	1654.42	22.66	1375.9	73.3	871.2	73.3	608
22.67	1398.96	22.67	2337.77	22.67	1602.02	22.67	1678.97	73.35	986.4	73.35	656
22.68	1411.61	22.68	2368.38	22.68	1633.63	22.68	1648.42	73.4	856.8	73.4	684
22.69	1627.3	22.69	2150.57	22.69	1594.45	22.69	1674.09	73.45	936	73.45	596
22.7	1693.13	22.7	2330.93	22.7	1573.32	22.7	1406.13	73.5	892.8	73.5	592
22.71	1410.89	22.71	2260.4	22.71	1764.59	22.71	1417.76	73.55	820.8	73.55	624
22.72	1528.91	22.72	2325.63	22.72	1681.61	22.72	1533.56	73.6	972	73.6	588
22.73	1453.06	22.73	2380.97	22.73	1954.41	22.73	1847.47	73.65	957.6	73.65	620
22.74	1418.75	22.74	2279.76	22.74	1653.81	22.74	1485.16	73.7	1087.2	73.7	612
22.75	1488.33	22.75	2134.11	22.75	1396.07	22.75	1635.09	73.75	979.2	73.75	684
22.76	1673.27	22.76	2375.11	22.76	1711.77	22.76	1428.95	73.8	979.2	73.8	560
22.77	1540.64	22.77	2083.37	22.77	1745.87	22.77	1541.35	73.85	979.2	73.85	560
22.78	1462.61	22.78	2161.15	22.78	1416.01	22.78	1639.7	73.9	864	73.9	672
22.79	1407.91	22.79	2111.62	22.79	1838.12	22.79	1471.36	73.95	1130.4	73.95	640
22.8	1496.29	22.8	2290	22.8	1669.58	22.8	1569.29	74	1216.8	74	612
22.81	1096.43	22.81	2417.68	22.81	1488.79	22.81	1305.95	74.05	1087.2	74.05	636
22.82	1538.37	22.82	2206.21	22.82	1619.68	22.82	1681.77	74.1	1116	74.1	744
22.83	1528.12	22.83	2162.95	22.83	1679.79	22.83	1709.84	74.15	1116	74.15	696
22.84	1568.78	22.84	2160.69	22.84	1690.61	22.84	1542.43	74.2	1332	74.2	768
22.85	1322.4	22.85	2628.46	22.85	1754.94	22.85	1555.32	74.25	1317.6	74.25	828
22.86	1661.36	22.86	2512.6	22.86	1655.71	22.86	1560.56	74.3	1368	74.3	1008
22.87	1271.39	22.87	2461.46	22.87	1476.52	22.87	1631.69	74.35	1562.4	74.35	1116
22.88	1258.99	22.88	2121.03	22.88	1694.34	22.88	1911.96	74.4	1468.8	74.4	1064
22.89	1485.82	22.89	2055.21	22.89	1976.08	22.89	1725.74	74.45	1303.2	74.45	836
22.9	1562.96	22.9	2163.02	22.9	1585.67	22.9	1624.86	74.5	1252.8	74.5	960
22.91	1471.37	22.91	2234.56	22.91	1593.78	22.91	1740.03	74.55	1375.2	74.55	856
22.92	1615.53	22.92	2439.34	22.92	1457	22.92	1383.23	74.6	1195.2	74.6	892
22.93	1559.8	22.93	2221.07	22.93	1481.67	22.93	1621.9	74.65	964.8	74.65	784
22.94	1697.06	22.94	2333.49	22.94	1379.77	22.94	1567.18	74.7	936	74.7	756
22.95	1495.81	22.95	2132.53	22.95	1578.85	22.95	1820.03	74.75	1051.2	74.75	612
22.96	1550.79	22.96	2236.31	22.96	1596.29	22.96	1747.66	74.8	1087.2	74.8	624
22.97	1657.67	22.97	2126.34	22.97	1642.06	22.97	1648.73	74.85	1080	74.85	628
22.98	1696.05	22.98	2667.35	22.98	1548.45	22.98	1550.45	74.9	1051.2	74.9	604
22.99	1253.93	22.99	2233.5	22.99	1794.87	22.99	1674.45	74.95	1087.2	74.95	612
23	1425.33	23	2243.02	23	1450.85	23	1595.89	75	1029.6	75	676
23.01	1718.62	23.01	2339.1	23.01	1775.03	23.01	1629.23	75.05	1029.6	75.05	696
23.02	1641.23	23.02	2455.62	23.02	1752.47	23.02	1497.08	75.1	1094.4	75.1	688
23.03	1517.5	23.03	2269.23	23.03	1842.38	23.03	1569.37	75.15	964.8	75.15	660
23.04	1242.05	23.04	2268.44	23.04	1709.66	23.04	1879.18	75.2	972	75.2	632
23.05	1425.63	23.05	2458.87	23.05	1499.2	23.05	1793.02	75.25	986.4	75.25	616
23.06	1519.06	23.06	2334.28	23.06	1784.09	23.06	1550.24	75.3	1252.8	75.3	616
23.07	1515.85	23.07	2240.15	23.07	1771.7	23.07	1711.61	75.35	1123.2	75.35	660
23.08	1467.5	23.08	2624.8	23.08	1785.26	23.08	1415.7	75.4	1123.2	75.4	792
23.09	1471.85	23.09	2613.64	23.09	1761.67	23.09	1486.89	75.45	1224	75.45	700
23.1	1574.9	23.1	2205.65	23.1	1660.77	23.1	1791.75	75.5	1144.8	75.5	648
23.11	1809	23.11	1987.86	23.11	1656.99	23.11	1590.84	75.55	1173.6	75.55	676
23.12	1457.07	23.12	2045.48	23.12	1777.57	23.12	1640.05	75.6	964.8	75.6	712
23.13	1606.98	23.13	2637.07	23.13	1661.46	23.13	1789.84	75.65	1180.8	75.65	672
23.14	1477	23.14	2294.81	23.14	1841.51	23.14	1686.31	75.7	1087.2	75.7	740
23.15	1441.66	23.15	2349.28	23.15	1651.9	23.15	1484.37	75.75	986.4	75.75	668
23.16	1558.72	23.16	2220.07	23.16	1761.92	23.16	1722.46	75.8	842.4	75.8	644
23.17	1431.58	23.17	2303.69	23.17	1705.65	23.17	1620.31	75.85	1065.6	75.85	588
23.18	1526.25	23.18	2180.16	23.18	1532.19	23.18	1782.31	75.9	993.6	75.9	668
23.19	1663.83	23.19	2242.05	23.19	1575.23	23.19	1764.43	75.95	1130.4	75.95	664
23.2	1566.24	23.2	2613.07	23.2	1746.36	23.2	1430.95	76	1130.4	76	608
23.21	1829.86	23.21	2190.52	23.21	1492.22	23.21	1577.44	76.05	1231.2	76.05	648
23.22	1477.62	23.22	2216.5	23.22	1499.77	23.22	1620.55	76.1	986.4	76.1	716
23.23	1624.75	23.23	2425.05	23.23	1468.46	23.23	1512.51	76.15	1044	76.15	668
23.24	1426.27	23.24	2520.75	23.24	1761.21	23.24	1923.76	76.2	1022.4	76.2	612
23.25	1420.52	23.25	2316.2	23.25	1847.54	23.25	1724.92	76.25	1036.8	76.25	752
23.26	1358.54	23.26	1842.15	23.26	1619.61	23.26	1892.32	76.3	1195.2	76.3	744
23.27	1514.39	23.27	2155.39	23.27	1462.18	23.27	1648.24	76.35	1188	76.35	764
23.28	1458.52	23.28	2008.03	23.28	1548.94	23.28	1268.58	76.4	1144.8	76.4	744
23.29	1666.6	23.29	2087.93	23.29	1710	23.29	1491.45	76.45	1260	76.45	756
23.3	1714.12	23.3	2072.81	23.3	1541.23	23.3	1662.31	76.5	1245.6	76.5	820
23.31	1758.51	23.31	2405.8	23.31	1640.24	23.31	1758.16	76.55	1447.2	76.55	720
23.32	1284.8	23.32	2035.1	23.32	1463.58	23.32	1607.44	76.6	1324.8	76.6	896
23.33	1409.07	23.33	2073.04	23.33	1544.41	23.33	1634.49	76.65	1584	76.65	960
23.34	1550.35	23.34	2214.95	23.34	1533.59	23.34	1763.88	76.7	2347.2	76.7	1224
23.35	1332.24	23.35	2311.54	23.35	1708.83	23.35	1835.97	76.75	3204	76.75	1640
23.36	1399.54	23.36	2237.37	23.36	1563.24	23.36	1716.95	76.8	4406.4	76.8	2604
23.37	1582.76	23.37	2220.73	23.37	1757.27	23.37	1619.01	76.85	6674.4	76.85	3796
23.38	1459.22	23.38	2245.96	23.38	1704.09	23.38	1592.67	76.9	7156.8	76.9	4984
23.39	1362.45	23.39	2157.55	23.39	1863.52	23.39	1414.14	76.95	6004.8	76.95	5260
23.4	1642.1	23.4	1978.95	23.4	1750.26	23.4	1595.6	77	4392	77	4276
23.41	1665.23	23.41	2213.45	23.41	1839.96	23.41	1494.82	77.05	4420.8	77.05	2980
23.42	1568.55	23.42	2195.09	23.42	1605.2	23.42	1894.01	77.1	5241.6	77.1	3184
23.43	1458.15	23.43	2306.15	23.43	1685.88	23.43	1593.67	77.15	5659.2	77.15	4004
23.44	1530.67	23.44	2013.52	23.44	1800.31	23.44	1608.27	77.2	5436	77.2	4248
23.45	1442.48	23.45	2278.92	23.45	1943.08	23.45	1752.01	77.25	5054.4	77.25	4260
23.46	1716.63	23.46	2297.81	23.46	1829.63	23.46	1543.87	77.3	3888	77.3	3716
23.47	1389.06	23.47	2184.23	23.47	2051.08	23.47	1724.79	77.35	2880	77.35	2752
23.48	1717.61	23.48	2397.2	23.48	1731.18	23.48	1817.3	77.4	2476.8	77.4	1924
23.49	1584.24	23.49	2348.18	23.49	1747.57	23.49	1714.69	77.45	2786.4	77.45	1936
23.5	1473.51	23.5	2151.16	23.5	1667.09	23.5	1671.86	77.5	2685.6	77.5	1820
23.51	1815.98	23.51	2373.5	23.51	1738.05	23.51	1936.15	77.55	2217.6	77.55	1944
23.52	1605.94	23.52	2341.82	23.52	1786.11	23.52	1732.31	77.6	1771.2	77.6	1492
23.53	1536.52	23.53	2081.7	23.53	1848.37	23.53	1669.03	77.65	1281.6	77.65	996
23.54	1513.48	23.54	2372.13	23.54	1766.54	23.54	1671.01	77.7	1209.6	77.7	912
23.55	1547.6	23.55	2456.09	23.55	1779.51	23.55	1735.96	77.75	1080	77.75	740
23.56	1543.31	23.56	2394.73	23.56	1967.82	23.56	1519.61	77.8	1281.6	77.8	708
23.57	1485.63	23.57	2262.94	23.57	1738.82	23.57	1686.2	77.85	1022.4	77.85	692
23.58	1356.16	23.58	2197.22	23.58	1697.05	23.58	1406.85	77.9	1072.8	77.9	572
23.59	1451.39	23.59	2277.59	23.59	1690.18	23.59	1518.38	77.95	1022.4	77.95	612
23.6	1566.59	23.6	2537.37	23.6	2134.34	23.6	1786.61	78	1252.8	78	672
23.61	1562.47	23.61	2598.86	23.61	2098.92	23.61	1654.86	78.05	1173.6	78.05	772
23.62	1686.41	23.62	2331.73	23.62	1892.49	23.62	1656.12	78.1	1036.8	78.1	748
23.63	1470.2	23.63	2365.36	23.63	2018.31	23.63	1658.17	78.15	1072.8	78.15	620
23.64	1464.77	23.64	1893.62	23.64	1885.59	23.64	1687.91	78.2	1087.2	78.2	552
23.65	1450.06	23.65	2174.4	23.65	1922.66	23.65	1767.41	78.25	936	78.25	624
23.66	1336.59	23.66	2231.08	23.66	2232.96	23.66	1782.05	78.3	986.4	78.3	672
23.67	1471.89	23.67	2080.2	23.67	1834.92	23.67	1450.84	78.35	914.4	78.35	544
23.68	1337.84	23.68	2205.88	23.68	1944.31	23.68	1852.37	78.4	1130.4	78.4	688
23.69	1365.38	23.69	2395.11	23.69	1977.45	23.69	1583.58	78.45	1080	78.45	704
23.7	1503.59	23.7	2210.15	23.7	1848.98	23.7	1772.56	78.5	1008	78.5	620
23.71	1597.12	23.71	1988.45	23.71	1779.8	23.71	1525.83	78.55	1116	78.55	672
23.72	1523.69	23.72	2380.53	23.72	1734.52	23.72	1675.54	78.6	1072.8	78.6	720
23.73	1541.16	23.73	2132.05	23.73	1778.42	23.73	1696.47	78.65	878.4	78.65	588
23.74	1533.38	23.74	2242.59	23.74	1830.07	23.74	1600.34	78.7	936	78.7	680
23.75	1662.98	23.75	2470.94	23.75	1769.62	23.75	1743.94	78.75	936	78.75	644
23.76	1520.17	23.76	2317.11	23.76	1791.22	23.76	1674.87	78.8	1058.4	78.8	656
23.77	1425.91	23.77	1909.12	23.77	1746.22	23.77	1432.42	78.85	835.2	78.85	576
23.78	1553.62	23.78	2143.5	23.78	1751.27	23.78	1415.75	78.9	928.8	78.9	572
23.79	1677.15	23.79	2398.9	23.79	1844.93	23.79	1963.25	78.95	1044	78.95	524
23.8	1618.38	23.8	2365.01	23.8	1667.63	23.8	1809.37	79	1051.2	79	604
23.81	1563.84	23.81	2448.81	23.81	1877.67	23.81	1672.25	79.05	1044	79.05	628
23.82	1223.84	23.82	2407.09	23.82	1851.04	23.82	1594.45	79.1	1116	79.1	620
23.83	1564.64	23.83	2604.41	23.83	1753.15	23.83	1780.68	79.15	1152	79.15	680
23.84	1587.43	23.84	2160.23	23.84	1508.12	23.84	1719.19	79.2	1116	79.2	584
23.85	1712.07	23.85	2237.43	23.85	1758.92	23.85	1712.39	79.25	1123.2	79.25	592
23.86	1408.9	23.86	2501.62	23.86	1542.24	23.86	1730.44	79.3	1072.8	79.3	576
23.87	1480.25	23.87	2257.07	23.87	1561.55	23.87	1478.5	79.35	1036.8	79.35	600
23.88	1496.04	23.88	2279.55	23.88	1770.06	23.88	1652.66	79.4	1144.8	79.4	588
23.89	1610.77	23.89	2167.59	23.89	1689.56	23.89	1472.81	79.45	943.2	79.45	672
23.9	1320.98	23.9	2034.05	23.9	1550.82	23.9	1654.08	79.5	1123.2	79.5	604
23.91	1432.6	23.91	2677.06	23.91	1593.37	23.91	1476.99	79.55	813.6	79.55	664
23.92	1575.04	23.92	2394.94	23.92	1689.3	23.92	1817.29	79.6	835.2	79.6	580
23.93	1567.6	23.93	2260.66	23.93	1668.67	23.93	1766.45	79.65	986.4	79.65	612
23.94	1974.37	23.94	2223.85	23.94	1709.31	23.94	1753.8	79.7	979.2	79.7	608
23.95	1433.52	23.95	2218.81	23.95	1761.72	23.95	1560.87	79.75	1094.4	79.75	588
23.96	1411.73	23.96	2056.91	23.96	1802.1	23.96	1811.29	79.8	993.6	79.8	584
23.97	1351.83	23.97	2093.78	23.97	1859.46	23.97	1608.58	79.85	957.6	79.85	552
23.98	1376.55	23.98	2210.66	23.98	1691.79	23.98	1323.15	79.9	842.4	79.9	596
23.99	1494.57	23.99	2438.41	23.99	1560.79	23.99	1664.78	79.95	1173.6	79.95	536
24	1415.58	24	2196.59	24	1927.51	24	1559.14	80	957.6	80	540
24.01	1543.5	24.01	2353.53	24.01	1847.1	24.01	1794.53	80.05	1029.6	80.05	548
24.02	1615.4	24.02	2178.1	24.02	1841.42	24.02	1637.81	80.1	964.8	80.1	584
24.03	1445.91	24.03	2241	24.03	1470.34	24.03	1398.58	80.15	1015.2	80.15	544
24.04	1580.01	24.04	2582.37	24.04	1688.85	24.04	1685.64	80.2	972	80.2	560
24.05	1615.6	24.05	2278.72	24.05	1594.44	24.05	1764.42	80.25	1029.6	80.25	616
24.06	1352.11	24.06	2225.85	24.06	1791.15	24.06	1651.48	80.3	1245.6	80.3	620
24.07	1636.42	24.07	2344.62	24.07	1897.61	24.07	1657.93	80.35	1137.6	80.35	628
24.08	1634.57	24.08	2130.5	24.08	1607.03	24.08	1589.18	80.4	1209.6	80.4	736
24.09	1581.22	24.09	2339.45	24.09	1580.39	24.09	1511.63	80.45	1281.6	80.45	796
24.1	1536.12	24.1	2197.13	24.1	1655.71	24.1	1613.01	80.5	1353.6	80.5	876
24.11	1487.3	24.11	2014.58	24.11	1633.44	24.11	1841.75	80.55	1519.2	80.55	900
24.12	1360.76	24.12	2155.24	24.12	1797.83	24.12	1938.9	80.6	2181.6	80.6	1052
24.13	1610.23	24.13	2128.08	24.13	1664.88	24.13	1570.14	80.65	2620.8	80.65	1504
24.14	1755.51	24.14	1896.84	24.14	1884.89	24.14	1642.79	80.7	3160.8	80.7	2320
24.15	1716.41	24.15	2120.89	24.15	1839.68	24.15	2034.46	80.75	2664	80.75	2356
24.16	1429.89	24.16	2016.22	24.16	1771.84	24.16	1916.82	80.8	2296.8	80.8	1828
24.17	1717.93	24.17	1991.52	24.17	2016.58	24.17	1755.48	80.85	1836	80.85	1368
24.18	1617.07	24.18	2176.92	24.18	1738.22	24.18	1928.59	80.9	2152.8	80.9	1224
24.19	1666.5	24.19	2137.33	24.19	1632.67	24.19	2065.51	80.95	2095.2	80.95	1388
24.2	1743.77	24.2	2270.67	24.2	1823.06	24.2	1605.12	81	1670.4	81	1540
24.21	1554.52	24.21	2149.46	24.21	1668.75	24.21	1589.46	81.05	1432.8	81.05	1108
24.22	1634.72	24.22	2249.46	24.22	1662.38	24.22	1734.77	81.1	986.4	81.1	824
24.23	1555.21	24.23	2369.95	24.23	1926.76	24.23	1566.15	81.15	1216.8	81.15	792
24.24	1205.78	24.24	2516.46	24.24	1769.44	24.24	1474.85	81.2	979.2	81.2	604
24.25	1320.83	24.25	2392.32	24.25	1772.19	24.25	1794.99	81.25	1058.4	81.25	628
24.26	1479.82	24.26	2078.93	24.26	2068.81	24.26	1814.9	81.3	799.2	81.3	528
24.27	1526.69	24.27	2359.87	24.27	2011.94	24.27	1617.57	81.35	964.8	81.35	544
24.28	1454.64	24.28	2127.45	24.28	1826.73	24.28	1719.51	81.4	871.2	81.4	596
24.29	1527.31	24.29	2063.02	24.29	1988.98	24.29	1597.87	81.45	900	81.45	584
24.3	1395.69	24.3	2358.35	24.3	1687.6	24.3	1659.11	81.5	928.8	81.5	516
24.31	1401.75	24.31	2204.07	24.31	1802.77	24.31	1644.6	81.55	828	81.55	556
24.32	1551.07	24.32	2282.19	24.32	1957.93	24.32	1603.42	81.6	835.2	81.6	504
24.33	1415.94	24.33	2383.06	24.33	1866.77	24.33	1735.95	81.65	993.6	81.65	508
24.34	1442.47	24.34	2212.71	24.34	1973.6	24.34	1741.18	81.7	856.8	81.7	532
24.35	1483.87	24.35	2268.57	24.35	1709.31	24.35	1859.36	81.75	849.6	81.75	476
24.36	1602.26	24.36	2171.67	24.36	2028.29	24.36	1728.93	81.8	856.8	81.8	444
24.37	1511.9	24.37	2093.97	24.37	1745.4	24.37	1800.13	81.85	928.8	81.85	532
24.38	1500.26	24.38	1921.28	24.38	1688.41	24.38	1648.72	81.9	921.6	81.9	500
24.39	1323.64	24.39	2312.15	24.39	1725.03	24.39	1646.56	81.95	964.8	81.95	560
24.4	1632.92	24.4	2005.29	24.4	1801.24	24.4	1477.02	82	1036.8	82	512
24.41	1742.94	24.41	2311.73	24.41	1786.81	24.41	1651.3	82.05	806.4	82.05	476
24.42	1474.11	24.42	2104.56	24.42	1577.67	24.42	1900.45	82.1	806.4	82.1	532
24.43	1688.29	24.43	2285.76	24.43	1667.14	24.43	1540.44	82.15	849.6	82.15	468
24.44	1591.83	24.44	2329.61	24.44	1787.33	24.44	1583.54	82.2	835.2	82.2	452
24.45	1745.96	24.45	2222.63	24.45	1780.51	24.45	1711.9	82.25	806.4	82.25	492
24.46	1620.31	24.46	2333.45	24.46	1771.53	24.46	1749.8	82.3	756	82.3	484
24.47	1628.05	24.47	2127.36	24.47	1737.82	24.47	1700.19	82.35	777.6	82.35	524
24.48	1500.46	24.48	2003.42	24.48	1580.85	24.48	1804.24	82.4	907.2	82.4	484
24.49	1403.44	24.49	1955.66	24.49	1868.41	24.49	1652.86	82.45	907.2	82.45	496
24.5	1327.59	24.5	2086.72	24.5	1839.75	24.5	1678.01	82.5	936	82.5	360
24.51	1402.41	24.51	2306.82	24.51	1829.17	24.51	1812.88	82.55	828	82.55	524
24.52	1530.94	24.52	2538.45	24.52	1754.71	24.52	1884.28	82.6	777.6	82.6	584
24.53	1539.81	24.53	2417.99	24.53	1784.85	24.53	1534.49	82.65	835.2	82.65	520
24.54	1723.66	24.54	2309.54	24.54	1844.77	24.54	1749.55	82.7	1036.8	82.7	484
24.55	1598.9	24.55	2204.28	24.55	1800.92	24.55	1820.87	82.75	878.4	82.75	520
24.56	1626.71	24.56	2194.91	24.56	1555.17	24.56	1398.63	82.8	849.6	82.8	584
24.57	1520.76	24.57	2052.19	24.57	1797.94	24.57	1567.85	82.85	928.8	82.85	552
24.58	1572.6	24.58	2334.99	24.58	1684.39	24.58	1723.69	82.9	914.4	82.9	524
24.59	1434.17	24.59	2150.09	24.59	1496.01	24.59	1855.3	82.95	957.6	82.95	580
24.6	1513.21	24.6	2226.68	24.6	1613.99	24.6	1862.26	83	928.8	83	528
24.61	1466.61	24.61	2208.54	24.61	1935.87	24.61	1697.06	83.05	892.8	83.05	504
24.62	1405.64	24.62	2496.61	24.62	1597.22	24.62	1594.83	83.1	1029.6	83.1	580
24.63	1610.71	24.63	2338.53	24.63	1647.04	24.63	1744.66	83.15	1152	83.15	608
24.64	1706.6	24.64	2203.22	24.64	1979.22	24.64	1814.35	83.2	1202.4	83.2	708
24.65	1622.78	24.65	2046.97	24.65	1850.18	24.65	1823.98	83.25	1137.6	83.25	744
24.66	1526.93	24.66	2298.61	24.66	1718.57	24.66	1491.98	83.3	1044	83.3	672
24.67	1525.7	24.67	2382.42	24.67	1710.84	24.67	1995.04	83.35	928.8	83.35	684
24.68	1440.32	24.68	2480.58	24.68	1875.68	24.68	2021.44	83.4	1051.2	83.4	568
24.69	1529.12	24.69	2221.16	24.69	1725.45	24.69	1907.81	83.45	1108.8	83.45	536
24.7	1467.47	24.7	2202.14	24.7	2042.15	24.7	1668.7	83.5	993.6	83.5	520
24.71	1660.16	24.71	1945.47	24.71	1854.81	24.71	1948.32	83.55	849.6	83.55	596
24.72	1498.22	24.72	1876.9	24.72	1525.25	24.72	2161.91	83.6	856.8	83.6	532
24.73	1378.53	24.73	1972.03	24.73	1645.35	24.73	2032.39	83.65	770.4	83.65	608
24.74	1598.98	24.74	2201.95	24.74	1855.2	24.74	1625.37	83.7	871.2	83.7	548
24.75	1801.62	24.75	1981.13	24.75	2116.58	24.75	1844.38	83.75	957.6	83.75	516
24.76	1848.77	24.76	2291.97	24.76	1857.33	24.76	1751.8	83.8	864	83.8	544
24.77	1769.66	24.77	2486.61	24.77	2114.89	24.77	1727.85	83.85	943.2	83.85	644
24.78	1481.28	24.78	2366.19	24.78	1746.04	24.78	1926.75	83.9	964.8	83.9	572
24.79	1514.57	24.79	2289.05	24.79	1847.4	24.79	1717.2	83.95	856.8	83.95	584
24.8	1553.03	24.8	1987.15	24.8	1709.75	24.8	1713.58	84	986.4	84	560
24.81	1416.36	24.81	2510.5	24.81	1681.08	24.81	1677.32	84.05	943.2	84.05	584
24.82	1656.86	24.82	2374.49	24.82	2082.53	24.82	1856.16	84.1	1036.8	84.1	648
24.83	1521.73	24.83	2437.8	24.83	1951.94	24.83	2015.5	84.15	1072.8	84.15	616
24.84	1416.32	24.84	2173.64	24.84	2009.03	24.84	1828.12	84.2	1180.8	84.2	784
24.85	1501.96	24.85	2274.43	24.85	1791.32	24.85	1954.27	84.25	1634.4	84.25	1020
24.86	1564.04	24.86	2204.46	24.86	1829.47	24.86	1647.62	84.3	2304	84.3	1168
24.87	1579.93	24.87	2275.91	24.87	1695.94	24.87	1852.41	84.35	2390.4	84.35	1636
24.88	1441.23	24.88	2283.31	24.88	1670.65	24.88	1951.88	84.4	2253.6	84.4	1912
24.89	1438.66	24.89	2404.76	24.89	1838.54	24.89	1890.07	84.45	1742.4	84.45	1620
24.9	1449.12	24.9	2239.43	24.9	2296.78	24.9	1717.99	84.5	1656	84.5	1272
24.91	1762.81	24.91	2435.23	24.91	1855.67	24.91	1806.14	84.55	1728	84.55	1064
24.92	1583.4	24.92	2199.4	24.92	1542.35	24.92	1964.43	84.6	1684.8	84.6	1288
24.93	1596.2	24.93	1828.74	24.93	1834.72	24.93	1799.17	84.65	1879.2	84.65	1392
24.94	1447.48	24.94	2351.89	24.94	1833.2	24.94	1927.22	84.7	1533.6	84.7	1368
24.95	1767.91	24.95	2135.28	24.95	1686.14	24.95	1721.8	84.75	1310.4	84.75	980
24.96	1493	24.96	2212.12	24.96	1688.26	24.96	1928.17	84.8	1144.8	84.8	732
24.97	1490.12	24.97	2382.39	24.97	2085.3	24.97	2059.16	84.85	1238.4	84.85	656
24.98	1320.69	24.98	2076.96	24.98	2397.73	24.98	1958.36	84.9	1094.4	84.9	648
24.99	1527.8	24.99	2378.56	24.99	1936.09	24.99	2123.18	84.95	1072.8	84.95	784
25	1390.02	25	2235.93	25	2029.79	25	1810.39	85	1015.2	85	692
25.01	1527.53	25.01	1866.3	25.01	1994.49	25.01	2031.89	85.05	1159.2	85.05	768
25.02	1469.12	25.02	2074.35	25.02	1989	25.02	1872.48	85.1	1231.2	85.1	708
25.03	1418.61	25.03	2099.8	25.03	1891.4	25.03	2059.58	85.15	1058.4	85.15	704
25.04	1574.9	25.04	2251.92	25.04	2013.39	25.04	1986.19	85.2	1080	85.2	688
25.05	1313.42	25.05	2004.91	25.05	2030.01	25.05	1872.62	85.25	1022.4	85.25	692
25.06	1490.66	25.06	2002.94	25.06	2247.64	25.06	1955.24	85.3	936	85.3	696
25.07	1673.87	25.07	2047.98	25.07	2202.79	25.07	1948.38	85.35	914.4	85.35	740
25.08	1526.47	25.08	2361.8	25.08	2083.51	25.08	1886.7	85.4	943.2	85.4	692
25.09	1594.06	25.09	2323.65	25.09	1950.32	25.09	1828.92	85.45	849.6	85.45	600
25.1	1519.7	25.1	2352.53	25.1	1961.61	25.1	1750.69	85.5	936	85.5	708
25.11	1977.46	25.11	2248.18	25.11	1985.61	25.11	1944.74	85.55	964.8	85.55	640
25.12	1717.73	25.12	2194.65	25.12	2145.11	25.12	2013.64	85.6	813.6	85.6	588
25.13	1457.22	25.13	2209.54	25.13	1929.32	25.13	2009.56	85.65	1058.4	85.65	636
25.14	1458.37	25.14	2305.86	25.14	2040.49	25.14	1901.9	85.7	1015.2	85.7	612
25.15	1613.13	25.15	2502.39	25.15	2305.31	25.15	1974.7	85.75	921.6	85.75	556
25.16	1592.42	25.16	2246.91	25.16	2075.2	25.16	2113.42	85.8	885.6	85.8	608
25.17	1564.15	25.17	2321.92	25.17	2015.66	25.17	1788.87	85.85	986.4	85.85	516
25.18	1367.02	25.18	1918.81	25.18	1974.61	25.18	2052.04	85.9	763.2	85.9	596
25.19	1614.74	25.19	2294.43	25.19	2439.62	25.19	1926.18	85.95	777.6	85.95	520
25.2	1721.12	25.2	2174.28	25.2	2352.24	25.2	1869.15	86	943.2	86	604
25.21	1619.94	25.21	2124.16	25.21	2170.88	25.21	2242.59	86.05	943.2	86.05	612
25.22	2006.63	25.22	2097.77	25.22	2140.44	25.22	1830.48	86.1	957.6	86.1	600
25.23	1809.44	25.23	2289.23	25.23	2362.9	25.23	2090.27	86.15	1130.4	86.15	612
25.24	1711.15	25.24	2080.37	25.24	2137.91	25.24	1977.78	86.2	1087.2	86.2	708
25.25	1616.22	25.25	2083.75	25.25	2420.05	25.25	2296.76	86.25	1548	86.25	856
25.26	1820.65	25.26	1891.57	25.26	2293.7	25.26	2127.25	86.3	1742.4	86.3	1160
25.27	1573.48	25.27	2207.52	25.27	2275.64	25.27	2246.06	86.35	2419.2	86.35	1564
25.28	1478.44	25.28	1938.67	25.28	2012.46	25.28	1958.94	86.4	2340	86.4	1648
25.29	1613.34	25.29	1983.37	25.29	2005.92	25.29	2282.78	86.45	2073.6	86.45	1648
25.3	1802.54	25.3	2384.61	25.3	2399.14	25.3	2333.01	86.5	2361.6	86.5	1460
25.31	1542.1	25.31	2281.27	25.31	2013.87	25.31	2367	86.55	1792.8	86.55	1536
25.32	1554.83	25.32	2272.39	25.32	2144.92	25.32	2508.48	86.6	1893.6	86.6	1584
25.33	1423.14	25.33	2186.51	25.33	2264.14	25.33	2575.84	86.65	1526.4	86.65	1292
25.34	1719.39	25.34	2018.79	25.34	2379.46	25.34	2854.07	86.7	1540.8	86.7	1296
25.35	1536.62	25.35	2384.82	25.35	2394.57	25.35	3025.39	86.75	1605.6	86.75	1084
25.36	1717.16	25.36	2450.41	25.36	2338.04	25.36	3025.34	86.8	1656	86.8	1048
25.37	1792.74	25.37	2417.53	25.37	2648.35	25.37	3592.12	86.85	1252.8	86.85	936
25.38	1458.06	25.38	2290.03	25.38	2573.89	25.38	3747.52	86.9	1008	86.9	740
25.39	1748.64	25.39	2452.26	25.39	2578.03	25.39	3708.28	86.95	964.8	86.95	596
25.4	1664.41	25.4	2157.62	25.4	3011.82	25.4	3587.09	87	914.4	87	616
25.41	1700.84	25.41	2199.04	25.41	3334.64	25.41	4577.5	87.05	792	87.05	548
25.42	1630.86	25.42	2044.93	25.42	3207.49	25.42	4978.81	87.1	669.6	87.1	448
25.43	1498.24	25.43	2383	25.43	3512.34	25.43	5251.2	87.15	928.8	87.15	468
25.44	1804.87	25.44	2071.78	25.44	3639.66	25.44	5748.46	87.2	756	87.2	540
25.45	1561.41	25.45	2318.88	25.45	4267.84	25.45	6579.19	87.25	864	87.25	548
25.46	1702.74	25.46	2216.88	25.46	4741.33	25.46	7066.38	87.3	820.8	87.3	516
25.47	1759.42	25.47	2049.55	25.47	5170.66	25.47	7460.29	87.35	777.6	87.35	428
25.48	1800.25	25.48	2212.8	25.48	6274.85	25.48	7969.71	87.4	770.4	87.4	472
25.49	1657.07	25.49	2300.87	25.49	6864.78	25.49	9166.47	87.45	784.8	87.45	432
25.5	1608.1	25.5	2229.52	25.5	6838.6	25.5	10222.6	87.5	684	87.5	476
25.51	1751.06	25.51	2044.87	25.51	8425.1	25.51	11062.1	87.55	849.6	87.55	460
25.52	1786.61	25.52	2374.59	25.52	9428.09	25.52	12031.8	87.6	856.8	87.6	452
25.53	1556.43	25.53	2459.84	25.53	10979.1	25.53	12191.5	87.65	741.6	87.65	436
25.54	1596.73	25.54	2157.07	25.54	11331.6	25.54	13535.2	87.7	813.6	87.7	480
25.55	1562.74	25.55	2002.11	25.55	12883.6	25.55	14397.9	87.75	777.6	87.75	548
25.56	1599.82	25.56	2109.15	25.56	13239.8	25.56	14166.9	87.8	835.2	87.8	480
25.57	1632.84	25.57	2332.41	25.57	12771.5	25.57	14472.8	87.85	864	87.85	512
25.58	1596.21	25.58	2094.22	25.58	12499.9	25.58	14459.1	87.9	806.4	87.9	392
25.59	1798.19	25.59	2147.22	25.59	12435.8	25.59	12432	87.95	763.2	87.95	480
25.6	1571.72	25.6	2207.69	25.6	9950.52	25.6	12809	88	907.2	88	504
25.61	1470.89	25.61	2098.67	25.61	8870.22	25.61	11445.4	88.05	835.2	88.05	516
25.62	1720.64	25.62	2089.48	25.62	8569.53	25.62	10817.5	88.1	835.2	88.1	532
25.63	1708.54	25.63	1889.73	25.63	8419.92	25.63	10024.5	88.15	763.2	88.15	492
25.64	1505.5	25.64	2187.75	25.64	7580.27	25.64	8980.39	88.2	684	88.2	496
25.65	1452.6	25.65	2117.92	25.65	6307.02	25.65	8305.05	88.25	892.8	88.25	512
25.66	1543.85	25.66	1875.57	25.66	5312.41	25.66	6949.63	88.3	907.2	88.3	512
25.67	1645.91	25.67	1943.18	25.67	4216.57	25.67	6550.21	88.35	885.6	88.35	524
25.68	1393.67	25.68	2198.53	25.68	3858.29	25.68	6297.7	88.4	914.4	88.4	588
25.69	1554.22	25.69	2260.49	25.69	3616.83	25.69	4912.65	88.45	892.8	88.45	488
25.7	1291.18	25.7	2278.26	25.7	3199.39	25.7	4397.82	88.5	986.4	88.5	496
25.71	1459.12	25.71	2352.82	25.71	2959.7	25.71	4267.72	88.55	1051.2	88.55	528
25.72	1589.49	25.72	1982.84	25.72	2612.34	25.72	3831.49	88.6	1072.8	88.6	588
25.73	1746.53	25.73	2071.85	25.73	2579.49	25.73	3491.66	88.65	864	88.65	628
25.74	1693.35	25.74	2134.13	25.74	2615.67	25.74	3100.29	88.7	1044	88.7	664
25.75	1711.32	25.75	2176.61	25.75	2352.36	25.75	2993.73	88.75	1044	88.75	660
25.76	1639.47	25.76	2214.33	25.76	2412.97	25.76	2610.74	88.8	1238.4	88.8	708
25.77	1519.19	25.77	1913.77	25.77	2571.18	25.77	2441.89	88.85	1692	88.85	848
25.78	1829.45	25.78	2368.34	25.78	2348.53	25.78	2891.95	88.9	2383.2	88.9	1208
25.79	1788.61	25.79	2489.62	25.79	2229.26	25.79	2634.69	88.95	3146.4	88.95	1732
25.8	1782.2	25.8	2080.11	25.8	2315.55	25.8	2432.38	89	3232.8	89	2260
25.81	1515.24	25.81	2163.4	25.81	2119.01	25.81	2340.21	89.05	3009.6	89.05	2688
25.82	1623.05	25.82	2472.76	25.82	2481.58	25.82	2277.81	89.1	2023.2	89.1	2168
25.83	1679.72	25.83	2246.52	25.83	2304.53	25.83	2407.07	89.15	1641.6	89.15	1296
25.84	1746.52	25.84	2320.84	25.84	2217.09	25.84	1968.11	89.2	1857.6	89.2	1104
25.85	1562.62	25.85	2347.32	25.85	2407.86	25.85	2133.86	89.25	2124	89.25	1316
25.86	1492.29	25.86	2138.22	25.86	2411.54	25.86	2241.47	89.3	2037.6	89.3	1568
25.87	1385.56	25.87	2267.48	25.87	2260.07	25.87	1915.63	89.35	1677.6	89.35	1492
25.88	1587.47	25.88	2163.26	25.88	2295.88	25.88	1985.34	89.4	1188	89.4	1124
25.89	1654.17	25.89	2360.54	25.89	2391.84	25.89	2016.27	89.45	1123.2	89.45	864
25.9	1550.31	25.9	2037.88	25.9	2253.03	25.9	1873.28	89.5	979.2	89.5	692
25.91	1496.88	25.91	2193.48	25.91	2078.2	25.91	1998.84	89.55	1015.2	89.55	540
25.92	1631.93	25.92	2245.91	25.92	2581.15	25.92	1898.7	89.6	741.6	89.6	540
25.93	1501.94	25.93	1973	25.93	2214.45	25.93	2058.66	89.65	820.8	89.65	556
25.94	1487.01	25.94	2146.46	25.94	2192.99	25.94	1710.67	89.7	705.6	89.7	404
25.95	1740.5	25.95	2151.41	25.95	2461.99	25.95	2049.74	89.75	842.4	89.75	564
25.96	1597.79	25.96	2126.87	25.96	2226.97	25.96	1959.39	89.8	806.4	89.8	516
25.97	1651.85	25.97	2179.59	25.97	2314.25	25.97	2074.84	89.85	748.8	89.85	596
25.98	1712.41	25.98	2128.3	25.98	2293.91	25.98	2016.81	89.9	806.4	89.9	480
25.99	1601.37	25.99	1941.77	25.99	2264.21	25.99	2231.47	89.95	885.6	89.95	572
26	1608.16	26	2094.93	26	2118.32	26	1970.42	90	835.2	90	584
26.01	1583.62	26.01	2065.45	26.01	2257.04	26.01	1930.23
26.02	1548.12	26.02	2102.02	26.02	2244.19	26.02	1826.56
26.03	1695.22	26.03	2072.83	26.03	2103.6	26.03	1823.41
26.04	1527.18	26.04	1954.48	26.04	2487.1	26.04	2065.84
26.05	1833.32	26.05	2227.07	26.05	2399.69	26.05	2159.6
26.06	1529.25	26.06	2432.17	26.06	2236.17	26.06	2234.86
26.07	1730.61	26.07	1895.14	26.07	2245.52	26.07	1959.78
26.08	1838.76	26.08	2210.75	26.08	2186.96	26.08	1986.92
26.09	1911.06	26.09	1947.92	26.09	2243.74	26.09	2202.04
26.1	1599.19	26.1	2206.26	26.1	2487.96	26.1	1967.2
26.11	1599.19	26.11	2336.23	26.11	2362.68	26.11	2031.08
26.12	1626.71	26.12	2269.89	26.12	2421.39	26.12	2382.57
26.13	1846.54	26.13	2365.91	26.13	2430.71	26.13	2347.86
26.14	1587.21	26.14	1983.82	26.14	2285.69	26.14	2041.96
26.15	1492.45	26.15	2087.34	26.15	2340.38	26.15	2107.84
26.16	1479.32	26.16	1988.04	26.16	2474.74	26.16	2213.51
26.17	1500.91	26.17	2109.41	26.17	2334.27	26.17	2352.03
26.18	1636.77	26.18	1856.9	26.18	2538.08	26.18	2068.06
26.19	1682.02	26.19	1938.93	26.19	2290.52	26.19	1950.22
26.2	1706.32	26.2	1995.2	26.2	2445.18	26.2	2106.13
26.21	1934.6	26.21	2087.56	26.21	2361.36	26.21	2234.58
26.22	1649.32	26.22	1910.06	26.22	2687.54	26.22	2049.62
26.23	1847.68	26.23	2130.06	26.23	2611.44	26.23	2136.49
26.24	1720.65	26.24	2273.4	26.24	2640.43	26.24	2320.89
26.25	1794.53	26.25	2142.07	26.25	2597.67	26.25	1942.49
26.26	1530.97	26.26	2259.16	26.26	2346.89	26.26	2081
26.27	1576.32	26.27	2258.28	26.27	2653.67	26.27	2041.77
26.28	1706.56	26.28	2209.63	26.28	2510.58	26.28	2208.63
26.29	1712.39	26.29	2331.32	26.29	2353.35	26.29	1864.74
26.3	1620.27	26.3	2271.99	26.3	2396.92	26.3	1874.73
26.31	1774.08	26.31	2089.39	26.31	2498.82	26.31	2047.11
26.32	1697.8	26.32	1979.25	26.32	2561.19	26.32	2345.01
26.33	1958.03	26.33	2169.04	26.33	2472.29	26.33	2005.55
26.34	1829.14	26.34	1970.85	26.34	2597.88	26.34	2234.11
26.35	1909.56	26.35	1998.96	26.35	2705.12	26.35	1676.51
26.36	2031.36	26.36	2286.88	26.36	2462.5	26.36	1811.89
26.37	1864.67	26.37	2197.71	26.37	2489.27	26.37	1735.19
26.38	1857.1	26.38	1951.98	26.38	2815.34	26.38	1870.3
26.39	1994.78	26.39	2079.93	26.39	2932.72	26.39	1971.53
26.4	1748.69	26.4	2152.12	26.4	2600.77	26.4	2054.88
26.41	1788.97	26.41	2047.17	26.41	2291.21	26.41	1938.53
26.42	1774.52	26.42	2160.04	26.42	2478.18	26.42	1974.95
26.43	1630.85	26.43	2144.58	26.43	2557.07	26.43	1938.61
26.44	1831.18	26.44	2166.39	26.44	2680.11	26.44	2097.14
26.45	2005.8	26.45	2139	26.45	2668.27	26.45	1994.62
26.46	1855.48	26.46	2124.42	26.46	2806.3	26.46	1709.23
26.47	1870.85	26.47	2025.42	26.47	2600.78	26.47	1949.26
26.48	1633.85	26.48	2358.07	26.48	2694.21	26.48	2078.51
26.49	1721.34	26.49	2018.09	26.49	2660.69	26.49	1773
26.5	1778.19	26.5	2177.24	26.5	2472.71	26.5	2121.16
26.51	1765.47	26.51	1908.92	26.51	2591.8	26.51	1964.2
26.52	1740.52	26.52	1893.07	26.52	2335.7	26.52	2040.75
26.53	1313.79	26.53	2119.81	26.53	2556.45	26.53	2153.25
26.54	1539.61	26.54	2178.41	26.54	2392.03	26.54	2021.08
26.55	1768.95	26.55	2049.53	26.55	2587.6	26.55	1729.71
26.56	1978.91	26.56	2213.49	26.56	2325.29	26.56	2051.72
26.57	1731.71	26.57	2168.09	26.57	2368.51	26.57	2146.82
26.58	1548.69	26.58	2002.04	26.58	1993.9	26.58	1942.81
26.59	1764.5	26.59	2131.16	26.59	2484.11	26.59	1723.3
26.6	1820.18	26.6	2413.98	26.6	2286.56	26.6	1969.82
26.61	1744.7	26.61	2755.55	26.61	2573.38	26.61	1653.89
26.62	1854.82	26.62	2062.85	26.62	2390.6	26.62	1564.88
26.63	1527.4	26.63	2150.88	26.63	2382.25	26.63	1841.41
26.64	1796.4	26.64	2113.4	26.64	2289.54	26.64	1858.28
26.65	1987.87	26.65	2032.42	26.65	2205.94	26.65	1728.02
26.66	1794.04	26.66	2218.09	26.66	2567.04	26.66	1866.99
26.67	1697.29	26.67	2018.6	26.67	1899.71	26.67	1877.45
26.68	1962.64	26.68	2279.61	26.68	2003.45	26.68	2029.32
26.69	1802.24	26.69	2079.41	26.69	1908.05	26.69	1848.53
26.7	1664.48	26.7	2130.93	26.7	1989.77	26.7	1733.95
26.71	1641.22	26.71	2200.95	26.71	2140.33	26.71	1755.29
26.72	1991.68	26.72	2108.13	26.72	2103.3	26.72	1830.11
26.73	1882.21	26.73	2253.76	26.73	2066.74	26.73	1929.39
26.74	1938.83	26.74	2059.14	26.74	1910.05	26.74	1729.14
26.75	1958.66	26.75	2108.58	26.75	1837.43	26.75	1738.17
26.76	1817.76	26.76	2136.4	26.76	1780.31	26.76	1900.1
26.77	1824.91	26.77	2276.31	26.77	1955.67	26.77	1589.07
26.78	1698.12	26.78	2268.51	26.78	1942.81	26.78	1408.33
26.79	2028.46	26.79	2394.99	26.79	1855.12	26.79	1893.64
26.8	1884.88	26.8	2223.06	26.8	2267	26.8	1589.24
26.81	1996.63	26.81	2237.79	26.81	1610.48	26.81	1635.59
26.82	1909.88	26.82	1987.7	26.82	1883.99	26.82	1710.44
26.83	1833.88	26.83	2382.98	26.83	1793.35	26.83	1605.05
26.84	1792.39	26.84	2250.4	26.84	1689.64	26.84	1700.45
26.85	1808.1	26.85	1882.61	26.85	1873.56	26.85	1980.86
26.86	1715.28	26.86	2106.54	26.86	2116.85	26.86	1815.6
26.87	1881.12	26.87	2126.09	26.87	1830.84	26.87	1913.69
26.88	1861.43	26.88	2049.25	26.88	1853.79	26.88	1955.06
26.89	2260.82	26.89	2273.09	26.89	2147.14	26.89	1919.38
26.9	2054.72	26.9	2208.59	26.9	1934.78	26.9	1794.71
26.91	2039.57	26.91	2018.46	26.91	2135.72	26.91	1803.03
26.92	1689.65	26.92	1932.03	26.92	1730.51	26.92	1703.29
26.93	2063.17	26.93	1937.93	26.93	1941.16	26.93	1817.68
26.94	1710.04	26.94	1943.15	26.94	1999.04	26.94	1807.56
26.95	1814.96	26.95	2090.08	26.95	1735.3	26.95	1880.9
26.96	1907.41	26.96	2184.47	26.96	2042.41	26.96	1856.14
26.97	1785.72	26.97	2009.98	26.97	1925.19	26.97	1841.53
26.98	2001.16	26.98	2172.08	26.98	1992.8	26.98	1850.86
26.99	1710.97	26.99	2218.23	26.99	1962.57	26.99	1873.38
27	2083.43	27	1961.11	27	1723.72	27	1782.3
27.01	1814.65	27.01	2193.69	27.01	2093.56	27.01	2099.01
27.02	1911.83	27.02	2317.16	27.02	2085.19	27.02	1855.43
27.03	2112.67	27.03	2304.18	27.03	2130.43	27.03	1679.87
27.04	1863.67	27.04	2065.03	27.04	2171.46	27.04	1912.13
27.05	1798.66	27.05	2084.4	27.05	2380.39	27.05	1824.03
27.06	1884.78	27.06	2128.68	27.06	2180.47	27.06	1962.55
27.07	1848.61	27.07	2111.04	27.07	2193.1	27.07	1397.96
27.08	1689.99	27.08	2215.17	27.08	2047.03	27.08	1524.18
27.09	1499.35	27.09	2139.54	27.09	2089.17	27.09	1750.06
27.1	1764.59	27.1	2235.76	27.1	2159.28	27.1	1576.27
27.11	2033.73	27.11	2273.96	27.11	2248	27.11	1784.12
27.12	1946.49	27.12	1944.12	27.12	2362.13	27.12	1968.63
27.13	1790.67	27.13	1922.24	27.13	2002.12	27.13	1702.31
27.14	2073.01	27.14	2208.29	27.14	1979.02	27.14	1869.45
27.15	1951.3	27.15	2211.01	27.15	2184.47	27.15	1810.36
27.16	1614.33	27.16	2511.17	27.16	2388.77	27.16	1797.79
27.17	1774.28	27.17	2116.77	27.17	2392.24	27.17	2298.45
27.18	1708.13	27.18	2080.96	27.18	2232.99	27.18	1764.23
27.19	1571.12	27.19	1852.13	27.19	1982.16	27.19	1890.05
27.2	2143.59	27.2	1961.91	27.2	1935.22	27.2	1538.26
27.21	1876.38	27.21	1995.28	27.21	1990.44	27.21	1707.53
27.22	1949.49	27.22	1870.17	27.22	2061.22	27.22	1696.26
27.23	1929.92	27.23	1877.38	27.23	2285.58	27.23	1574.73
27.24	1771.22	27.24	2222.84	27.24	2105.19	27.24	1757.61
27.25	1991.57	27.25	2313.88	27.25	1696.85	27.25	1719.07
27.26	1845.63	27.26	2082.76	27.26	1888.71	27.26	1946.02
27.27	1899.27	27.27	2047.67	27.27	1882.67	27.27	1730.1
27.28	1933.38	27.28	2140.69	27.28	1948.38	27.28	1848.71
27.29	1919.45	27.29	1997.23	27.29	1812.42	27.29	1920.71
27.3	1936.45	27.3	2175.95	27.3	1731.62	27.3	2045.84
27.31	1810.4	27.31	1912.34	27.31	1697.47	27.31	1847.41
27.32	2100.38	27.32	2175.83	27.32	1907.32	27.32	1861.41
27.33	1742.74	27.33	1868.24	27.33	1980.71	27.33	1735.83
27.34	2064.53	27.34	2025.68	27.34	1783.85	27.34	1894.92
27.35	2006.21	27.35	2071.34	27.35	1763.83	27.35	1879.37
27.36	2012.46	27.36	2072.17	27.36	1744.15	27.36	1656.18
27.37	2002.38	27.37	2271.54	27.37	1691.9	27.37	1596.13
27.38	2034.43	27.38	2158.46	27.38	1728.61	27.38	1534.77
27.39	1937.17	27.39	1940.74	27.39	1674.46	27.39	1729.32
27.4	2001.32	27.4	2174.05	27.4	1657.24	27.4	1531.25
27.41	2276.5	27.41	2172.39	27.41	1839.39	27.41	1529.72
27.42	1926.2	27.42	2220.14	27.42	1616	27.42	1511.49
27.43	1848.72	27.43	2013.16	27.43	1584.41	27.43	1677.62
27.44	1901.42	27.44	2136.45	27.44	1593.27	27.44	1407.6
27.45	1916.97	27.45	2212.2	27.45	1902.97	27.45	1649.91
27.46	1901.6	27.46	2161.73	27.46	1907.62	27.46	1420.72
27.47	1843.11	27.47	2119.5	27.47	1485.35	27.47	1530.72
27.48	2020.89	27.48	1935.45	27.48	1574.4	27.48	1905.67
27.49	2006.34	27.49	2202.41	27.49	1853.91	27.49	1876.55
27.5	1700.77	27.5	2215.93	27.5	1800.86	27.5	1761.86
27.51	1740.11	27.51	1926.62	27.51	1688.08	27.51	1799.65
27.52	1942.16	27.52	1827.39	27.52	1682.08	27.52	1852.44
27.53	1964.68	27.53	1731.85	27.53	2051.03	27.53	1627.83
27.54	1721.61	27.54	1850.61	27.54	2006.25	27.54	1724.21
27.55	1746.88	27.55	2027.69	27.55	1601.85	27.55	1667.9
27.56	1879.76	27.56	2333.64	27.56	1488.54	27.56	1633.24
27.57	1883.24	27.57	2049.06	27.57	2035.44	27.57	1449.42
27.58	1867.45	27.58	2085.76	27.58	1983.23	27.58	1556.93
27.59	1914.13	27.59	2172.54	27.59	1777.62	27.59	1493.69
27.6	1874.37	27.6	2324.52	27.6	1823.44	27.6	1392.66
27.61	1683.71	27.61	2058.43	27.61	2034.19	27.61	1819.28
27.62	2046.22	27.62	2263.39	27.62	1810.85	27.62	1533.54
27.63	1902.35	27.63	1941.42	27.63	1650.89	27.63	1411.43
27.64	1957.72	27.64	2028.9	27.64	1961.1	27.64	1613.26
27.65	1754.12	27.65	1927.19	27.65	1870.22	27.65	1750.91
27.66	1908.14	27.66	2084.59	27.66	1724.94	27.66	1694.99
27.67	2067.01	27.67	2195.68	27.67	1855.07	27.67	1760.72
27.68	1656.43	27.68	1937.01	27.68	1499.5	27.68	1825.72
27.69	1976.34	27.69	2073.76	27.69	1811.26	27.69	1789.35
27.7	2018.34	27.7	2050.53	27.7	1834.93	27.7	1583.5
27.71	2010.93	27.71	2010.03	27.71	1718.88	27.71	1691.79
27.72	2181.75	27.72	2039.83	27.72	1915.33	27.72	1290.92
27.73	2130.2	27.73	2197.39	27.73	1980.34	27.73	1758.76
27.74	1875.81	27.74	2329.82	27.74	1828.56	27.74	1454.85
27.75	1954	27.75	2249.9	27.75	1856.57	27.75	1529.35
27.76	1698.25	27.76	2221.79	27.76	1960.48	27.76	1572.89
27.77	2006.36	27.77	2322.38	27.77	2126.17	27.77	1755.37
27.78	1741.29	27.78	2016.53	27.78	2004.26	27.78	1674.41
27.79	1994.45	27.79	2188.75	27.79	1857.34	27.79	1843.27
27.8	1966.46	27.8	2222.08	27.8	1800.66	27.8	1672.97
27.81	1850.83	27.81	2409.38	27.81	2071.85	27.81	1416.73
27.82	2044.39	27.82	2408.38	27.82	1689.78	27.82	1775.62
27.83	1927.61	27.83	2432.1	27.83	1716.73	27.83	1532.45
27.84	2109.64	27.84	2286.25	27.84	1600.69	27.84	1483.33
27.85	1998.39	27.85	1950.51	27.85	1648.1	27.85	1572.67
27.86	2160.64	27.86	1926.99	27.86	1930.06	27.86	1754.37
27.87	1804.31	27.87	2209.76	27.87	1631.69	27.87	1560.2
27.88	1774.31	27.88	1991.22	27.88	1721.07	27.88	1551.98
27.89	1998.18	27.89	1878.99	27.89	1737.85	27.89	1523.38
27.9	1964.17	27.9	2011.97	27.9	1630.93	27.9	1734.02
27.91	1894.23	27.91	1963.63	27.91	2037.9	27.91	1719.05
27.92	2309.94	27.92	2190.93	27.92	1883.69	27.92	1597.13
27.93	2087.99	27.93	2039.96	27.93	1621.54	27.93	1742.31
27.94	2052.9	27.94	2013.05	27.94	1711.16	27.94	1493.17
27.95	2094.33	27.95	2188.18	27.95	1797.68	27.95	1566.03
27.96	2036.46	27.96	2095.11	27.96	1846.74	27.96	1379.98
27.97	2056.44	27.97	2253.92	27.97	1834.4	27.97	1343.26
27.98	2049.89	27.98	2316.57	27.98	1556.76	27.98	1649.85
27.99	2035.72	27.99	2188.79	27.99	1605.77	27.99	1826.87
28	1774.38	28	2473.35	28	1976.8	28	1783.36
28.01	1809.13	28.01	2231.12	28.01	1796.47	28.01	1540.83
28.02	1824.33	28.02	1951.4	28.02	2070.68	28.02	1509.66
28.03	2207.1	28.03	1871.05	28.03	2002.86	28.03	1730.66
28.04	2107.58	28.04	1910.34	28.04	2079.9	28.04	1732.4
28.05	2055.67	28.05	2105.97	28.05	2255.92	28.05	1509.67
28.06	2155.94	28.06	2260.6	28.06	2111.98	28.06	1926.3
28.07	2011.69	28.07	1906.03	28.07	2089.6	28.07	1422.13
28.08	2155.68	28.08	1817.91	28.08	2244.75	28.08	1648.29
28.09	1849.39	28.09	1945.01	28.09	2137.71	28.09	1569.67
28.1	2169.82	28.1	2215.97	28.1	2468.5	28.1	1549.05
28.11	1924.77	28.11	2066.14	28.11	2278.05	28.11	1647.91
28.12	1912.57	28.12	1982.46	28.12	2760.71	28.12	1625.59
28.13	1756.97	28.13	2049.09	28.13	3163.95	28.13	1495.33
28.14	2041.6	28.14	2045.95	28.14	3442.12	28.14	1605.06
28.15	1761.96	28.15	1908.64	28.15	3479.51	28.15	1648.36
28.16	2189.25	28.16	2129.3	28.16	3840.72	28.16	1539.73
28.17	1728.42	28.17	2256.35	28.17	4850.16	28.17	1486.6
28.18	1911.71	28.18	1978.93	28.18	4896.85	28.18	1680.04
28.19	1863.09	28.19	2085.67	28.19	5542.61	28.19	1758.57
28.2	2230.39	28.2	2147.47	28.2	6123.45	28.2	1672.02
28.21	2047.1	28.21	2202.53	28.21	6857.14	28.21	1499.77
28.22	1935.92	28.22	2010.37	28.22	6593.71	28.22	1783.68
28.23	1909.07	28.23	2215.69	28.23	6572.71	28.23	1691.83
28.24	1886.31	28.24	2208.21	28.24	6366.2	28.24	1506.05
28.25	1821.17	28.25	2005.93	28.25	5508.67	28.25	1555.59
28.26	1976.82	28.26	1954.64	28.26	5258.74	28.26	1536.7
28.27	2066.4	28.27	2231.2	28.27	4870.36	28.27	1766.06
28.28	1811.96	28.28	1873.26	28.28	4619.94	28.28	1616.37
28.29	2020.31	28.29	1965.3	28.29	4468.03	28.29	1485.66
28.3	1995.14	28.3	2181.88	28.3	4103.8	28.3	1335.9
28.31	2001.95	28.31	2179.49	28.31	3707.09	28.31	1734.31
28.32	1863.67	28.32	2025.37	28.32	3410.92	28.32	1556.55
28.33	1974.32	28.33	1867.53	28.33	3088.31	28.33	1596.02
28.34	1778.89	28.34	1965.71	28.34	2576.14	28.34	1592.59
28.35	1855.66	28.35	2117.97	28.35	2383.85	28.35	1652.48
28.36	2063.93	28.36	1949.97	28.36	2196.56	28.36	1736.49
28.37	2032.01	28.37	2138.29	28.37	2180.08	28.37	1731.84
28.38	1740.11	28.38	2200.57	28.38	2041	28.38	1630.46
28.39	1990.23	28.39	2039.56	28.39	2011.56	28.39	1540.45
28.4	2013.86	28.4	2445.07	28.4	1678.3	28.4	1360.74
28.41	2083.54	28.41	2263.02	28.41	1766.24	28.41	1675.88
28.42	1852.35	28.42	2122.39	28.42	1783.6	28.42	1742.59
28.43	1901.4	28.43	2166.63	28.43	1665.93	28.43	1512.18
28.44	2113.32	28.44	2394.29	28.44	1617.63	28.44	1711.27
28.45	2001.76	28.45	2460.18	28.45	1577.13	28.45	1319.18
28.46	2034.42	28.46	1897.59	28.46	1564.47	28.46	1552.08
28.47	1912.31	28.47	1951.18	28.47	1559.72	28.47	1654.7
28.48	1792.04	28.48	2119.26	28.48	1460.32	28.48	1573.53
28.49	2027.26	28.49	2088.78	28.49	1639.84	28.49	1612.49
28.5	1650.2	28.5	2230.92	28.5	1513.88	28.5	1522.27
28.51	2014.17	28.51	1995.69	28.51	1530.54	28.51	1475.62
28.52	1889.69	28.52	1996.7	28.52	1645.69	28.52	1455.45
28.53	1726.68	28.53	2053.96	28.53	1472.32	28.53	1437.42
28.54	2003.87	28.54	2045.14	28.54	1383.16	28.54	1453.65
28.55	1967.34	28.55	2123.42	28.55	1513.14	28.55	1355.73
28.56	1892.15	28.56	1907.3	28.56	1421.82	28.56	1503.14
28.57	1741.35	28.57	1999.56	28.57	1588.29	28.57	1477.98
28.58	1753.88	28.58	1941.89	28.58	1415.38	28.58	1448
28.59	1706.71	28.59	2133.25	28.59	1520.91	28.59	1470.14
28.6	1957.08	28.6	2274.47	28.6	1505.03	28.6	1298.8
28.61	2203.54	28.61	2051.28	28.61	1525.48	28.61	1427.26
28.62	1920.46	28.62	1784.01	28.62	1609.73	28.62	1400.4
28.63	1828.32	28.63	2481.91	28.63	1820.5	28.63	1508.55
28.64	1924.65	28.64	2448.55	28.64	1740.64	28.64	1529.35
28.65	1947.61	28.65	1850.17	28.65	1573.24	28.65	1651.84
28.66	2082	28.66	2133.36	28.66	1745.15	28.66	1371.14
28.67	2155.41	28.67	2022.41	28.67	1584.14	28.67	1211.96
28.68	1852.05	28.68	2194.71	28.68	1655.19	28.68	1373.17
28.69	2003.38	28.69	1738.76	28.69	1516.81	28.69	1340.88
28.7	1931.22	28.7	1796.69	28.7	1495.58	28.7	1375.77
28.71	1978.9	28.71	1858.9	28.71	1705.53	28.71	1414.07
28.72	1832.11	28.72	1885.07	28.72	1317.64	28.72	1493.15
28.73	1839.01	28.73	2072.29	28.73	1436.04	28.73	1662.77
28.74	1792.65	28.74	2130.96	28.74	1685.09	28.74	1720.56
28.75	2272.24	28.75	2069.42	28.75	1896.4	28.75	1532.23
28.76	2165.86	28.76	1945.91	28.76	1654.97	28.76	1586.66
28.77	2011.48	28.77	2174.63	28.77	1470.79	28.77	1686.34
28.78	1971.62	28.78	2033.06	28.78	1326.28	28.78	1540.55
28.79	2161.18	28.79	2130.13	28.79	1418.37	28.79	1176.99
28.8	2049.69	28.8	1771.22	28.8	1482.06	28.8	1333.8
28.81	1968.68	28.81	1904.7	28.81	1671.26	28.81	1329.01
28.82	1807.11	28.82	1864.9	28.82	1668.88	28.82	1359.88
28.83	1937.02	28.83	2003.53	28.83	1585.1	28.83	1354.67
28.84	1907.06	28.84	1963.57	28.84	1528.77	28.84	1312.55
28.85	1681.82	28.85	2123.75	28.85	1591.35	28.85	1423.38
28.86	1797.85	28.86	2070.87	28.86	1482.52	28.86	1263.64
28.87	1610.8	28.87	1896.92	28.87	1791.12	28.87	1416.41
28.88	1866.03	28.88	1998.74	28.88	1816.3	28.88	1388.39
28.89	1947.88	28.89	1798.16	28.89	1501.81	28.89	1328.35
28.9	2084.39	28.9	1981.84	28.9	1675.11	28.9	1515.39
28.91	1804.73	28.91	2071.17	28.91	1345	28.91	1401.62
28.92	1805.89	28.92	2028.63	28.92	1335.77	28.92	1328.14
28.93	1823.89	28.93	1884.61	28.93	1538.31	28.93	1586.86
28.94	1985.25	28.94	2023.13	28.94	1512.62	28.94	1567.06
28.95	2131.22	28.95	2124.09	28.95	1429.43	28.95	1674.68
28.96	2069.95	28.96	2214.31	28.96	1452.72	28.96	1592.6
28.97	1869.8	28.97	2338.62	28.97	1616.21	28.97	1503.62
28.98	2177.44	28.98	2156.94	28.98	1599.97	28.98	1054.9
28.99	2099.87	28.99	1951.73	28.99	1395.36	28.99	1405.02
29	2178.22	29	1828.68	29	1619.56	29	1702.56
29.01	2056.35	29.01	1739.87	29.01	1769.8	29.01	1470.35
29.02	2189.81	29.02	2059.97	29.02	1681.14	29.02	1346.09
29.03	1885.62	29.03	1959.35	29.03	1708.5	29.03	1744.32
29.04	1965.36	29.04	2107.33	29.04	1646.09	29.04	1721.21
29.05	2043.67	29.05	2200.17	29.05	1663.79	29.05	1434.94
29.06	1720.35	29.06	1853.87	29.06	1838.78	29.06	1381.85
29.07	1995.55	29.07	2212.66	29.07	1670.97	29.07	1346.89
29.08	1855.89	29.08	2017.78	29.08	1605.36	29.08	1637.05
29.09	1923.22	29.09	2069.89	29.09	1714.7	29.09	1619.62
29.1	2113.6	29.1	2251.99	29.1	1435.47	29.1	1406.64
29.11	1992.2	29.11	2000.41	29.11	1497.69	29.11	1554.22
29.12	1787.78	29.12	1997.66	29.12	1621.46	29.12	1486.95
29.13	2084.72	29.13	2273.53	29.13	1667.9	29.13	1582.92
29.14	2005.57	29.14	1920.27	29.14	1651.71	29.14	1407.18
29.15	1800.87	29.15	2040.31	29.15	1690.13	29.15	1642.36
29.16	1825.81	29.16	2262.75	29.16	1681.78	29.16	1590.25
29.17	1962.56	29.17	1961.52	29.17	1421.37	29.17	1455.57
29.18	1936.52	29.18	2262.13	29.18	1712.61	29.18	1348.31
29.19	1752.11	29.19	2050.57	29.19	1551.44	29.19	1530.83
29.2	2141.62	29.2	2042.44	29.2	1687.72	29.2	1659.88
29.21	1876.67	29.21	1965.84	29.21	1615.78	29.21	1777.28
29.22	1882.09	29.22	2043.59	29.22	1566.84	29.22	1649.47
29.23	2001.27	29.23	2027.46	29.23	1835.39	29.23	1500.12
29.24	1861.79	29.24	2126.8	29.24	1738.31	29.24	1381.74
29.25	1842.57	29.25	2143.6	29.25	1550.68	29.25	1381.77
29.26	1738.6	29.26	1873.69	29.26	1692.42	29.26	1625.62
29.27	1976.16	29.27	2043.76	29.27	1735.54	29.27	1595.98
29.28	1869.05	29.28	2194.86	29.28	1607.21	29.28	1391.5
29.29	1932.7	29.29	1885.54	29.29	1541.34	29.29	1583.08
29.3	2097.91	29.3	1954.79	29.3	1338.28	29.3	1615.3
29.31	1945.4	29.31	2255.49	29.31	1810.75	29.31	1320.99
29.32	2069.5	29.32	1955.25	29.32	1517.65	29.32	1333.87
29.33	1960.26	29.33	2187.56	29.33	1559.38	29.33	1796.68
29.34	1948.3	29.34	1890.94	29.34	1775.79	29.34	1354.05
29.35	1785.31	29.35	2194.76	29.35	1794.41	29.35	1640.71
29.36	2038.16	29.36	2374.63	29.36	1601.44	29.36	1776.08
29.37	1999.28	29.37	2207.03	29.37	1637.53	29.37	1659.4
29.38	1802.8	29.38	2034.46	29.38	1808.46	29.38	1716.16
29.39	1984.89	29.39	2140.7	29.39	1629.28	29.39	1630.34
29.4	2170.96	29.4	2093.98	29.4	1983	29.4	1715.56
29.41	1981.17	29.41	2019.3	29.41	1929.33	29.41	1624.6
29.42	1968.67	29.42	2210.03	29.42	1738.6	29.42	1327.42
29.43	1869.81	29.43	2157.83	29.43	1830.74	29.43	1399.33
29.44	1942.04	29.44	2296.91	29.44	1536.8	29.44	1252.54
29.45	1946.92	29.45	2299.84	29.45	1688.21	29.45	1512.72
29.46	1984.46	29.46	1946.58	29.46	1659.1	29.46	1260.81
29.47	2029.38	29.47	2113.49	29.47	1618.72	29.47	1482.67
29.48	1830.31	29.48	2129.58	29.48	1744.1	29.48	1593.34
29.49	2182.61	29.49	1920.16	29.49	1682.77	29.49	1424.03
29.5	2229.88	29.5	2092.12	29.5	1460.88	29.5	1618.8
29.51	2146.11	29.51	2061.98	29.51	1284.57	29.51	1467.89
29.52	1934.15	29.52	2100.95	29.52	1497.82	29.52	1482.92
29.53	1840.53	29.53	2138.25	29.53	1614.37	29.53	1661.96
29.54	1975.74	29.54	2325.68	29.54	1418.84	29.54	1615.02
29.55	2199.43	29.55	2115.47	29.55	1235.12	29.55	1515.62
29.56	2077.05	29.56	1845.53	29.56	1376.87	29.56	1477.02
29.57	1984.31	29.57	1859.87	29.57	1613.77	29.57	1483.33
29.58	2295.39	29.58	2161.12	29.58	1432.21	29.58	1382.57
29.59	2023.93	29.59	1830.85	29.59	1553.16	29.59	1279.53
29.6	2285.78	29.6	2136.02	29.6	1412.11	29.6	1394.63
29.61	2126.41	29.61	2273.17	29.61	1553.98	29.61	1284.56
29.62	1824.34	29.62	2080.89	29.62	1604.02	29.62	1338.34
29.63	1827.46	29.63	2018.33	29.63	1345.43	29.63	1378.64
29.64	2057.76	29.64	2100.76	29.64	1445.75	29.64	1520.12
29.65	2094.57	29.65	2210.34	29.65	1572.09	29.65	1601.65
29.66	1906.12	29.66	1969.33	29.66	1573.89	29.66	1545.81
29.67	2068.01	29.67	2271.51	29.67	1574.77	29.67	1490.03
29.68	2142.17	29.68	2076.57	29.68	1449.17	29.68	1535.86
29.69	1931.14	29.69	2193.7	29.69	1533.69	29.69	1498.91
29.7	2065.75	29.7	1942.37	29.7	1501.64	29.7	1517.42
29.71	2003.74	29.71	2086.53	29.71	1488.79	29.71	1392.42
29.72	1988.32	29.72	1996.69	29.72	1279.6	29.72	1447.95
29.73	2052.57	29.73	1963.19	29.73	1574.82	29.73	1408.51
29.74	1983.24	29.74	2045.09	29.74	1262.47	29.74	1502.95
29.75	1994.21	29.75	2044.42	29.75	1194.39	29.75	1512.98
29.76	2174.49	29.76	1997.67	29.76	1301.2	29.76	1422.88
29.77	2049.24	29.77	1999.78	29.77	1484.37	29.77	1295.77
29.78	2357.29	29.78	2031.72	29.78	1724.39	29.78	1370.71
29.79	1976.67	29.79	1969.95	29.79	1422.4	29.79	1426.88
29.8	2333.78	29.8	1830.53	29.8	1580.68	29.8	1510.62
29.81	2119.57	29.81	1913.34	29.81	1320.62	29.81	1216.8
29.82	2203.46	29.82	2119.11	29.82	1456.35	29.82	1517.08
29.83	2063.72	29.83	2130.61	29.83	1484.45	29.83	1499.47
29.84	1904.41	29.84	2307.8	29.84	1500.69	29.84	1615.73
29.85	2159.22	29.85	2574.44	29.85	1245.01	29.85	1427.38
29.86	2474.85	29.86	2183.03	29.86	1415.82	29.86	1602.12
29.87	1901.14	29.87	2424.51	29.87	1464.14	29.87	1743.65
29.88	2037.78	29.88	2099.29	29.88	1398.9	29.88	1651.44
29.89	2002.5	29.89	2098.94	29.89	1331.62	29.89	1411.18
29.9	1795.41	29.9	2300.9	29.9	1256.58	29.9	1332.44
29.91	1891.04	29.91	2171.68	29.91	1400.2	29.91	1402.01
29.92	2013.94	29.92	2085.06	29.92	1409.55	29.92	1772.13
29.93	2183.46	29.93	2049.69	29.93	1473.73	29.93	1459.76
29.94	2049.34	29.94	1904.49	29.94	1403.69	29.94	1417.08
29.95	2135.66	29.95	2268.3	29.95	1356.93	29.95	1377.64
29.96	2168.64	29.96	2054.07	29.96	1365.84	29.96	1552.73
29.97	1927.79	29.97	2284.76	29.97	1640.61	29.97	1684.87
[truncated: 6,003 more rows]

## Sheet: Fig. 1e
	Phase mass ratio (%)
Time (s)	γ-Al2O3	δ-Al2O3	α-Al2O3
0	100	0	0
0.3	100	0	0
0.4	0	37	63
0.5	0	16.6	83.4
0.8	0	0	100

## Sheet: Fig. 1f
	CB/Al2O3		650° calcination		700° calcination
Raman shift (cm-1)	Intensity (a.u.)	Raman shift (cm-1)	Intensity (a.u.)	Raman shift (cm-1)	Intensity (a.u.)
3201.08	4818.52	3201.08	16596.9	3201.08	18036.7
3199.79	5088.36	3199.79	16486.1	3199.79	17930.7
3198.49	4624.89	3198.49	16657.3	3198.49	18025.5
3197.19	4566.21	3197.19	16587.7	3197.19	17923.8
3195.89	4796.49	3195.89	16431.3	3195.89	18009
3194.6	4930.38	3194.6	16501.4	3194.6	17990.1
3193.3	4756.14	3193.3	16417.3	3193.3	17905.8
3192	4793.73	3192	16511.4	3192	17877.3
3190.7	4292.35	3190.7	16534.2	3190.7	17808.5
3189.4	5061.31	3189.4	16582	3189.4	17679.9
3188.1	4463.87	3188.1	16482.7	3188.1	17616.9
3186.8	4924.71	3186.8	16659.4	3186.8	17890.5
3185.5	4731.43	3185.5	16484	3185.5	17835.2
3184.2	4961.28	3184.2	16410.7	3184.2	17627.9
3182.9	5056.46	3182.9	16455.6	3182.9	17720.7
3181.6	4997.82	3181.6	16460.1	3181.6	17663.4
3180.3	4862.33	3180.3	16584.8	3180.3	17565.9
3179	4842.18	3179	16586.4	3179	17527.9
3177.7	4764.41	3177.7	16564	3177.7	17655.2
3176.4	4648.25	3176.4	16434	3176.4	17669.1
3175.09	4532.13	3175.09	16494.3	3175.09	17686.8
3173.79	4857.66	3173.79	16530.5	3173.79	17762.2
3172.49	4837.54	3172.49	16466.8	3172.49	17772.2
3171.19	5028.54	3171.19	16387.8	3171.19	17663.2
3169.88	4989.19	3169.88	16403.9	3169.88	17538.9
3168.58	4527.78	3168.58	16499.5	3168.58	17620
3167.28	4565.28	3167.28	16532.8	3167.28	17584
3165.97	4967.14	3165.97	16464.4	3165.97	17574.9
3164.67	4659.39	3164.67	16383.6	3164.67	17537
3163.37	4869.38	3163.37	16510.8	3163.37	17698.5
3162.06	4734.27	3162.06	16450.2	3162.06	17457.4
3160.76	4886.67	3160.76	16617.6	3160.76	17501.9
3159.45	5307.25	3159.45	16564.5	3159.45	17408.5
3158.15	4654.92	3158.15	16483.8	3158.15	17290.2
3156.84	4960.46	3156.84	16515.1	3156.84	17149
3155.54	4825.47	3155.54	16372.1	3155.54	17469.3
3154.23	4384.21	3154.23	16334.5	3154.23	17443
3152.92	4766.19	3152.92	16445.3	3152.92	17416.7
3151.62	4420.8	3151.62	16433.5	3151.62	17486.1
3150.31	4687.82	3150.31	16372	3150.31	17366
3149.01	5050.4	3149.01	16549.6	3149.01	17324.4
3147.7	4800.78	3147.7	16407.8	3147.7	17286.6
3146.39	4340.91	3146.39	16418	3146.39	17281.4
3145.08	4990.13	3145.08	16464.6	3145.08	17270.4
3143.78	5084.75	3143.78	16421.2	3143.78	17381.8
3142.47	4433.96	3142.47	16380.8	3142.47	17135.7
3141.16	4605.08	3141.16	16509.5	3141.16	17208.9
3139.85	4642.41	3139.85	16416.5	3139.85	17131.1
3138.54	5310.05	3138.54	16320.7	3138.54	17336
3137.23	4736.11	3137.23	16340.5	3137.23	17074.8
3135.92	4716.1	3135.92	16246.7	3135.92	17086.8
3134.61	4982.45	3134.61	16214.9	3134.61	17201.9
3133.3	4943.32	3133.3	16261.4	3133.3	17311.2
3131.99	4904.21	3131.99	16404.3	3131.99	16903.3
3130.68	4807.87	3130.68	16398.3	3130.68	17285.4
3129.37	4673.42	3129.37	16249.2	3129.37	17181
3128.06	4863.23	3128.06	16360.5	3128.06	16960.3
3126.75	4538.14	3126.75	16407.9	3126.75	17016.1
3125.44	5013.87	3125.44	16395.2	3125.44	17146.3
3124.13	4574.52	3124.13	16215.7	3124.13	17217.3
3122.82	4802.32	3122.82	16343.1	3122.82	16899.6
3121.5	4325.07	3121.5	16353.3	3121.5	17115.4
3120.19	4876.67	3120.19	16209.2	3120.19	16902.6
3118.88	4571	3118.88	16436.5	3118.88	16987
3117.57	4570.12	3117.57	16322	3117.57	16930.4
3116.25	4664.43	3116.25	16228.4	3116.25	16980.4
3114.94	4815.81	3114.94	16369.9	3114.94	16864.8
3113.63	4795.85	3113.63	16286.9	3113.63	17011.9
3112.31	4928.12	3112.31	16187.6	3112.31	16765.1
3111	4946.19	3111	16171.2	3111	17066.3
3109.68	5135.44	3109.68	16301.2	3109.68	16935.5
3108.37	4868.22	3108.37	16077.5	3108.37	17006.4
3107.05	4658.14	3107.05	16296.8	3107.05	17031.7
3105.74	4334.09	3105.74	16294.7	3105.74	16859.2
3104.42	4922.42	3104.42	16292.5	3104.42	17103.1
3103.11	4712.46	3103.11	16230.4	3103.11	16733
3101.79	4654.55	3101.79	16350.8	3101.79	16805.8
3100.48	4767.62	3100.48	16263.1	3100.48	16692.4
3099.16	4861.66	3099.16	16388.2	3099.16	16968.3
3097.84	4651.86	3097.84	16303.4	3097.84	16752.4
3096.53	5087.59	3096.53	16384.7	3096.53	16570.7
3095.21	4707.01	3095.21	16304.7	3095.21	16820
3093.89	4838.93	3093.89	16283.5	3093.89	16723.7
3092.57	4951.84	3092.57	16252.8	3092.57	16743.3
3091.25	4666.35	3091.25	16407.1	3091.25	16962
3089.94	4779.24	3089.94	16255.1	3089.94	16577.5
3088.62	4380.13	3088.62	16411.2	3088.62	16873.9
3087.3	4834.27	3087.3	16382.5	3087.3	17018.5
3085.98	4928.11	3085.98	16383.1	3085.98	16962.2
3084.66	4794.51	3084.66	16526.8	3084.66	16932.4
3083.34	5210.41	3083.34	16277.3	3083.34	16838.2
3082.02	4830.54	3082.02	16439.9	3082.02	16732.6
3080.7	4753.85	3080.7	16330.7	3080.7	16454.8
3079.38	4203.79	3079.38	16357.9	3079.38	16641
3078.06	4846.68	3078.06	16383.1	3078.06	16632.1
3076.74	4770.03	3076.74	16179.3	3076.74	16827.6
3075.42	4882.66	3075.42	16308.6	3075.42	16659.7
3074.1	4843.87	3074.1	16359.4	3074.1	16730.3
3072.78	4691.6	3072.78	16285.3	3072.78	16494.4
3071.46	4520.46	3071.46	16310.6	3071.46	16661.4
3070.13	4500.68	3070.13	16259.2	3070.13	16612.8
3068.81	4802.32	3068.81	16228.6	3068.81	16794.9
3067.49	4877.01	3067.49	16355	3067.49	16566.7
3066.17	4498.08	3066.17	16308.4	3066.17	16714.7
3064.84	4648.37	3064.84	16307.1	3064.84	16707.7
3063.52	4704.15	3063.52	16300.2	3063.52	16549.5
3062.2	4816.57	3062.2	16388.6	3062.2	16616.2
3060.87	4758.99	3060.87	16351.5	3060.87	16414.7
3059.55	5211.22	3059.55	16437.1	3059.55	16668.4
3058.22	4908.17	3058.22	16256.4	3058.22	16425.4
3056.9	4793.98	3056.9	16223.1	3056.9	16482.6
3055.57	4547.74	3055.57	16231.3	3055.57	16664.4
3054.25	4565.73	3054.25	16403.6	3054.25	16549.8
3052.92	4828.93	3052.92	16382.5	3052.92	16210.9
3051.6	4620.54	3051.6	16312.4	3051.6	16590.6
3050.27	4657.36	3050.27	16338.5	3050.27	16530.8
3048.95	4863.83	3048.95	16327.8	3048.95	16687.9
3047.62	4787.5	3047.62	16394.4	3047.62	16456.6
3046.29	4748.89	3046.29	16395.9	3046.29	16491.1
3044.97	4879.86	3044.97	16168.5	3044.97	16470.9
3043.64	5067.29	3043.64	16453.6	3043.64	16622.2
3042.31	4670.8	3042.31	16333.7	3042.31	16643.5
3040.98	4782.87	3040.98	16392.6	3040.98	16386.1
3039.66	4631.34	3039.66	16362.2	3039.66	16670.9
3038.33	4611.62	3038.33	16291.2	3038.33	16359
3037	4780.1	3037	16338	3037	16376.6
3035.67	4252.34	3035.67	16488.2	3035.67	16512.6
3034.34	5060.43	3034.34	16311.9	3034.34	16417.2
3033.01	4570.44	3033.01	16416	3033.01	16342.6
3031.68	4701.19	3031.68	16312.2	3031.68	16375.2
3030.35	5226.71	3030.35	16447.2	3030.35	16373.9
3029.02	5000.13	3029.02	16421.5	3029.02	16513.6
3027.69	4548.11	3027.69	16433.3	3027.69	16472.8
3026.36	4547.23	3026.36	16383.2	3026.36	16420.8
3025.03	4809.36	3025.03	16470.2	3025.03	16363.1
3023.7	5052.61	3023.7	16273.5	3023.7	16286.7
3022.37	4976.51	3022.37	16461	3022.37	16531.4
3021.04	5088.2	3021.04	16275.7	3021.04	16171.5
3019.71	4899.5	3019.71	16327.9	3019.71	16275.3
3018.38	5029.93	3018.38	16377.3	3018.38	16364.2
3017.04	4634.89	3017.04	16336.6	3017.04	16366.6
3015.71	4821.61	3015.71	16497.6	3015.71	16376.6
3014.38	4801.92	3014.38	16440.9	3014.38	16364
3013.04	4800.99	3013.04	16387.1	3013.04	16135.8
3011.71	4837.56	3011.71	16291.1	3011.71	16322.1
3010.38	4892.86	3010.38	16367.7	3010.38	16275.8
3009.04	4816.94	3009.04	16383.2	3009.04	16480.7
3007.71	4816.01	3007.71	16315.4	3007.71	16318.2
3006.38	5189.79	3006.38	16512.7	3006.38	16150.2
3005.04	4870.34	3005.04	16291.3	3005.04	16325
3003.71	4925.58	3003.71	16360.2	3003.71	16164.5
3002.37	4999.53	3002.37	16484.4	3002.37	15957.3
3001.04	4886.23	3001.04	16304.3	3001.04	16407.2
2999.7	4978.87	2999.7	16547.3	2999.7	16029.7
2998.36	4846.91	2998.36	16330.7	2998.36	16371
2997.03	4602.74	2997.03	16388.4	2997.03	16206.9
2995.69	4863.74	2995.69	16261.7	2995.69	16106.5
2994.35	4862.8	2994.35	16285.7	2994.35	15886.4
2993.02	4917.95	2993.02	16363.9	2993.02	16132
2991.68	4786.13	2991.68	16358.8	2991.68	16125.1
2990.34	4990.81	2990.34	16396.8	2990.34	16021.1
2989	4821.65	2989	16417	2989	15889
2987.67	4914.14	2987.67	16390.4	2987.67	16011.1
2986.33	4819.78	2986.33	16402.2	2986.33	15871.6
2984.99	5248.43	2984.99	16397.1	2984.99	15892.8
2983.65	4985.98	2983.65	16222.2	2983.65	16061.6
2982.31	5059.69	2982.31	16439.3	2982.31	15914.7
2980.97	5208.05	2980.97	16445.5	2980.97	15859.3
2979.63	5113.72	2979.63	16369.5	2979.63	15863.7
2978.29	5373.96	2978.29	16249.7	2978.29	15769.2
2976.95	4962.49	2976.95	16238.2	2976.95	15947.1
2975.61	4849.61	2975.61	16388.9	2975.61	15975.7
2974.27	5221.64	2974.27	16308.3	2974.27	15877.5
2972.93	4959.6	2972.93	16536.3	2972.93	15695.5
2971.59	5331.47	2971.59	16268.4	2971.59	15880.7
2970.25	5162.69	2970.25	16398.5	2970.25	15892.5
2968.91	5273.5	2968.91	16373.9	2968.91	15867.1
2967.57	5048.9	2967.57	16251.5	2967.57	15821.1
2966.22	5141.06	2966.22	16359.2	2966.22	15887
2964.88	5195.93	2964.88	16297.3	2964.88	15852.2
2963.54	5101.82	2963.54	16262.5	2963.54	15690.9
2962.2	5212.53	2962.2	16321.7	2962.2	15820
2960.85	5137.07	2960.85	16380	2960.85	15712.7
2959.51	4801.11	2959.51	16413.1	2959.51	15767.4
2958.17	5339.73	2958.17	16365.3	2958.17	15693.6
2956.82	5264.29	2956.82	16428.1	2956.82	15696.1
2955.48	5188.87	2955.48	16349.6	2955.48	15626.1
2954.13	4927.54	2954.13	16313	2954.13	15654.7
2952.79	4796.45	2952.79	16217.8	2952.79	15674
2951.44	4832.69	2951.44	16341.9	2951.44	15611.5
2950.1	4850.34	2950.1	16231.9	2950.1	15431.9
2948.75	5313.9	2948.75	16288.2	2948.75	15731.7
2947.41	4997.06	2947.41	16312.9	2947.41	15732.4
2946.06	5274.69	2946.06	16256.8	2946.06	15519.5
2944.71	5106.54	2944.71	16226.7	2944.71	15488.6
2943.37	4975.59	2943.37	16427.8	2943.37	15444.7
2942.02	5587.17	2942.02	16181.4	2942.02	15426.9
2940.67	5678.87	2940.67	16367.6	2940.67	15358.9
2939.33	5065.46	2939.33	16189.1	2939.33	15541.5
2937.98	5138.68	2937.98	16326.9	2937.98	15601.6
2936.63	5063.49	2936.63	16166.1	2936.63	15401.9
2935.28	5433.39	2935.28	16279.8	2935.28	15612.2
2933.93	4727.8	2933.93	16115.3	2933.93	15357
2932.59	5431.27	2932.59	16218.7	2932.59	15500.4
2931.24	4818.62	2931.24	16283.2	2931.24	15460.4
2929.89	4891.8	2929.89	16320.8	2929.89	15475.9
2928.54	5187.27	2928.54	16239.9	2928.54	15300.6
2927.19	5186.26	2927.19	16343.2	2927.19	15514.3
2925.84	5333.4	2925.84	16180.8	2925.84	15337.2
2924.49	5202.76	2924.49	16379.4	2924.49	15304.6
2923.14	5442.4	2923.14	16354	2923.14	15634.9
2921.79	5071.18	2921.79	16188.9	2921.79	15450.4
2920.44	5199.72	2920.44	16381	2920.44	15242
2919.08	5346.72	2919.08	16264	2919.08	15324.2
2917.73	4642.78	2917.73	16169.3	2917.73	15421.1
2916.38	5326.14	2916.38	16107.9	2916.38	15432.9
2915.03	5103.23	2915.03	16353.4	2915.03	15159.9
2913.68	5250.12	2913.68	16284.6	2913.68	15445.3
2912.32	5304.55	2912.32	16415.5	2912.32	15314.8
2910.97	5192.64	2910.97	16240.4	2910.97	15247.1
2909.62	5080.78	2909.62	16200.3	2909.62	15063.1
2908.26	5079.79	2908.26	16230.4	2908.26	15211.7
2906.91	5078.8	2906.91	16279.9	2906.91	15160.7
2905.56	5243.99	2905.56	16289.6	2905.56	15536.3
2904.2	5206.05	2904.2	16286.4	2904.2	15575.7
2902.85	5131.21	2902.85	16314.7	2902.85	15297.6
2901.49	4853.4	2901.49	16097.4	2901.49	15228.2
2900.14	5424.41	2900.14	16252	2900.14	15280.6
2898.78	5312.68	2898.78	16236.9	2898.78	15163.3
2897.43	5330.08	2897.43	16195	2897.43	15462.8
2896.07	5347.49	2896.07	16335.6	2896.07	15214.5
2894.72	5457.06	2894.72	16185	2894.72	15230
2893.36	5105.78	2893.36	16270.3	2893.36	14981.9
2892	5491.79	2892	16203.5	2892	15378.9
2890.65	4882.69	2890.65	16192.1	2890.65	15250.6
2889.29	5305.44	2889.29	16283.8	2889.29	15131.5
2887.93	5193.89	2887.93	16303.7	2887.93	15029.1
2886.57	5358.61	2886.57	16213.9	2886.57	15190.1
2885.22	5357.57	2885.22	16339.7	2885.22	15163.2
2883.86	5301.3	2883.86	16310.7	2883.86	15125.3
2882.5	5189.84	2882.5	16335.1	2882.5	15225.4
2881.14	5262.43	2881.14	16251	2881.14	15169.1
2879.78	5059.04	2879.78	16295.6	2879.78	15140.3
2878.42	5315.56	2878.42	16395.5	2878.42	15161.3
2877.06	5185.8	2877.06	16190	2877.06	15066.4
2875.7	5037.7	2875.7	16223.6	2875.7	15041.4
2874.34	5018.34	2874.34	16295.8	2874.34	15040.3
2872.98	4888.71	2872.98	16453.4	2872.98	15039.2
2871.62	5071.5	2871.62	16340.9	2871.62	14935.2
2870.26	5493.06	2870.26	16376.3	2870.26	14932.3
2868.9	4830.74	2868.9	16378.6	2868.9	15122.2
2867.54	5068.54	2867.54	16294.6	2867.54	15023.8
2866.18	5214.43	2866.18	16328.1	2866.18	14976.8
2864.82	5378.63	2864.82	16348.8	2864.82	15115.2
2863.45	5377.58	2863.45	16297.9	2863.45	14873.7
2862.09	5248.08	2862.09	16327.8	2862.09	14929.5
2860.73	5393.83	2860.73	16276.9	2860.73	15166.9
2859.37	5246.03	2859.37	16091.2	2859.37	15121.8
2858	4804.87	2858	16241.2	2858	15021.6
2856.64	5225.65	2856.64	16287.5	2856.64	14971
2855.28	5297.96	2855.28	16246.8	2855.28	15034.1
2853.91	5058.65	2853.91	16311.4	2853.91	14954.2
2852.55	5405.84	2852.55	16261.5	2852.55	15092.4
2851.18	5020.03	2851.18	16461.7	2851.18	15003.3
2849.82	4982.42	2849.82	16216.7	2849.82	14954.6
2848.45	5292.79	2848.45	16325.2	2848.45	15054.2
2847.09	5474.86	2847.09	16214	2847.09	14998.2
2845.72	4942.89	2845.72	16309.7	2845.72	14878.1
2844.36	5253.08	2844.36	16121.6	2844.36	15032.6
2842.99	5361.85	2842.99	16296	2842.99	15026
2841.62	5104.66	2841.62	16323.9	2841.62	14931.6
2840.26	4884.15	2840.26	16210.1	2840.26	14910.4
2838.89	4992.93	2838.89	16249	2838.89	14898.3
2837.52	4991.95	2837.52	16303.4	2837.52	14974
2836.16	5374.9	2836.16	16318.5	2836.16	14845
2834.79	5099.67	2834.79	16320.8	2834.79	14838.4
2833.42	5007.3	2833.42	16313.9	2833.42	14968.9
2832.05	5061.13	2832.05	16383.8	2832.05	14933.1
2830.68	5334.16	2830.68	16264.6	2830.68	14955.7
2829.31	4693.87	2829.31	16179.3	2829.31	14823.1
2827.95	5386.86	2827.95	16180.7	2827.95	14834.9
2826.58	5221.49	2826.58	16351.8	2826.58	14868.5
2825.21	5183.96	2825.21	16224.5	2825.21	14944
2823.84	5109.95	2823.84	16166.6	2823.84	14804.3
2822.47	5054.21	2822.47	16148.8	2822.47	15000.2
2821.1	5071.47	2821.1	16278.9	2821.1	14710.9
2819.72	5234.63	2819.72	16222.8	2819.72	14657
2818.35	5270.07	2818.35	16410.2	2818.35	14785.4
2816.98	5032.03	2816.98	16148.1	2816.98	14831.7
2815.61	5085.73	2815.61	16254.3	2815.61	14832.5
2814.24	5285.21	2814.24	16252.9	2814.24	14691
2812.87	5302.39	2812.87	16211.5	2812.87	14733.7
2811.5	5028.09	2811.5	16191.9	2811.5	14767.3
2810.12	4917.82	2810.12	16394.6	2810.12	14860.9
2808.75	5317.49	2808.75	16151	2808.75	14581.2
2807.38	5189	2807.38	16216.1	2807.38	14642.1
2806	4641.88	2806	16194.7	2806	14652
2804.63	5259.77	2804.63	16052.3	2804.63	14643.6
2803.26	4749.24	2803.26	16222	2803.26	14544.3
2801.88	5312.29	2801.88	16228	2801.88	14577.9
2800.51	5311.25	2800.51	16232	2800.51	14456.8
2799.13	5055.61	2799.13	16146.1	2799.13	14461.2
2797.76	4727.34	2797.76	16257.5	2797.76	14663.9
2796.38	5108.17	2796.38	16174.3	2796.38	14410.1
2795.01	4998.12	2795.01	16028.5	2795.01	14614.5
2793.63	5378.74	2793.63	16180.7	2793.63	14548
2792.25	5232.34	2792.25	16162.1	2792.25	14652.4
2790.88	4868.03	2790.88	16178.9	2790.88	14482.4
2789.5	4939.72	2789.5	16115.8	2789.5	14512.2
2788.12	5011.38	2788.12	16169	2788.12	14636.5
2786.75	4901.48	2786.75	16066.9	2786.75	14408.5
2785.37	5045.72	2785.37	15924.9	2785.37	14494.6
2783.99	4953.99	2783.99	16236.6	2783.99	14562.6
2782.62	5207.03	2782.62	15952.2	2782.62	14501.7
2781.24	4897.63	2781.24	16062.4	2781.24	14538.7
2779.86	4860.4	2779.86	16130.9	2779.86	14528.6
2778.48	4641.86	2778.48	16173.1	2778.48	14484.1
2777.1	5003.53	2777.1	16002.2	2777.1	14515.7
2775.72	5056.92	2775.72	15996.4	2775.72	14400.4
2774.34	5019.69	2774.34	15981.5	2774.34	14303.4
2772.96	4910	2772.96	16085.2	2772.96	14452.8
2771.58	5090.18	2771.58	15916.3	2771.58	14350.3
2770.2	5415.18	2770.2	16061.7	2770.2	14199
2768.82	5124.4	2768.82	15982.5	2768.82	14288.6
2767.44	5376.85	2767.44	16060.8	2767.44	14294.8
2766.06	4724.18	2766.06	16077.6	2766.06	14304.7
2764.68	4976.61	2764.68	15876.3	2764.68	14300.1
2763.3	4631.86	2763.3	15915.7	2763.3	14264.7
2761.91	5101.28	2761.91	16014.8	2761.91	14207.6
2760.53	4973.68	2760.53	15973.6	2760.53	14389.3
2759.15	5262.02	2759.15	16012.1	2759.15	14250.9
2757.77	5152.52	2757.77	15975.5	2757.77	14134.2
2756.38	5097.28	2756.38	16037.5	2756.38	14064.5
2755	4987.85	2755	15876.2	2755	14275
2753.62	5059.14	2753.62	15963.4	2753.62	14053.6
2752.23	4949.76	2752.23	16022.6	2752.23	14193.5
2750.85	5002.97	2750.85	15933.7	2750.85	13968.6
2749.46	5272.86	2749.46	16034.4	2749.46	14048.9
2748.08	4784.36	2748.08	15876.8	2748.08	14073.2
2746.69	4981.98	2746.69	15927.9	2746.69	14166.1
2745.31	4890.76	2745.31	15830.9	2745.31	14239.2
2743.92	4961.98	2743.92	15873.8	2743.92	14328.4
2742.54	5069.24	2742.54	15888.7	2742.54	14141.6
2741.15	4815.74	2741.15	15870.3	2741.15	14077.5
2739.76	5265.61	2739.76	15893.3	2739.76	14163.1
2738.38	5102.31	2738.38	15880.3	2738.38	13969.2
2736.99	4542.51	2736.99	16011.5	2736.99	13795.2
2735.6	4866.02	2735.6	15796.5	2735.6	14034
2734.22	4829.03	2734.22	15785.3	2734.22	13950.1
2732.83	4738	2732.83	15698.5	2732.83	13740.2
2731.44	5259.41	2731.44	15861.1	2731.44	14130.2
2730.05	4862.2	2730.05	15928.2	2730.05	13878.9
2728.66	4951.26	2728.66	15834.1	2728.66	13832.9
2727.28	5130.3	2727.28	15697.8	2727.28	14111
2725.89	5003.31	2725.89	15896.3	2725.89	13791.5
2724.5	5146.28	2724.5	15847.3	2724.5	14022.7
2723.11	5055.32	2723.11	15713.8	2723.11	13694.3
2721.72	4874.45	2721.72	15717.9	2721.72	13632.3
2720.33	5556.86	2720.33	15775.9	2720.33	14034.2
2718.94	5124.25	2718.94	15706.3	2718.94	13652.1
2717.55	4871.58	2717.55	15757.1	2717.55	13681.8
2716.15	5140.21	2716.15	15927.5	2716.15	13937.9
2714.76	5408.74	2714.76	15813.8	2714.76	13780.6
2713.37	5066.33	2713.37	15958.9	2713.37	13817.4
2711.98	4993.48	2711.98	15826.5	2711.98	13762.6
2710.59	5495.34	2710.59	15870.9	2710.59	13921.5
2709.2	5135.16	2709.2	15849.9	2709.2	13839.8
2707.8	4775.12	2707.8	15824.3	2707.8	13686.3
2706.41	4594.7	2706.41	15668.6	2706.41	13769.7
2705.02	5024.46	2705.02	15751.7	2705.02	13729.3
2703.62	5167	2703.62	15761.1	2703.62	13595.7
2702.23	4896.92	2702.23	15825.3	2702.23	13731.1
2700.84	5523.65	2700.84	15710.1	2700.84	13771.5
2699.44	5163.95	2699.44	15781.4	2699.44	13682.7
2698.05	5162.93	2698.05	15594.6	2698.05	13651.3
2696.65	4660.06	2696.65	15562.8	2696.65	13580.5
2695.26	4981.7	2695.26	15678.9	2695.26	13637
2693.86	4729.89	2693.86	15766.3	2693.86	13480.2
2692.47	5033.48	2692.47	15803.5	2692.47	13765.9
2691.07	4996.67	2691.07	15659.8	2691.07	13707.7
2689.67	4941.97	2689.67	15694.3	2689.67	13649.5
2688.28	5245.33	2688.28	15651	2688.28	13548.4
2686.88	4922.12	2686.88	15676.5	2686.88	13701.4
2685.48	5243.27	2685.48	15668.1	2685.48	13636.1
2684.09	5099.1	2684.09	15675.7	2684.09	13363.2
2682.69	5115.99	2682.69	15668.2	2682.69	13455.4
2681.29	5311.71	2681.29	15645.4	2681.29	13518.9
2679.89	4953.04	2679.89	15657.5	2679.89	13442.9
2678.49	4755.41	2678.49	15624.9	2678.49	13565.4
2677.1	4986.84	2677.1	15633.5	2677.1	13530.6
2675.7	5146.69	2675.7	15660.8	2675.7	13601.2
2674.3	5199.27	2674.3	15655	2674.3	13543.1
2672.9	4858.84	2672.9	15526	2672.9	13411.8
2671.5	5143.65	2671.5	15619.4	2671.5	13509.2
2670.1	4999.78	2670.1	15602.9	2670.1	13574.4
2668.7	4891.68	2668.7	15437.3	2668.7	13284.3
2667.3	4944.26	2667.3	15557.5	2667.3	13292.4
2665.9	4729.14	2665.9	15494.6	2665.9	13379
2664.5	4710.36	2664.5	15527.2	2664.5	13512
2663.09	4816.47	2663.09	15517	2663.09	13363
2661.69	5190.06	2661.69	15483.7	2661.69	13371.1
2660.29	4743.24	2660.29	15587.6	2660.29	13407.7
2658.89	4635.33	2658.89	15574.7	2658.89	13520.9
2657.49	4901.79	2657.49	15470.9	2657.49	13425.6
2656.08	4918.64	2656.08	15327.1	2656.08	13508.5
2654.68	5113.67	2654.68	15561.9	2654.68	13347.2
2653.28	4987.96	2653.28	15473.4	2653.28	13282.2
2651.87	4844.49	2651.87	15432	2651.87	13359.8
2650.47	4825.73	2650.47	15443.2	2650.47	13216.4
2649.06	4789.17	2649.06	15357.4	2649.06	13256.6
2647.66	4806.02	2647.66	15488.7	2647.66	13373.2
2646.25	4983.04	2646.25	15361.1	2646.25	13310.1
2644.85	5177.78	2644.85	15295.8	2644.85	13058.3
2643.44	5123.39	2643.44	15441.3	2643.44	13271
2642.04	4873.37	2642.04	15337.8	2642.04	13282.6
2640.63	5245.85	2640.63	15459.2	2640.63	13086.2
2639.23	5067.02	2639.23	15482	2639.23	13033.8
2637.82	4941.59	2637.82	15288.7	2637.82	13228.5
2636.41	4674.03	2636.41	15229.7	2636.41	13149.5
2635.01	4708.65	2635.01	15362.6	2635.01	13079.4
2633.6	4974.19	2633.6	15333.8	2633.6	13306
2632.19	4919.93	2632.19	15234	2632.19	13274.9
2630.78	5327.39	2630.78	15276.3	2630.78	13132
2629.38	4846.97	2629.38	15372.7	2629.38	13108.1
2627.97	5059.02	2627.97	15341.3	2627.97	13128.6
2626.56	5058.02	2626.56	15189.1	2626.56	13156.2
2625.15	4932.81	2625.15	15313	2625.15	13153.6
2623.74	4594.77	2623.74	15388	2623.74	13023.2
2622.33	4664.81	2622.33	15289.2	2622.33	13256.6
2620.92	5373.22	2620.92	15314.6	2620.92	13225.6
2619.51	5017.56	2619.51	15320.4	2619.51	13139.6
2618.1	5335.65	2618.1	15251.8	2618.1	12929.6
2616.69	4891.52	2616.69	15208.9	2616.69	13171.7
2615.28	4996.87	2615.28	15229.8	2615.28	13096.4
2613.87	4801.01	2613.87	15202	2613.87	13083.2
2612.46	4906.33	2612.46	15287.6	2612.46	13073.5
2611.04	4604.31	2611.04	15139.3	2611.04	13187.8
2609.63	4762.75	2609.63	15018.6	2609.63	13061.3
2608.22	4779.51	2608.22	15107.7	2608.22	13088.8
2606.81	4778.56	2606.81	15099.4	2606.81	12705.7
2605.4	5043.04	2605.4	15097.3	2605.4	13161.5
2603.98	4723.6	2603.98	15098.7	2603.98	12912.9
2602.57	4881.86	2602.57	15264.6	2602.57	12956.4
2601.16	4757.1	2601.16	15157.3	2601.16	12939.7
2599.74	4667.75	2599.74	14994.3	2599.74	12954.8
2598.33	5126.44	2598.33	15106.2	2598.33	12869.1
2596.91	4630.56	2596.91	15215.5	2596.91	13027.4
2595.5	4558.96	2595.5	15110.8	2595.5	12973.6
2594.08	4434.39	2594.08	15144.1	2594.08	12944.5
2592.67	4839.77	2592.67	14927.3	2592.67	12618.7
2591.25	4715.19	2591.25	15140.7	2591.25	12932.3
2589.84	5102.7	2589.84	15085.6	2589.84	12901.5
2588.42	4713.33	2588.42	14894.6	2588.42	12943.1
2587	5047.73	2587	14984.4	2587	12882.3
2585.59	5152.61	2585.59	14963.7	2585.59	12756.2
2584.17	4886.95	2584.17	15144.3	2584.17	12811.9
2582.75	4797.79	2582.75	14845.8	2582.75	12761.8
2581.33	4849.75	2581.33	15032.5	2581.33	12540.6
2579.92	4690.1	2579.92	15063	2579.92	12834.3
2578.5	4759.68	2578.5	14980.7	2578.5	12743.6
2577.08	4934.99	2577.08	15031.5	2577.08	12691.7
2575.66	4969.26	2575.66	14929.8	2575.66	12766.8
2574.24	4386.88	2574.24	15008.8	2574.24	12667.3
2572.82	4720.68	2572.82	14916.8	2572.82	12742.3
2571.4	4895.86	2571.4	14738.6	2571.4	12847.2
2569.98	4789.24	2569.98	14698.8	2569.98	12534.8
2568.56	4401.01	2568.56	14947.6	2568.56	12648.5
2567.14	4435.33	2567.14	14888.3	2567.14	12577.3
2565.72	4575.23	2565.72	14864.2	2565.72	12701.5
2564.3	4855.82	2564.3	14887.7	2564.3	12563.6
2562.88	4555.83	2562.88	14831.1	2562.88	12532.9
2561.46	4361.47	2561.46	14778.9	2561.46	12474.2
2560.04	4852.93	2560.04	14840.1	2560.04	12721.4
2558.61	4834.39	2558.61	14816.1	2558.61	12583.5
2557.19	4517.06	2557.19	14760.4	2557.19	12389.4
2555.77	4533.74	2555.77	14776	2555.77	12436.2
2554.35	4427.43	2554.35	14759	2554.35	12489.9
2552.92	4567.07	2552.92	14817.5	2552.92	12592.8
2551.5	4636.42	2551.5	14765.4	2551.5	12421.7
2550.08	4495.03	2550.08	14749.3	2550.08	12471.9
2548.65	4704.8	2548.65	14907.9	2548.65	12418.6
2547.23	4475.69	2547.23	14743.5	2547.23	12512.6
2545.8	4667.84	2545.8	14708.1	2545.8	12494.4
2544.38	4842.36	2544.38	14652.5	2544.38	12335.7
2542.95	4806.31	2542.95	14678.6	2542.95	12540.3
2541.53	4331.84	2541.53	14765.1	2541.53	12218.6
2540.1	4681.67	2540.1	14657.8	2540.1	12300.3
2538.68	4400.24	2538.68	14686.5	2538.68	12206.7
2537.25	4416.9	2537.25	14623.1	2537.25	12258.6
2535.82	4521.16	2535.82	14687.6	2535.82	12289.5
2534.4	4537.79	2534.4	14733.8	2534.4	12374.7
2532.97	4326.68	2532.97	14702	2532.97	12214.6
2531.54	4290.8	2531.54	14629	2531.54	12203.4
2530.11	4745.2	2530.11	14719.8	2530.11	12302.5
2528.69	4936.83	2528.69	14584.7	2528.69	12270.3
2527.26	4743.32	2527.26	14586.1	2527.26	12203.1
2525.83	4777.38	2525.83	14515	2525.83	12279.4
2524.4	4531.48	2524.4	14548	2524.4	12289.2
2522.97	4792.97	2522.97	14687.7	2522.97	12306
2521.54	4564.66	2521.54	14585.9	2521.54	12280.9
2520.11	4686.15	2520.11	14521.8	2520.11	12198
2518.68	4440.47	2518.68	14428.9	2518.68	12073.2
2517.25	4492.03	2517.25	14594.7	2517.25	12210.6
2515.82	4683.36	2515.82	14568.2	2515.82	12234.4
2514.39	4210.69	2514.39	14498.9	2514.39	12141.1
2512.96	4506.82	2512.96	14597.4	2512.96	12238.3
2511.53	4261.41	2511.53	14557.8	2511.53	12132.8
2510.09	4592.33	2510.09	14432.7	2510.09	12156.6
2508.66	4469.21	2508.66	14464.7	2508.66	12082.6
2507.23	4206.51	2507.23	14502.9	2507.23	12184.9
2505.8	4432.53	2505.8	14441.5	2505.8	12060.3
2504.37	3978.02	2504.37	14336.6	2504.37	11897.4
2502.93	4256.33	2502.93	14384.3	2502.93	12113.1
2501.5	4395.01	2501.5	14295.1	2501.5	12278.1
2500.06	4742.88	2500.06	14279.2	2500.06	12115.3
2498.63	4027.16	2498.63	14428.9	2498.63	12029.2
2497.2	4514.4	2497.2	14423.4	2497.2	12016.3
2495.76	4443.79	2495.76	14330.8	2495.76	12135.9
2494.33	4495.18	2494.33	14398.5	2494.33	12074.3
2492.89	4232.99	2492.89	14378.2	2492.89	11822.8
2491.46	4388.89	2491.46	14403.2	2491.46	12095.6
2490.02	4266.13	2490.02	14359.5	2490.02	11950.4
2488.58	4108.6	2488.58	14427.1	2488.58	12003.7
2487.15	4421.09	2487.15	14419	2487.15	11956.1
2485.71	4611.63	2485.71	14296.9	2485.71	11816.2
2484.27	4123.54	2484.27	14172.3	2484.27	11967
2482.84	4140.12	2482.84	14353	2482.84	11905.5
2481.4	4191.47	2481.4	14229.3	2481.4	12151.8
2479.96	4590.57	2479.96	14234.3	2479.96	11937.2
2478.52	4467.96	2478.52	14154.1	2478.52	11900.1
2477.09	4258.49	2477.09	14232.1	2477.09	11856
2475.65	4344.54	2475.65	14262.2	2475.65	11997.9
2474.21	4395.8	2474.21	14279.4	2474.21	11870.4
2472.77	3908.53	2472.77	14149.7	2472.77	11744.7
2471.33	4237.74	2471.33	14080.1	2471.33	11919.5
2469.89	4636.27	2469.89	14276.1	2469.89	11856.4
2468.45	4201.33	2468.45	14241.1	2468.45	11906.1
2467.01	4443.49	2467.01	14109.8	2467.01	11728.4
2465.57	4407.9	2465.57	14088.8	2465.57	11753.8
2464.13	4233.52	2464.13	14207.4	2464.13	11800.1
2462.69	3972.47	2462.69	14149.1	2462.69	11849.7
2461.25	4474.64	2461.25	14152.3	2461.25	11654.9
2459.8	4317.69	2459.8	14169.5	2459.8	11704.6
2458.36	4247.48	2458.36	14073	2458.36	11795.9
2456.92	4263.97	2456.92	14100.6	2456.92	11698.2
2455.48	4384.42	2455.48	14063.1	2455.48	11784.2
2454.03	4296.92	2454.03	14157.3	2454.03	11709.1
2452.59	4365.35	2452.59	14025.4	2452.59	11746.6
2451.15	4364.48	2451.15	14075.5	2451.15	11702.7
2449.7	4138.51	2449.7	13978.3	2449.7	11645
2448.26	3618.31	2448.26	13927	2448.26	11594.2
2446.82	4327.25	2446.82	13969.2	2446.82	11541.7
2445.37	4239.86	2445.37	14121.3	2445.37	11648.4
2443.93	4117.9	2443.93	13955.9	2443.93	11618.4
2442.48	4238.17	2442.48	14112.2	2442.48	11609.1
2441.04	4116.26	2441.04	13967.6	2441.04	11629.3
2439.59	4599.61	2439.59	13940.6	2439.59	11604.5
2438.14	4149.19	2438.14	13994	2438.14	11595.3
2436.7	4303.93	2436.7	13884.9	2436.7	11670.7
2435.25	4389.48	2435.25	13872.7	2435.25	11545.7
2433.8	4025.77	2433.8	14058.2	2433.8	11669.5
2432.36	4370.45	2432.36	13919.8	2432.36	11677.6
2430.91	4058.7	2430.91	13905.8	2430.91	11694.2
2429.46	4230.57	2429.46	13935	2429.46	11384.5
2428.01	4057.08	2428.01	13864	2428.01	11420.3
2426.56	4384.22	2426.56	13975.1	2426.56	11588.9
2425.12	4279.81	2425.12	13836	2425.12	11489.9
2423.67	4227.19	2423.67	13797.9	2423.67	11411.7
2422.22	4226.35	2422.22	13903	2422.22	11280
2420.77	4053.03	2420.77	13732	2420.77	11457.1
2419.32	4328.12	2419.32	13917.2	2419.32	11332.4
2417.87	4034.17	2417.87	13667.1	2417.87	11457.7
2416.42	4016.13	2416.42	13813.4	2416.42	11334.8
2414.97	3774.06	2414.97	13876.1	2414.97	11442.8
2413.52	4410.81	2413.52	13807.9	2413.52	11430.2
2412.07	4237.67	2412.07	13732.8	2412.07	11426.2
2410.61	3926.81	2410.61	13726.6	2410.61	11368.8
2409.16	4235.97	2409.16	13710.1	2409.16	11287.3
2407.71	3667	2407.71	13449.1	2407.71	11395.2
2406.26	3821.18	2406.26	13656.4	2406.26	11253.5
2404.8	4009.72	2404.8	13707.9	2404.8	11270.2
2403.35	4129.35	2403.35	13680.2	2403.35	11212.9
2401.9	4042.52	2401.9	13674	2401.9	11207.2
2400.45	4144.9	2400.45	13553.5	2400.45	11201.6
2398.99	4023.71	2398.99	13564.5	2398.99	11085.8
2397.54	3954.13	2397.54	13535.2	2397.54	11166.1
2396.08	3970.53	2396.08	13667.4	2396.08	11170.8
2394.63	3969.74	2394.63	13624.3	2394.63	11087.8
2393.17	4192.3	2393.17	13488.4	2393.17	11054.6
2391.72	3779.19	2391.72	13581.9	2391.72	11222.5
2390.26	4001.71	2390.26	13573.2	2390.26	11096.6
2388.8	4206.96	2388.8	13514.6	2388.8	10974.2
2387.35	4085.94	2387.35	13450.1	2387.35	11138.5
2385.89	4188.11	2385.89	13490.4	2385.89	11035
2384.44	4049.99	2384.44	13285.2	2384.44	10948.7
2382.98	4255.07	2382.98	13479.8	2382.98	11023.7
2381.52	3945.44	2381.52	13579.2	2381.52	10973.5
2380.06	4081.86	2380.06	13352.7	2380.06	10943.8
2378.61	3720.95	2378.61	13464.9	2378.61	11036
2377.15	4114.51	2377.15	13382.5	2377.15	10989.2
2375.69	3822.3	2375.69	13349.8	2375.69	10839.6
2374.23	4455.6	2374.23	13286.3	2374.23	10799.7
2372.77	4026.37	2372.77	13387.3	2372.77	10914
2371.31	4265.39	2371.31	13338.3	2371.31	10735.4
2369.85	4196.03	2369.85	13377.6	2369.85	10817.2
2368.39	4006.83	2368.39	13324.4	2368.39	10729.4
2366.93	4074.51	2366.93	13559.7	2366.93	10859.1
2365.47	4142.16	2365.47	13207	2365.47	10848.3
2364.01	4158.44	2364.01	13372.9	2364.01	10784.6
2362.55	3900.97	2362.55	13265	2362.55	10859.4
2361.09	3934.4	2361.09	13170	2361.09	10763.1
2359.62	4070.43	2359.62	13444.4	2359.62	10820.8
2358.16	4052.52	2358.16	13192.1	2358.16	10709.2
2356.7	4137.18	2356.7	13278.3	2356.7	10674.6
2355.24	4067.98	2355.24	13167.1	2355.24	10646.8
2353.78	3998.81	2353.78	13180.7	2353.78	10788.3
2352.31	3639.22	2352.31	13278.9	2352.31	10830.5
2350.85	4236.36	2350.85	13182.3	2350.85	10657.5
2349.38	3825.62	2349.38	13198.4	2349.38	10723.7
2347.92	3859.01	2347.92	13127.5	2347.92	10554.2
2346.46	4080.17	2346.46	13180.3	2346.46	10729.6
2344.99	4028.14	2344.99	13304.8	2344.99	10471.5
2343.53	4044.4	2343.53	13157.1	2343.53	10558.1
2342.06	3770.61	2342.06	13150.2	2342.06	10585
2340.6	4111.01	2340.6	13139.9	2340.6	10572.6
2339.13	3854.37	2339.13	13095.5	2339.13	10577.3
2337.66	4041.16	2337.66	13175.5	2337.66	10515.5
2336.2	3886.92	2336.2	13184.8	2336.2	10486.2
2334.73	3835	2334.73	13062.9	2334.73	10463.6
2333.26	4413.63	2333.26	13148.9	2333.26	10509.2
2331.8	4872.76	2331.8	13098.5	2331.8	10529.2
2330.33	5110.26	2330.33	13127.4	2330.33	10535.7
2328.86	4479.1	2328.86	13095.8	2328.86	10623.8
2327.39	4359.01	2327.39	13124.7	2327.39	10546.8
2325.92	3983.6	2325.92	13009.7	2325.92	10493.6
2324.46	4084.93	2324.46	13036	2324.46	10406.4
2322.99	4016.04	2322.99	13026.6	2322.99	10511.5
2321.52	3964.19	2321.52	13034.2	2321.52	10388.6
2320.05	4065.46	2320.05	13011.2	2320.05	10466.4
2318.58	3673.48	2318.58	13012	2318.58	10559.6
2317.11	4029.82	2317.11	12910.7	2317.11	10504.7
2315.64	4080.01	2315.64	12948.1	2315.64	10429.5
2314.17	4096.19	2314.17	12971	2314.17	10284.7
2312.69	3772.49	2312.69	12926.7	2312.69	10369.3
2311.22	3873.68	2311.22	12966.6	2311.22	10321.3
2309.75	3804.95	2309.75	12999.7	2309.75	10443.2
2308.28	4041.95	2308.28	12971.6	2308.28	10313.8
2306.81	4143.01	2306.81	12918.9	2306.81	10310
2305.33	3904.52	2305.33	12975.7	2305.33	10255.3
2303.86	3734	2303.86	12909.5	2303.86	10378.8
2302.39	3665.38	2302.39	12892.5	2302.39	10256.3
2300.91	4054.86	2300.91	12911.1	2300.91	10272.9
2299.44	3918.34	2299.44	12849.1	2299.44	10240.3
2297.97	3900.59	2297.97	12812.6	2297.97	10316.2
2296.49	3916.77	2296.49	12901.6	2296.49	10314.2
2295.02	4000.74	2295.02	12924.4	2295.02	10271.4
2293.54	4203.32	2293.54	12836.2	2293.54	10247.3
2292.07	3931.35	2292.07	12866.7	2292.07	10202.9
2290.59	4049.15	2290.59	12876.8	2290.59	10202.5
2289.12	3862.02	2289.12	12753.1	2289.12	10280.1
2287.64	3776.56	2287.64	12789.5	2287.64	10110.3
2286.16	4029.78	2286.16	12863.1	2286.16	10209.9
2284.69	4215.18	2284.69	12880.9	2284.69	10141.8
2283.21	3605.03	2283.21	12747.9	2283.21	10254.9
2281.73	3604.31	2281.73	12915.4	2281.73	10075.1
2280.25	3722.01	2280.25	12749.6	2280.25	10220.3
2278.78	3805.84	2278.78	12877.3	2278.78	10177.7
2277.3	3652.87	2277.3	12725	2277.3	10104.6
2275.82	3855.03	2275.82	12688.6	2275.82	10016.3
2274.34	4040.21	2274.34	12868.6	2274.34	10043
2272.86	3684.47	2272.86	12731.7	2272.86	10223.5
2271.38	4072.37	2271.38	12839	2271.38	10010.3
2269.9	3902.61	2269.9	12643.8	2269.9	10043.7
2268.42	3716.02	2268.42	12631.9	2268.42	9957.26
2266.94	3664.61	2266.94	12728.2	2266.94	10090.4
2265.46	3849.6	2265.46	12603.2	2265.46	10100.1
2263.98	3865.71	2263.98	12671.6	2263.98	9949.56
2262.5	3932.44	2262.5	12565.2	2262.5	10043.8
2261.02	3492.92	2261.02	12669.9	2261.02	9903.36
2259.54	3981.47	2259.54	12645.4	2259.54	9984.04
2258.05	3710.79	2258.05	12746.6	2258.05	10007.3
2256.57	3895.55	2256.57	12682.4	2256.57	9885.58
2255.09	3894.76	2255.09	12699.3	2255.09	9986.44
2253.6	3927.69	2253.6	12659.6	2253.6	10056.9
2252.12	3741.51	2252.12	12583.8	2252.12	9947.02
2250.64	3825.01	2250.64	12628.4	2250.64	9850.65
2249.15	3638.92	2249.15	12573.6	2249.15	9971.65
2247.67	3958.21	2247.67	12518.9	2247.67	10023.5
2246.18	3873.21	2246.18	12428.8	2246.18	9721.77
2244.7	3704.07	2244.7	12523.1	2244.7	9867.97
2243.21	3450.82	2243.21	12502.1	2243.21	9876.08
2241.73	3870.87	2241.73	12519.8	2241.73	9779.85
2240.24	3954.23	2240.24	12452.4	2240.24	9749.27
2238.76	3734.73	2238.76	12428.1	2238.76	9787.68
2237.27	4104.01	2237.27	12388.6	2237.27	9794.12
2235.78	3766.85	2235.78	12428.9	2235.78	9684.52
2234.3	3732.47	2234.3	12506.3	2234.3	9761.58
2232.81	3563.62	2232.81	12399.6	2232.81	9786.51
2231.32	3966.25	2231.32	12422.3	2231.32	9806.39
2229.83	3612.59	2229.83	12430.7	2229.83	9765.76
2228.35	3998.25	2228.35	12350.1	2228.35	9699.96
2226.86	3611.14	2226.86	12445.8	2226.86	9823.97
2225.37	3761.54	2225.37	12325.8	2225.37	9694.36
2223.88	3995.83	2223.88	12321.6	2223.88	9712.55
2222.39	3827.17	2222.39	12305.7	2222.39	9660.24
2220.9	3490.75	2220.9	12299	2220.9	9601.23
2219.41	4261.88	2219.41	12318.3	2219.41	9673.12
2217.92	3573.22	2217.92	12332.6	2217.92	9453.08
2216.43	3689.9	2216.43	12170	2216.43	9496.46
2214.94	3739.46	2214.94	12278.2	2214.94	9687.39
2213.45	3688.41	2213.45	12248	2213.45	9477.54
2211.96	3570.33	2211.96	12338.6	2211.96	9582.9
2210.46	3519.33	2210.46	12215.4	2210.46	9529.02
2208.97	4155.33	2208.97	12381.4	2208.97	9617.57
2207.48	3785.94	2207.48	12325.3	2207.48	9443.08
2205.99	3667.94	2205.99	12305.2	2205.99	9675.66
2204.49	3483	2204.49	12294.3	2204.49	9641.89
2203	3515.78	2203	12160.4	2203	9500.98
2201.51	3632.24	2201.51	12272.6	2201.51	9422.07
2200.01	3932.74	2200.01	12253.4	2200.01	9311.39
2198.52	3747.9	2198.52	12161.4	2198.52	9388.14
2197.03	3646.77	2197.03	12355.5	2197.03	9329.37
2195.53	3813.28	2195.53	12078.7	2195.53	9511.46
2194.04	3779.07	2194.04	12195	2194.04	9414.23
2192.54	3560.97	2192.54	12047.9	2192.54	9472.51
2191.04	3576.96	2191.04	12191.8	2191.04	9286.73
2189.55	3542.82	2189.55	12266.2	2189.55	9435.26
2188.05	3709.18	2188.05	12052.3	2188.05	9374.87
2186.55	3558.09	2186.55	12128.4	2186.55	9428.1
2185.06	3674.28	2185.06	12222.8	2185.06	9277.56
2183.56	3406.37	2183.56	12099.3	2183.56	9446
2182.06	3656.1	2182.06	12130.2	2182.06	9469.13
2180.57	3738.82	2180.57	11993.4	2180.57	9205.17
2179.07	3387.62	2179.07	12034.4	2179.07	9306.77
2177.57	3653.88	2177.57	12130.4	2177.57	9328.25
2176.07	3636.46	2176.07	11972.8	2176.07	9309.68
2174.57	3168.75	2174.57	12004.6	2174.57	9386.18
2173.07	3718.36	2173.07	12132.2	2173.07	9499.33
2171.57	3834.31	2171.57	11985.5	2171.57	9344.04
2170.07	3483.51	2170.07	12031.5	2170.07	9342.15
2168.57	3599.46	2168.57	12119	2168.57	9351.92
2167.07	3548.75	2167.07	12048.2	2167.07	9370.02
2165.57	3531.37	2165.57	11970.8	2165.57	9319.82
2164.07	3597.27	2164.07	11926.8	2164.07	9322.93
2162.57	3430.04	2162.57	11960.2	2162.57	9342.69
2161.07	3712.35	2161.07	12036	2161.07	9192.64
2159.56	3711.6	2159.56	12031.1	2159.56	9212.42
2158.06	3561.08	2158.06	12044.4	2158.06	9238.84
2156.56	3510.45	2156.56	11995.4	2156.56	9200.37
2155.06	3742.61	2155.06	11917.3	2155.06	9090.39
2153.55	3525.66	2153.55	11937.3	2153.55	9318.04
2152.05	3741.1	2152.05	11857.6	2152.05	9163.19
2150.55	3623.97	2150.55	12129.5	2150.55	9287.67
2149.04	3606.62	2149.04	11769.7	2149.04	9003.25
2147.54	4154.25	2147.54	11931	2147.54	9179.23
2146.03	3904.2	2146.03	12037.4	2146.03	9208.93
2144.53	3753.92	2144.53	11932.8	2144.53	9295.1
2143.02	3636.91	2143.02	11976.9	2143.02	9195.24
2141.52	3602.97	2141.52	11965.3	2141.52	9156.85
2140.01	3502.63	2140.01	11835.9	2140.01	9269.53
2138.5	3817.26	2138.5	11904.9	2138.5	9156.46
2137	3650.56	2137	11861.8	2137	9060.02
2135.49	3566.87	2135.49	11931.6	2135.49	9059.84
2133.98	3549.56	2133.98	11845.4	2133.98	9056.35
2132.48	3482.5	2132.48	11812.3	2132.48	9226.98
2130.97	3398.9	2130.97	11852.2	2130.97	9155.47
2129.46	3547.4	2129.46	11805.9	2129.46	9180.14
2127.95	3596.4	2127.95	11873.9	2127.95	9193.19
2126.44	3595.67	2126.44	11705	2126.44	9128.36
2124.93	3893.14	2124.93	11842.6	2124.93	9068.53
2123.42	3908.91	2123.42	11778.9	2123.42	9084.91
2121.91	3841.88	2121.91	11857.7	2121.91	9035.04
2120.4	3592.75	2120.4	11742.7	2120.4	9119.3
2118.89	3856.88	2118.89	11735.3	2118.89	8970.13
2117.38	3525.1	2117.38	11785.1	2117.38	9046.1
2115.87	3408.56	2115.87	11862.1	2115.87	9131.96
2114.36	3755.27	2114.36	11686	2114.36	9042.43
2112.85	3754.51	2112.85	11738.2	2112.85	9019.09
2111.34	3786.82	2111.34	11793.7	2111.34	8904.81
2109.83	3885.25	2109.83	11792.1	2109.83	9018.74
2108.31	3702.63	2108.31	11749.3	2108.31	9049.97
2106.8	3751.46	2106.8	11784.9	2106.8	9054.74
2105.29	3585.47	2105.29	11780.8	2105.29	8955.42
2103.78	3419.55	2103.78	11668.6	2103.78	8917.25
2102.26	3550.98	2102.26	11748.8	2102.26	8978.21
2100.75	3583.29	2100.75	11723.3	2100.75	8966.48
2099.23	3516.52	2099.23	11655.7	2099.23	8910.17
2097.72	3697.38	2097.72	11673.1	2097.72	8936.43
2096.2	3630.61	2096.2	11622.9	2096.2	8928.01
2094.69	3497.88	2094.69	11765.8	2094.69	9028.49
2093.17	3612.64	2093.17	11578.6	2093.17	8832
2091.66	3842.81	2091.66	11563.1	2091.66	8868.14
2090.14	3743.09	2090.14	11656.3	2090.14	8914.16
2088.62	3775.3	2088.62	11521.3	2088.62	8864.54
2087.11	3758.05	2087.11	11744.7	2087.11	8767.14
2085.59	3790.25	2085.59	11531.4	2085.59	8870.83
2084.07	3443.48	2084.07	11492	2084.07	8855.84
2082.55	3558.09	2082.55	11651.1	2082.55	8916.64
2081.04	3886.75	2081.04	11622.4	2081.04	8819.31
2079.52	3540.18	2079.52	11658.7	2079.52	8794.46
2078	3687.62	2078	11579.8	2078	8927.67
2076.48	3423.52	2076.48	11579.9	2076.48	8904.46
2074.96	3784.86	2074.96	11445.1	2074.96	8738.09
2073.44	3652.47	2073.44	11490.5	2073.44	8818.57
2071.92	3816.22	2071.92	11439.6	2071.92	8923.7
2070.4	3683.88	2070.4	11524.4	2070.4	8861.04
2068.88	3831.11	2068.88	11507.3	2068.88	8666.86
2067.36	3583.74	2067.36	11484.4	2067.36	8691.4
2065.84	3961.04	2065.84	11518.2	2065.84	8660.04
2064.32	3500.12	2064.32	11409.1	2064.32	8724.01
2062.8	3844.42	2062.8	11346	2062.8	8743.6
2061.28	3777.94	2061.28	11390.5	2061.28	8626.84
2059.75	3777.17	2059.75	11403.8	2059.75	8715.41
2058.23	3809.24	2058.23	11395.7	2058.23	8795.73
2056.71	3512.98	2056.71	11286.7	2056.71	8705.29
2055.19	3742.04	2055.19	11369.7	2055.19	8664.13
2053.66	3675.64	2053.66	11252.5	2053.66	8655.8
2052.14	3592.86	2052.14	11195.3	2052.14	8545.76
2050.61	3936.58	2050.61	11343.1	2050.61	8676.88
2049.09	3509.41	2049.09	11327.7	2049.09	8614.44
2047.56	3672.65	2047.56	11258.1	2047.56	8560.22
2046.04	4147.28	2046.04	11107.5	2046.04	8512.58
2044.51	3802.27	2044.51	11248.6	2044.51	8620.65
2042.99	3424.62	2042.99	11234.1	2042.99	8604.15
2041.46	3554.98	2041.46	11141.7	2041.46	8563.08
2039.94	3865.46	2039.94	11202.5	2039.94	8603.92
2038.41	3307.9	2038.41	11260	2038.41	8587.43
2036.88	3798.4	2036.88	11181.5	2036.88	8518.56
2035.35	3535.72	2035.35	11072.8	2035.35	8559.38
2033.83	3780.48	2033.83	11172.9	2033.83	8461.08
2032.3	3403.38	2032.3	11106.8	2032.3	8483.9
2030.77	3680.79	2030.77	11088.2	2030.77	8428.19
2029.24	3516.48	2029.24	11087.5	2029.24	8483.71
2027.71	3466.71	2027.71	11085.3	2027.71	8526.14
2026.18	3727.58	2026.18	10976.8	2026.18	8604.51
2024.65	3530.68	2024.65	11034.2	2024.65	8382.09
2023.12	3709.72	2023.12	10915.1	2023.12	8280.69
2021.6	3382.19	2021.6	10899	2021.6	8363.96
2020.06	3430.5	2020.06	10983.3	2020.06	8473.34
2018.53	3658.46	2018.53	11102.8	2018.53	8380.15
2017	3625.05	2017	11046.6	2017	8342.52
2015.47	3412.08	2015.47	10941.5	2015.47	8415.92
2013.94	3590.93	2013.94	10964.6	2013.94	8352.18
2012.41	3851.3	2012.41	10908.5	2012.41	8272.14
2010.88	3589.47	2010.88	10959.3	2010.88	8290.03
2009.34	3719.23	2009.34	10984.8	2009.34	8275.29
2007.81	3359.67	2007.81	10849.6	2007.81	8340.47
2006.28	3652.49	2006.28	10927.3	2006.28	8359.97
2004.74	3733.26	2004.74	10856.6	2004.74	8371.3
2003.21	3781.39	2003.21	10874	2003.21	8418.49
2001.68	3748.03	2001.68	10911.7	2001.68	8128.34
2000.14	3845.02	2000.14	10823.1	2000.14	8108.76
1998.61	3665.06	1998.61	10839.6	1998.61	8128.28
1997.07	3631.74	1997.07	10846.4	1997.07	8155.94
1995.54	3419.32	1995.54	10741.6	1995.54	8177.07
1994	3809.33	1994	10828.1	1994	8178.65
1992.46	3434.2	1992.46	10804.7	1992.46	8095.6
1990.93	3710.13	1990.93	10838.3	1990.93	8123.24
1989.39	3497.88	1989.39	10732.8	1989.39	8209.44
1987.85	3497.16	1987.85	10915.2	1987.85	8219.15
1986.32	3252.51	1986.32	10647.9	1986.32	8183.32
1984.78	3577.03	1984.78	10809.1	1984.78	8023.93
1983.24	3413.74	1983.24	10708.6	1983.24	8014.16
1981.7	3380.54	1981.7	10725.1	1981.7	8101.92
1980.16	3704.83	1980.16	10667.6	1980.16	8103.51
1978.62	3720.32	1978.62	10782.4	1978.62	8147.34
1977.09	3589.62	1977.09	10686	1977.09	7929.65
1975.55	3475.21	1975.55	10720.4	1975.55	8140.77
1974.01	3506.97	1974.01	10744.2	1974.01	8059.55
1972.47	3473.79	1972.47	10744.4	1972.47	8074.13
1970.93	3684.06	1970.93	10632.7	1970.93	8004.32
1969.39	3650.86	1969.39	10702.7	1969.39	7999.44
1967.85	3471.66	1967.85	10595.9	1967.85	8064.32
1966.3	3487.17	1966.3	10637.5	1966.3	7988.06
1964.76	3681.05	1964.76	10782.1	1964.76	8083.72
1963.22	3485.75	1963.22	10613.7	1963.22	8028.57
1961.68	3485.03	1961.68	10528	1961.68	8012.34
1960.13	3387.08	1960.13	10585.9	1960.13	8039.87
1958.59	4115.52	1958.59	10557.8	1958.59	7945.87
1957.05	3644.89	1957.05	10583.1	1957.05	7919.94
1955.51	3644.15	1955.51	10578.6	1955.51	7889.17
1953.96	3368.12	1953.96	10428.2	1953.96	7949.09
1952.42	3496.95	1952.42	10592.8	1952.42	7963.65
1950.87	3593.35	1950.87	10501.7	1950.87	7826.06
1949.33	3754.45	1949.33	10495.5	1949.33	7952.3
1947.78	3543.34	1947.78	10522.4	1947.78	7839.04
1946.24	3510.26	1946.24	10426.5	1946.24	7842.29
1944.69	3752.14	1944.69	10460.7	1944.69	7906.99
1943.14	3411.81	1943.14	10592.8	1943.14	8039.58
1941.6	3637.44	1941.6	10485.5	1941.6	7955.49
1940.05	3410.41	1940.05	10388.8	1940.05	7845.57
1938.51	3668.27	1938.51	10464.3	1938.51	7803.56
1936.96	3602.89	1936.96	10483.9	1936.96	7827.81
1935.41	3763.69	1935.41	10427.7	1935.41	7818.13
1933.86	3439.92	1933.86	10444.1	1933.86	7814.92
1932.31	3439.22	1932.31	10441.2	1932.31	7679.3
1930.77	3438.51	1930.77	10564.1	1930.77	7839.16
1929.22	3308.69	1929.22	10457.9	1929.22	7845.62
1927.67	3759.84	1927.67	10420.2	1927.67	7939.22
1926.12	3775.2	1926.12	10408.4	1926.12	7902.1
1924.57	3677.65	1924.57	10364.3	1924.57	7924.68
1923.02	3483.37	1923.02	10437.2	1923.02	7782.75
1921.47	3579.4	1921.47	10377	1921.47	7816.63
1919.92	3788.23	1919.92	10323.3	1919.92	7819.87
1918.37	3658.52	1918.37	10394.5	1918.37	7689.33
1916.81	3625.54	1916.81	10429.5	1916.81	7692.59
1915.26	3495.91	1915.26	10337.9	1915.26	7695.84
1913.71	3607.95	1913.71	10390.6	1913.71	7798.96
1912.16	3687.72	1912.16	10415.8	1912.16	7856.95
1910.6	3381.06	1910.6	10361.3	1910.6	7747.46
1909.05	3509.14	1909.05	10307.7	1909.05	7773.24
1907.5	3653.27	1907.5	10300.8	1907.5	7702.44
1905.94	3539.89	1905.94	10314.7	1905.94	7760.4
1904.39	3506.99	1904.39	10359.3	1904.39	7715.37
1902.84	3570.6	1902.84	10292.8	1902.84	7620.5
1901.28	3409.07	1901.28	10255.3	1901.28	7713.81
1899.73	3681.68	1899.73	10327.2	1899.73	7643.1
1898.17	3697	1898.17	10304.2	1898.17	7601.35
1896.62	3342.69	1896.62	10280.4	1896.62	7601.4
1895.06	3550.87	1895.06	10282.3	1895.06	7684.99
1893.5	3662.59	1893.5	10231.2	1893.5	7606.31
1891.95	3661.84	1891.95	10206.6	1891.95	7721.99
1890.39	3452.34	1890.39	10104.1	1890.39	7564.65
1888.83	3740.61	1888.83	10249	1888.83	7601.63
1887.27	3483.03	1887.27	10180.2	1887.27	7710.82
1885.72	3931.64	1885.72	10292.9	1885.72	7592.09
1884.16	3609.95	1884.16	10111.9	1884.16	7579.3
1882.6	3753.58	1882.6	10208.5	1882.6	7523.2
1881.04	3319.79	1881.04	10192.7	1881.04	7502.41
1879.48	3623.76	1879.48	10042.3	1879.48	7539.35
1877.92	3558.9	1877.92	10190.9	1877.92	7533
1876.36	3558.16	1876.36	10183.2	1876.36	7473.75
1874.8	3621.53	1874.8	10158.7	1874.8	7587.59
1873.24	3797.02	1873.24	10144.6	1873.24	7469.08
1871.68	3716.15	1871.68	10107.3	1871.68	7784.7
1870.12	3651.33	1870.12	10175.7	1870.12	7528.47
1868.56	3746.65	1868.56	10117.5	1868.56	7542.93
1867	3585.8	1867	10064.2	1867	7462.94
1865.44	3537.05	1865.44	9986.96	1865.44	7429.4
1863.87	3616.33	1863.87	10121.7	1863.87	7437.47
1862.31	3695.57	1862.31	10044.4	1862.31	7357.55
1860.75	3518.87	1860.75	10070.4	1860.75	7501.59
1859.18	3550.13	1859.18	10015.5	1859.18	7452.08
1857.62	3405.51	1857.62	10137.4	1857.62	7413.77
1856.06	3548.67	1856.06	9900.31	1856.06	7433.03
1854.49	3452.05	1854.49	9959.81	1854.49	7310.04
1852.93	3355.47	1852.93	10028.1	1852.93	7211.07
1851.36	3195.03	1851.36	9978.08	1851.36	7391.7
1849.8	3290.2	1849.8	10106.2	1849.8	7252.82
1848.23	3465.18	1848.23	9977.97	1848.23	7251.33
1846.67	3384.64	1846.67	9955.96	1846.67	7334.46
1845.1	3751.07	1845.1	9897.25	1845.1	7355.29
1843.53	3574.75	1843.53	9868.88	1843.53	7256.43
1841.96	3526.15	1841.96	9988.91	1841.96	7261.32
1840.4	3254.24	1840.4	9915.07	1840.4	7293.33
1838.83	3668.24	1838.83	9871.56	1838.83	7457.7
1837.26	3731.27	1837.26	9810.53	1837.26	7333.38
1835.7	3443.54	1835.7	9791.77	1835.7	7306.36
1834.13	3650.04	1834.13	9875.03	1834.13	7186.91
1832.56	3681.16	1832.56	9845.11	1832.56	7171.09
1830.99	3568.87	1830.99	9847.86	1830.99	7199.88
1829.42	3727.43	1829.42	9765.39	1829.42	7195.22
1827.85	3647.03	1827.85	9857.34	1827.85	7317.96
1826.28	3359.68	1826.28	9778.09	1826.28	7407.21
1824.71	3629.61	1824.71	9829.41	1824.71	7268.78
1823.14	3278.71	1823.14	9899	1823.14	7074.7
1821.57	3994.11	1821.57	9706.81	1821.57	7232.37
1820	3452.37	1820	9781.97	1820	7183.15
1818.42	3642.53	1818.42	9850.74	1818.42	7180.08
1816.85	3482.75	1816.85	9738.98	1816.85	7086.36
1815.28	3402.53	1815.28	9752.08	1815.28	7264.57
1813.71	3767.45	1813.71	9798.55	1813.71	7167.69
1812.13	3782.57	1812.13	9775.87	1812.13	7051.79
1810.56	3861.24	1810.56	9730.16	1810.56	7113.89
1808.99	3542.71	1808.99	9769.46	1808.99	7090.19
1807.41	3399.03	1807.41	9796.83	1807.41	7088.72
1805.84	3652.41	1805.84	9743.2	1805.84	7072.97
1804.26	3397.63	1804.26	9674.51	1804.26	7084.22
1802.69	3428.68	1802.69	9736.01	1802.69	7097.04
1801.11	3570.8	1801.11	9680.04	1801.11	7003.53
1799.54	3617.67	1799.54	9720.1	1799.54	7046.51
1797.96	3648.65	1797.96	9834.69	1797.96	7021.27
1796.39	3806.5	1796.39	9697.05	1796.39	7078.5
1794.81	3742.29	1794.81	9730.73	1794.81	6907.37
1793.23	3582.97	1793.23	9679.58	1793.23	6945.58
1791.66	3328.63	1791.66	9695.81	1791.66	7085.22
1790.08	3629.04	1790.08	9805.54	1790.08	7028.29
1788.5	3707.51	1788.5	9645.07	1788.5	7009.41
1786.92	3611.7	1786.92	9719.91	1786.92	6946.19
1785.34	3579.28	1785.34	9632.38	1785.34	7014.44
1783.76	3325.19	1783.76	9700.07	1783.76	7012.99
1782.19	3372	1782.19	9586.46	1782.19	7049.54
1780.61	3703.69	1780.61	9483.97	1780.61	6962.61
1779.03	3750.4	1779.03	9584.08	1779.03	7043.46
1777.45	3844.55	1777.45	9597.92	1777.45	6969.23
1775.87	3954.48	1775.87	9648.93	1775.87	6940.9
1774.29	3415.97	1774.29	9578.94	1774.29	6915.75
1772.7	3399.45	1772.7	9465.49	1772.7	6895.35
1771.12	3888.8	1771.12	9536.25	1771.12	6982.45
1769.54	3761.56	1769.54	9669.42	1769.54	6966.78
1767.96	3618.57	1767.96	9601.84	1767.96	6947.96
1766.38	3791.6	1766.38	9543.77	1766.38	6921.25
1764.79	3806.61	1764.79	9591.56	1764.79	6941.93
1763.21	3726.87	1763.21	9654.32	1763.21	6855.22
1761.63	3820.83	1761.63	9582.07	1761.63	6820.65
1760.04	3520.12	1760.04	9573.78	1760.04	6975.52
1758.46	3550.96	1758.46	9414.77	1758.46	6893.59
1756.87	3392.43	1756.87	9588.75	1756.87	6909.52
1755.29	3581.04	1755.29	9649.88	1755.29	6794.51
1753.7	3974.61	1753.7	9514.61	1753.7	6905.09
1752.12	3705.71	1752.12	9522.1	1752.12	6824.82
1750.53	3610.35	1750.53	9458.65	1750.53	6921.15
1748.95	3641.13	1748.95	9534.71	1748.95	6941.79
1747.36	3797.97	1747.36	9519.35	1747.36	6967.15
1745.77	3844.45	1745.77	9458.3	1745.77	6825.48
1744.19	3638.87	1744.19	9496.51	1744.19	6838.24
1742.6	3701.12	1742.6	9435.49	1742.6	6791.16
1741.01	3479.91	1741.01	9508.33	1741.01	6901.55
1739.42	3731.07	1739.42	9508.72	1739.42	6859.19
1737.84	3557.16	1737.84	9436.72	1737.84	6749.17
1736.25	3855.42	1736.25	9433.98	1736.25	6820.16
1734.66	3854.62	1734.66	9483.94	1734.66	6740.08
1733.07	3759.45	1733.07	9500.07	1733.07	6784.31
1731.48	3790.12	1731.48	9385.66	1731.48	6778.18
1729.89	3978.02	1729.89	9477.27	1729.89	6784.64
1728.3	3741.39	1728.3	9385.71	1728.3	6712.5
1726.71	4039.24	1726.71	9405.77	1726.71	6711.11
1725.12	3865.55	1725.12	9459.61	1725.12	6716.01
1723.53	3629.1	1723.53	9435.65	1723.53	6752.32
1721.93	3612.64	1721.93	9415.64	1721.93	6673.96
1720.34	3863.15	1720.34	9492.21	1720.34	6832.76
1718.75	4050.76	1718.75	9397.61	1718.75	6682.19
1717.16	3579	1717.16	9342.29	1717.16	6707.49
1715.56	3923.53	1715.56	9360.76	1715.56	6629.2
1713.97	3844.26	1713.97	9342.35	1713.97	6742.37
1712.38	3968.97	1712.38	9352.18	1712.38	6673.51
1710.78	3779.93	1710.78	9365.14	1710.78	6585.87
1709.19	3841.88	1709.19	9322.43	1709.19	6720.93
1707.59	3809.72	1707.59	9243.68	1707.59	6674.07
1706	4169.45	1706	9215.9	1706	6667.99
1704.4	3949.19	1704.4	9344.06	1704.4	6533.4
1702.81	4058.05	1702.81	9341.34	1702.81	6528.91
1701.21	3994.55	1701.21	9267.35	1701.21	6649.75
1699.62	3555.19	1699.62	9346.87	1699.62	6557.53
1698.02	4102.5	1698.02	9193.83	1698.02	6518.59
1696.42	3913.79	1696.42	9250.63	1696.42	6406.09
1694.83	3834.72	1694.83	9413.84	1694.83	6606.67
1693.23	3865.22	1693.23	9251.49	1693.23	6503.58
1691.63	4192.97	1691.63	9262.87	1691.63	6558.56
1690.03	3707.2	1690.03	9297.71	1690.03	6489.94
1688.43	4222.51	1688.43	9199.6	1688.43	6630.91
1686.83	4049.64	1686.83	9261.8	1686.83	6427.83
1685.23	3970.64	1685.23	9170.77	1685.23	6493.72
1683.63	4079.22	1683.63	9434.57	1683.63	6581.46
1682.04	4125.25	1682.04	9237.29	1682.04	6530.09
1680.44	3968.17	1680.44	9206.47	1680.44	6516.24
1678.83	4232.88	1678.83	9213.93	1678.83	6355.57
1677.23	4325.7	1677.23	9205.77	1677.23	6457.31
1675.63	3981.31	1675.63	9223.38	1675.63	6415.38
1674.03	4292.68	1674.03	9285.46	1674.03	6474.93
1672.43	4151.33	1672.43	9204.73	1672.43	6401.79
1670.83	4088.06	1670.83	9258.99	1670.83	6392.66
1669.22	4274.41	1669.22	9223.53	1669.22	6447.5
1667.62	4507.48	1667.62	9163.9	1667.62	6544.42
1666.02	4241.45	1666.02	9206.44	1666.02	6447.94
1664.41	4536.79	1664.41	9287.16	1664.41	6295.38
1662.81	4473.5	1662.81	9201.06	1662.81	6482.67
1661.21	4737.49	1661.21	9165.65	1661.21	6468.86
1659.6	4752.09	1659.6	9113.1	1659.6	6423.89
1658	4501.86	1658	9235.83	1658	6325.98
1656.39	4485.35	1656.39	9308.67	1656.39	6231.22
1654.79	5122.83	1654.79	9211.75	1654.79	6371.62
1653.18	4841.55	1653.18	9164.69	1653.18	6376.52
1651.57	4965.06	1651.57	9239.83	1651.57	6303.6
1649.97	5026.27	1649.97	9113.42	1649.97	6437.67
1648.36	5585.31	1648.36	9243	1648.36	6483.01
1646.75	5039.74	1646.75	9222.41	1646.75	6347.89
1645.15	5240.86	1645.15	9197.17	1645.15	6234.6
1643.54	5348.61	1643.54	9184.37	1643.54	6273.73
1641.93	5347.5	1641.93	9143.6	1641.93	6172.94
1640.32	5890.35	1640.32	9216.3	1640.32	6249.37
1638.71	5811.43	1638.71	9126.59	1638.71	6356.84
1637.1	5717.01	1637.1	9239.66	1637.1	6293.37
1635.49	6073.06	1635.49	9130.56	1635.49	6335.56
1633.88	5823.34	1633.88	9148.85	1633.88	6411.88
1632.27	6117.11	1632.27	9198.18	1632.27	6163.69
1630.66	6302.11	1630.66	9129.52	1630.66	6210.53
1629.05	6331.84	1629.05	9148.58	1629.05	6302.35
1627.44	6454.65	1627.44	9129.61	1627.44	6257.6
1625.83	6779.08	1625.83	9183.55	1625.83	6160.12
1624.22	7258.46	1624.22	9194.83	1624.22	6254.99
1622.61	6884.8	1622.61	9125.46	1622.61	6188.57
1620.99	7332.96	1620.99	9149.92	1620.99	6198.13
1619.38	7625.93	1619.38	9157.31	1619.38	6182.89
1617.77	7934.27	1617.77	9171.68	1617.77	6238.94
1616.15	8165.02	1616.15	9153.5	1616.15	6093.56
1614.54	8364.7	1614.54	9188.77	1614.54	6168.19
1612.92	8595.26	1612.92	9090.84	1612.92	6287.7
1611.31	8779.28	1611.31	9162.5	1611.31	6314.27
1609.7	8901.29	1609.7	9055.32	1609.7	6069.91
1608.08	9038.73	1608.08	9191.96	1608.08	6211.03
1606.46	9686.76	1606.46	9246.53	1606.46	6116.9
1604.85	9839.45	1604.85	9018.73	1604.85	6097.06
1603.23	9497.12	1603.23	9101.15	1603.23	6128.27
1601.62	9881.75	1601.62	9096.93	1601.62	6083.69
1600	9941.54	1600	9151.47	1600	6100.98
1598.38	9924.01	1598.38	9204.44	1598.38	6139.9
1596.76	10555.6	1596.76	8986.16	1596.76	6101.53
1595.14	10352.5	1595.14	9064.63	1595.14	6080.17
1593.53	10319.5	1593.53	9040.34	1593.53	6066.55
1591.91	10255.5	1591.91	9119.55	1591.91	6080.73
1590.29	10546.8	1590.29	9018.05	1590.29	6022.33
1588.67	10467.4	1588.67	9193.71	1588.67	5934.61
1587.05	10650.4	1587.05	9098.41	1587.05	6058.4
1585.43	10324.1	1585.43	9134.32	1585.43	6060.23
1583.81	10738.6	1583.81	9049.1	1583.81	5969.48
1582.19	10443.2	1582.19	8923.81	1582.19	6012.97
1580.57	10302.3	1580.57	9066.15	1580.57	5971.61
1578.95	10562.2	1578.95	8985.62	1578.95	6021.25
1577.33	10344.2	1577.33	8980.67	1577.33	5992.25
1575.7	10357.5	1575.7	9013.47	1575.7	5909.31
1574.08	10031.7	1574.08	8964.59	1574.08	5901.91
1572.46	10384	1572.46	8990.45	1572.46	6016.23
1570.84	9473.01	1570.84	8983.19	1570.84	5937.96
1569.21	10210.2	1569.21	8855.03	1569.21	5885.9
1567.59	9330.49	1567.59	8876.28	1567.59	5913.93
1565.96	9636.41	1565.96	8822.86	1565.96	5878.83
1564.34	9265.03	1564.34	8842.57	1564.34	5894.53
1562.71	8939.97	1562.71	8792.25	1562.71	5888.68
1561.09	9507.31	1561.09	8752.73	1561.09	5813.61
1559.46	8828.57	1559.46	8717.83	1559.46	5873.92
1557.84	8857.48	1557.84	8763.68	1557.84	5891.15
1556.21	8778.76	1556.21	8621.94	1556.21	5860.71
1554.59	8592.48	1554.59	8669.33	1554.59	5856.41
1552.96	8744.36	1552.96	8709.78	1552.96	5885.92
1551.33	8419.88	1551.33	8688.76	1551.33	5824.77
1549.71	7972.63	1549.71	8603.99	1549.71	5800.51
1548.08	8155.27	1548.08	8744.26	1548.08	5788.55
1546.45	8276.41	1546.45	8620.36	1546.45	5802.7
1544.82	7645.25	1544.82	8635.45	1544.82	5781.53
1543.19	7213.89	1543.19	8544.62	1543.19	5775.72
1541.56	7642.06	1541.56	8645.65	1541.56	5716.2
1539.93	7410.33	1539.93	8605.49	1539.93	5676.65
1538.3	7470.13	1538.3	8618.26	1538.3	5701.54
1536.67	7453.24	1536.67	8664	1536.67	5830.7
1535.04	7237.02	1535.04	8567.9	1535.04	5714.49
1533.41	7189.52	1533.41	8658.85	1533.41	5780.74
1531.78	7249.32	1531.78	8514.51	1531.78	5837.77
1530.15	7370.39	1530.15	8468.29	1530.15	5792.12
1528.52	7445.45	1528.52	8654.96	1528.52	5744.95
1526.88	7397.95	1526.88	8568.9	1526.88	5619.68
1525.25	6952.31	1525.25	8461.45	1525.25	5800.74
1523.62	6843.68	1523.62	8401.5	1523.62	5755.12
1521.99	7270.85	1521.99	8464.03	1521.99	5827.39
1520.35	7131.59	1520.35	8613.77	1520.35	5621.1
1518.72	6563.98	1518.72	8505.63	1518.72	5652.06
1517.08	6990.94	1517.08	8369.24	1517.08	5736.54
1515.45	6163.58	1515.45	8429.43	1515.45	5724.64
1513.81	6712.77	1513.81	8466.66	1513.81	5735.67
1512.18	6665.5	1512.18	8445.77	1512.18	5667.21
1510.54	6602.97	1510.54	8333.96	1510.54	5520.82
1508.91	6433.49	1508.91	8464.4	1508.91	5559.39
1507.27	6768.27	1507.27	8424.43	1507.27	5559.76
1505.63	6705.75	1505.63	8428.01	1505.63	5554.01
1504	6597.45	1504	8459.08	1504	5629.21
1502.36	6534.99	1502.36	8326	1502.36	5498.25
1500.72	7067.91	1500.72	8405.17	1500.72	5593.27
1499.09	6669.61	1499.09	8313.36	1499.09	5538.68
1497.45	6546.15	1497.45	8390.97	1497.45	5418.5
1495.81	6529.52	1495.81	8323.61	1495.81	5417.36
1494.17	6192.59	1494.17	8279.92	1494.17	5449.79
1492.53	6282.79	1492.53	8269.8	1492.53	5498.97
1490.89	6357.71	1490.89	8250.54	1490.89	5551.18
1489.25	6310.65	1489.25	8151.25	1489.25	5505.81
1487.61	6492.2	1487.61	8327.85	1487.61	5369.02
1485.97	6658.45	1485.97	8198.12	1485.97	5453.22
1484.33	6276.22	1484.33	8234.49	1484.33	5421.61
1482.69	6366.28	1482.69	8200.78	1482.69	5411.34
1481.04	6593.36	1481.04	8174.69	1481.04	5280.78
1479.4	6470.18	1479.4	8303.91	1479.4	5422.77
1477.76	6590.59	1477.76	8188.77	1477.76	5435.34
1476.12	6543.56	1476.12	8153.58	1476.12	5338.33
1474.47	6390.04	1474.47	8253.04	1474.47	5414.8
1472.83	6571.24	1472.83	8144.84	1472.83	5374.12
1471.19	6600.28	1471.19	8112.71	1471.19	5427.74
1469.54	6066.72	1469.54	8177.15	1469.54	5405.31
1467.9	6658.32	1467.9	8159.48	1467.9	5366.18
1466.25	6732.91	1466.25	8176	1466.25	5393.93
1464.61	6457.99	1464.61	8175.81	1464.61	5290.99
1462.96	6319.9	1462.96	8150.55	1462.96	5320.26
1461.32	5954.04	1461.32	8145.04	1461.32	5185.49
1459.67	6317.25	1459.67	8063.61	1459.67	5339.29
1458.02	6407.02	1458.02	8143.9	1458.02	5333.62
1456.38	6496.75	1456.38	8035.94	1456.38	5239.9
1454.73	6282.92	1454.73	8065.36	1454.73	5304.06
1453.08	6236.09	1453.08	8056.84	1453.08	5330.26
1451.43	6538.17	1451.43	8055.15	1451.43	5286.67
1449.79	6400.3	1449.79	8089.86	1449.79	5264.32
1448.14	6444.45	1448.14	8101.05	1448.14	5304.16
1446.49	6412.78	1446.49	8107.69	1446.49	5260.6
1444.84	6441.74	1444.84	8134.79	1444.84	5203.41
1443.19	6107.01	1443.19	8104.29	1443.19	5246.27
1441.54	6302.68	1441.54	8123.79	1441.54	5216.38
1439.89	6407.39	1439.89	8050.9	1439.89	5186.5
1438.24	6724.08	1438.24	8044.66	1438.24	5214.19
1436.59	6389.56	1436.59	8050.54	1436.59	5190.38
1434.93	6721.25	1434.93	8014.79	1434.93	5233.19
1433.28	6780.38	1433.28	8041.86	1433.28	5307.77
1431.63	6839.48	1431.63	8073.46	1431.63	5286.98
1429.98	6777.53	1429.98	8059.67	1429.98	5217.79
1428.32	6806.36	1428.32	8042.85	1428.32	5204.6
1426.67	6714.2	1426.67	7986.72	1426.67	5106.72
1425.02	6773.26	1425.02	8022.84	1425.02	5110.18
1423.36	7179.96	1423.36	8035.51	1423.36	5118.18
1421.71	7254.02	1421.71	8023.24	1421.71	5197.2
1420.05	6859.65	1420.05	7949.03	1420.05	5184.02
1418.4	7266.07	1418.4	7973.04	1418.4	5113.44
1416.74	6886.97	1416.74	8013.65	1416.74	5085.18
1415.09	7549.92	1415.09	7939.49	1415.09	5067.5
1413.43	7125.62	1413.43	7947.63	1413.43	5073.99
1411.78	7093.94	1411.78	7979.92	1411.78	5186.12
1410.12	7182.99	1410.12	7979	1410.12	5020.54
1408.46	7528.48	1408.46	8014.29	1408.46	5088.89
1406.8	6968.79	1406.8	7970.36	1406.8	4998.82
1405.15	7661.04	1405.15	7962.66	1405.15	5125.96
1403.49	7222.18	1403.49	8016.01	1403.49	5084.17
1401.83	7808.56	1401.83	7917.1	1401.83	5043.91
1400.17	7776.78	1400.17	7906.39	1400.17	5024.76
1398.51	7714.87	1398.51	7885.14	1398.51	5014.66
1396.85	7894.02	1396.85	7881.97	1396.85	5040.73
1395.19	7726.68	1395.19	7944.33	1395.19	4992.97
1393.53	8176.81	1393.53	7899.74	1393.53	4886.51
1391.87	8476.2	1391.87	7852.91	1391.87	4965.28
1390.21	8098.11	1390.21	7885.87	1390.21	4908.54
1388.55	8246.9	1388.55	7888.73	1388.55	5041.44
1386.89	8260.21	1386.89	7901.36	1386.89	4924.53
1385.23	8784.96	1385.23	7907.97	1385.23	4940.04
1383.57	8452.24	1383.57	7972.48	1383.57	4940.5
1381.9	8495.57	1381.9	7860.28	1381.9	4808.64
1380.24	9050.01	1380.24	7845.1	1380.24	4941.43
1378.58	8476.96	1378.58	7826.16	1378.58	4925.36
1376.91	8700.58	1376.91	7886.88	1376.91	4870.22
1375.25	9149.46	1375.25	7811.6	1375.25	4918.77
1373.58	9147.53	1373.58	7746.87	1373.58	4958.29
1371.92	9160.62	1371.92	7917.18	1371.92	4861.14
1370.25	9534.05	1370.25	7850.2	1370.25	4866.12
1368.59	9742.2	1368.59	7707.44	1368.59	4907.13
1366.92	9785.17	1366.92	7882.16	1366.92	4904.59
1365.26	10338.3	1365.26	7744.71	1365.26	4776.02
1363.59	10321.1	1363.59	7795.58	1363.59	4824.52
1361.92	9748.98	1361.92	7787.19	1361.92	4774
1360.26	10151.8	1360.26	7779.55	1360.26	4778.99
1358.59	10029.7	1358.59	7750.92	1358.59	4760
1356.92	10477.3	1356.92	7779.27	1356.92	4845.93
1355.25	10520	1355.25	7782.12	1355.25	4699.54
1353.58	10757.5	1353.58	7862.14	1353.58	4848.38
1351.92	10755.3	1351.92	7784.08	1351.92	4681.09
1350.25	10782.9	1350.25	7780.94	1350.25	4817.88
1348.58	10690.8	1348.58	7714.17	1348.58	4688.09
1346.91	11302.3	1346.91	7798.62	1346.91	4708.06
1345.24	11329.9	1345.24	7798.47	1345.24	4768.43
1343.57	10998.3	1343.57	7677.86	1343.57	4737.5
1341.89	11310.2	1341.89	7739.83	1341.89	4600.36
1340.22	10948.8	1340.22	7664.15	1340.22	4626.31
1338.55	11096	1338.55	7689.45	1338.55	4822.73
1336.88	11108.6	1336.88	7663.91	1336.88	4554.09
1335.21	11420.2	1335.21	7686.21	1335.21	4577.05
1333.53	10760.2	1333.53	7533.64	1333.53	4591.02
1331.86	11564.8	1331.86	7516.37	1331.86	4679.71
1330.19	11816.3	1330.19	7480.42	1330.19	4636.89
1328.51	11515.1	1328.51	7540.82	1328.51	4588.12
1326.84	10840.7	1326.84	7505.63	1326.84	4642.4
1325.16	11360.9	1325.16	7465.23	1325.16	4571.25
1323.49	10791.4	1323.49	7359.92	1323.49	4591.18
1321.81	11162.2	1321.81	7341.21	1321.81	4563.35
1320.14	10697.3	1320.14	7334.43	1320.14	4547.47
1318.46	11067.9	1318.46	7356	1318.46	4555.46
1316.79	10200.6	1316.79	7352.21	1316.79	4521.69
1315.11	10690.5	1315.11	7273.13	1315.11	4514.77
1313.43	10390.1	1313.43	7241.78	1313.43	4530.21
1311.75	9896.1	1311.75	7261.86	1311.75	4526.27
1310.08	9908.9	1310.08	7204.44	1310.08	4543.2
1308.4	10294.1	1308.4	7155.25	1308.4	4522.87
1306.72	9353.63	1306.72	7258.74	1306.72	4451.91
1305.04	9634.58	1305.04	7229.66	1305.04	4450.97
1303.36	9751.65	1303.36	7197.61	1303.36	4435.14
1301.68	9377.47	1301.68	7214.69	1301.68	4477.37
1300	9241.55	1300	7122.39	1300	4407.96
1298.32	9433.01	1298.32	7126.84	1298.32	4381.74
1296.64	8895.5	1296.64	7123.1	1296.64	4361.47
1294.96	8789.52	1294.96	7068.79	1294.96	4451.27
1293.28	9085.04	1293.28	7067.3	1293.28	4398.29
1291.6	8324.95	1291.6	7020.46	1291.6	4340.87
1289.92	8456.96	1289.92	7113.36	1289.92	4359.27
1288.23	8633.48	1288.23	6976.63	1288.23	4346.46
1286.55	8527.66	1286.55	6966.24	1286.55	4376.74
1284.87	8511	1284.87	7015.27	1284.87	4409.98
1283.18	8316.15	1283.18	6987.79	1283.18	4270.94
1281.5	8284.69	1281.5	6897.23	1281.5	4366.54
1279.82	7822.78	1279.82	7006.36	1279.82	4275.07
1278.13	8206.98	1278.13	6869.08	1278.13	4309.78
1276.45	7700.76	1276.45	6929.2	1276.45	4325.19
1274.76	7580.46	1274.76	6858.76	1274.76	4330.21
1273.08	7297.06	1273.08	6851.37	1273.08	4364.89
1271.39	7325.17	1271.39	6881.06	1271.39	4257.2
1269.7	7353.27	1269.7	6826.97	1269.7	4180.69
1268.02	7114.56	1268.02	6847.76	1268.02	4280.59
1266.33	7261.24	1266.33	6846.31	1266.33	4230.78
1264.64	7022.65	1264.64	6791.52	1264.64	4256.56
1262.96	6961.91	1262.96	6818.97	1262.96	4239.36
1261.27	7064.1	1261.27	6843.44	1261.27	4241.42
1259.58	6899.74	1259.58	6813.86	1259.58	4231.64
1257.89	6913.08	1257.89	6723.6	1257.89	4116.76
1256.2	6778.41	1256.2	6766.57	1256.2	4257.97
1254.51	6791.77	1254.51	6719.27	1254.51	4231.91
1252.82	6390.9	1252.82	6702.31	1252.82	4259.12
1251.13	6788.89	1251.13	6713.46	1251.13	4213.85
1249.44	6181.17	1249.44	6746.79	1249.44	4212.95
1247.75	6445.98	1247.75	6684	1247.75	4158.84
1246.06	6370.7	1246.06	6655.24	1246.06	4227.43
1244.37	6251.13	1244.37	6648.66	1244.37	4154.12
1242.67	6959	1242.67	6612.53	1242.67	4275.87
1240.98	5982.58	1240.98	6625.16	1240.98	4099.18
1239.29	6188.08	1239.29	6625.97	1239.29	4096.83
1237.6	6039.11	1237.6	6579.53	1237.6	4097.44
1235.9	5978.78	1235.9	6586.25	1235.9	4092.14
1234.21	5652.8	1234.21	6631.35	1234.21	4091.27
1232.51	5946.73	1232.51	6545.83	1232.51	4043.19
1230.82	5517.63	1230.82	6549.6	1230.82	4058.56
1229.12	6091.7	1229.12	6554.11	1229.12	4098.99
1227.43	5559.53	1227.43	6536.5	1227.43	4015.54
1225.73	5558.35	1225.73	6499.73	1225.73	4088.41
1224.04	5512.95	1224.04	6472.55	1224.04	4035.95
1222.34	5747.57	1222.34	6484.44	1222.34	4054.25
1220.64	5731.62	1220.64	6494.85	1220.64	3967.93
1218.95	5479.97	1218.95	6419.08	1218.95	4043.69
1217.25	5375.71	1217.25	6489.89	1217.25	4048.72
1215.55	5595.45	1215.55	6272.79	1215.55	4033.14
1213.85	5240.94	1213.85	6409.11	1213.85	3992.53
1212.16	5298.7	1212.16	6379.78	1212.16	3857.75
1210.46	5503.59	1210.46	6486.58	1210.46	3977.59
1208.76	5355.3	1208.76	6388.1	1208.76	3878.18
1207.06	5413	1207.06	6371.3	1207.06	3947.96
1205.36	5176.55	1205.36	6282.45	1205.36	3964.77
1203.66	5057.82	1203.66	6198.77	1203.66	3881.59
1201.96	5144.95	1201.96	6273.9	1201.96	3938.09
1200.26	5173.25	1200.26	6229.94	1200.26	3840.26
1198.55	5157.46	1198.55	6235.23	1198.55	3846.79
1196.85	4642.19	1196.85	6282.38	1196.85	3860.66
1195.15	5140.58	1195.15	6270.77	1195.15	3881.87
1193.45	4904.54	1193.45	6207.03	1193.45	3748.89
1191.74	4947.54	1191.74	6141.11	1191.74	3803.88
1190.04	4858.42	1190.04	6128.8	1190.04	3826.55
1188.34	5341.65	1188.34	6184.73	1188.34	3818.4
1186.63	4885.69	1186.63	6072.64	1186.63	3782.38
1184.93	4635.29	1184.93	6176.96	1184.93	3805.04
1183.22	4883.62	1183.22	6181.51	1183.22	3827.7
1181.52	4882.58	1181.52	6160.4	1181.52	3782.9
1179.81	5204.04	1179.81	6142.97	1179.81	3733.72
1178.11	4821.88	1178.11	6100.62	1178.11	3798.88
1176.4	4908.77	1176.4	6092	1176.4	3679.38
1174.7	4512.17	1174.7	6037.23	1174.7	3754.77
1172.99	4716.27	1172.99	6035.95	1172.99	3689.53
1171.28	4788.48	1171.28	6025.14	1171.28	3715.1
1169.57	4802.11	1169.57	6026.79	1169.57	3660.14
1167.87	4405.87	1167.87	5912.07	1167.87	3753.04
1166.16	4507.38	1166.16	5933.49	1166.16	3693.71
1164.45	4755.15	1164.45	6011.97	1164.45	3622.69
1162.74	4417.69	1162.74	6020.2	1162.74	3728.7
1161.03	4095	1161.03	5966.27	1161.03	3717.67
1159.32	4591.27	1159.32	5918.2	1159.32	3665.7
1157.61	4473.34	1157.61	5941.8	1157.61	3634.22
1155.9	4677.01	1155.9	5972.69	1155.9	3662.68
1154.19	4354.54	1154.19	5902.73	1154.19	3599.07
1152.48	4105.25	1152.48	5924.12	1152.48	3596.84
1150.77	4250.44	1150.77	5868.09	1150.77	3642.81
1149.05	4161.91	1149.05	5895.31	1149.05	3582.16
1147.34	4219.43	1147.34	5907.93	1147.34	3642.72
1145.63	4393.69	1145.63	5865.06	1145.63	3568.96
1143.92	4290.6	1143.92	5891.54	1143.92	3509.82
1142.2	4245.91	1142.2	5793.26	1142.2	3571.82
1140.49	4259.59	1140.49	5868.61	1140.49	3550.63
1138.78	4171.18	1138.78	5795.17	1138.78	3554.25
1137.06	4432.75	1137.06	5797.58	1137.06	3557.87
1135.35	4096.51	1135.35	5813.83	1135.35	3548.36
1133.63	4285.11	1133.63	5765.95	1133.63	3576.76
1131.92	3978.18	1131.92	5754.52	1131.92	3501.68
1130.2	4254.15	1130.2	5815.21	1130.2	3460.14
1128.48	4165.84	1128.48	5751.34	1128.48	3536.6
1126.77	3698.95	1126.77	5693.32	1126.77	3528.56
1125.05	4193.19	1125.05	5723.41	1125.05	3489.95
1123.33	3901.16	1123.33	5746.93	1123.33	3420.79
1121.61	4045.86	1121.61	5761.72	1121.61	3456.45
1119.9	4175.95	1119.9	5629.53	1119.9	3423.7
1118.18	4335.08	1118.18	5746.16	1118.18	3510.25
1116.46	4130.54	1116.46	5718.76	1116.46	3451.33
1114.74	3838.84	1114.74	5737.9	1114.74	3366.25
1113.02	3968.86	1113.02	5685.06	1113.02	3438.22
1111.3	3749.99	1111.3	5683.12	1111.3	3401.15
1109.58	3836.38	1109.58	5633.23	1109.58	3397.52
1107.86	4111.6	1107.86	5677.79	1107.86	3441.83
1106.14	3950.94	1106.14	5590.15	1106.14	3345.23
1104.42	3892.01	1104.42	5633.98	1104.42	3338.71
1102.69	3876.66	1102.69	5584.86	1102.69	3381.55
1100.97	4020.99	1100.97	5556.81	1100.97	3316.96
1099.25	3787.93	1099.25	5629.64	1099.25	3439.61
1097.53	3830.65	1097.53	5597.97	1097.53	3376.48
1095.8	3771.8	1095.8	5510.46	1095.8	3407.68
1094.08	4090.08	1094.08	5579.62	1094.08	3324.28
1092.36	3799.19	1092.36	5465.32	1092.36	3300.37
1090.63	3986.85	1090.63	5554.04	1090.63	3314.16
1088.91	3623.63	1088.91	5494.15	1088.91	3271.42
1087.18	3811.25	1087.18	5527.03	1087.18	3269.27
1085.46	3795.94	1085.46	5520.06	1085.46	3275.81
1083.73	3809.62	1083.73	5487.01	1083.73	3272.22
1082	3649.5	1082	5519.87	1082	3288.9
1080.28	3605.28	1080.28	5422.4	1080.28	3285.3
1078.55	3792.7	1078.55	5438.62	1078.55	3231.03
1076.82	3676.11	1076.82	5388.24	1076.82	3267.97
1075.09	3892.37	1075.09	5470.29	1075.09	3223.86
1073.37	3660.07	1073.37	5414.15	1073.37	3236.19
1071.64	3529.11	1071.64	5370.33	1071.64	3248.52
1069.91	3571.74	1069.91	5464.62	1069.91	3156.72
1068.18	3527.6	1068.18	5404.89	1068.18	3210.99
1066.45	3656.94	1066.45	5320.63	1066.45	3211.74
1064.72	3627.25	1064.72	5348.39	1064.72	3235.62
1062.99	3496.44	1062.99	5256.94	1062.99	3198.81
1061.26	3380.13	1061.26	5368.49	1061.26	3149.01
1059.53	3639.37	1059.53	5321.13	1059.53	3149.78
1057.8	3624.15	1057.8	5345.98	1057.8	3189.54
1056.06	3377.96	1056.06	5286.37	1056.06	3096.47
1054.33	3348.38	1054.33	5306.89	1054.33	3219.93
1052.6	3881.55	1052.6	5271.12	1052.6	3002.79
1050.87	3736.46	1050.87	5262.06	1050.87	3131.99
1049.13	3259.69	1049.13	5315.02	1049.13	3161.61
1047.4	3590.65	1047.4	5236.73	1047.4	3124.88
1045.67	3388.04	1045.67	5223.36	1045.67	3167.46
1043.93	3473.8	1043.93	5220.8	1043.93	3153.81
1042.2	3588.35	1042.2	5211.75	1042.2	3102.7
1040.46	3270.6	1040.46	5230.09	1040.46	3048.72
1038.73	3485.98	1038.73	5189.35	1038.73	3088.4
1036.99	3211.6	1036.99	5230.73	1036.99	3102.14
1035.25	3311.7	1035.25	5101.46	1035.25	3038.12
1033.52	3454.95	1033.52	5124.12	1033.52	2991.41
1031.78	3439.81	1031.78	5105.03	1031.78	3029.63
1030.04	3309.57	1030.04	5142.06	1030.04	3033.29
1028.3	3395.18	1028.3	5168.3	1028.3	3034.08
1026.57	3336.92	1026.57	5051.4	1026.57	3080.9
1024.83	3465.62	1024.83	5084.83	1024.83	3012.65
1023.09	3263.6	1023.09	5121.12	1023.09	3020.63
1021.35	3191.03	1021.35	5085.53	1021.35	2968.23
1019.61	3377.17	1019.61	5085.16	1019.61	2976.22
1017.87	3146.56	1017.87	5099.15	1017.87	2982.77
1016.13	3203.34	1016.13	5007.56	1016.13	2997.93
1014.39	3331.91	1014.39	5038.08	1014.39	2965.69
1012.65	3546.58	1012.65	4992.49	1012.65	2939.21
1010.91	3100.79	1010.91	4994.29	1010.91	2934.27
1009.17	3301.06	1009.17	5049.91	1009.17	2894.89
1007.42	3357.75	1007.42	4942.64	1007.42	2954.54
1005.68	3084.45	1005.68	4993.94	1005.68	2906.56
1003.94	3241.57	1003.94	5003.63	1003.94	2920.28
1002.19	3441.63	1002.19	4983.2	1002.19	2866.59
1000.45	3283.19	1000.45	5012.95	1000.45	2959.17
998.707	3253.81	998.707	4913.69	998.707	2957.1
996.963	2980.83	996.963	4950.61	996.963	2904.87
995.217	2937.2	995.217	4915.88	995.217	2848.37
993.473	3079.82	993.473	4889.04	993.473	2833.44
991.727	3036.2	991.727	4887.99	991.727	2871.5
989.98	2849.4	989.98	4905.55	989.98	2823.63
988.234	3135.1	988.234	4895.91	988.234	2802.98
986.486	3163.05	986.486	4859.08	986.486	2778.05
984.74	2833.26	984.74	4928.86	984.74	2821.81
982.992	2889.87	982.992	4934.24	982.992	2842.66
981.244	2989.37	981.244	4846.65	981.244	2836.33
979.496	2974.43	979.496	4780.54	979.496	2798.54
977.748	3131.06	977.748	4826.69	977.748	2786.5
975.998	3216.15	975.998	4813.51	975.998	2793.05
974.25	3158.3	974.25	4819.62	974.25	2803.88
972.5	3214.77	972.5	4795.01	972.5	2826.14
970.75	3171.22	970.75	4763.26	970.75	2822.68
969	2984.88	969	4865.07	969	2757.8
967.248	3055.63	967.248	4791.2	967.248	2740.07
965.498	3183.45	965.498	4789.46	965.498	2746.62
963.746	2982.96	963.746	4738.47	963.746	2717.49
961.994	2996.58	961.994	4793.82	961.994	2725.46
960.24	2824.74	960.24	4738.58	960.24	2746.28
958.488	3095.14	958.488	4779.63	958.488	2691.49
956.734	2581.1	956.734	4747.23	956.734	2737.97
954.982	2609.06	954.982	4720.55	954.982	2694.61
953.229	3178.67	953.229	4719.53	953.229	2682.62
951.473	2764.7	951.473	4760.56	951.473	2676.34
949.719	2906.59	949.719	4724.63	949.719	2702.84
947.965	3276.33	947.965	4709.37	947.965	2675.19
946.209	2691.71	946.209	4714.05	946.209	2657.53
944.453	2933.19	944.453	4662.49	944.453	2682.58
942.697	2918.32	942.697	4732.66	942.697	2679.16
940.939	2846.53	940.939	4681.12	940.939	2682.85
939.184	2988.21	939.184	4643.11	939.184	2650.97
937.426	3001.8	937.426	4590.9	937.426	2556.51
935.668	3043.82	935.668	4594.89	935.668	2649.83
933.91	3228.03	933.91	4710.5	933.91	2694.76
932.152	2715.51	932.152	4625.61	932.152	2621.68
930.393	2672.28	930.393	4507.34	930.393	2594.1
928.635	2714.34	928.635	4588.8	928.635	2654.65
926.875	2884.25	926.875	4559.39	926.875	2629.93
925.115	2826.81	925.115	4612.39	925.115	2552.65
923.354	2740.99	923.354	4538.97	923.354	2564.89
921.594	2783	921.594	4569.23	921.594	2577.11
919.832	2924.36	919.832	4556.88	919.832	2579.4
918.07	2795.99	918.07	4521.84	918.07	2627.09
916.309	2625.11	916.309	4494.61	916.309	2535.71
914.547	2596.17	914.547	4463.85	914.547	2601.85
912.783	2865.1	912.783	4557.21	912.783	2555.9
911.021	2949.57	911.021	4471.15	911.021	2494.37
909.258	2807.16	909.258	4525.47	909.258	2515.1
907.494	2508.89	907.494	4457.88	907.494	2602.44
905.73	2791.77	905.73	4468.25	905.73	2535.27
903.965	2720.33	903.965	4403.53	903.965	2547.47
902.201	2889.73	902.201	4372.84	902.201	2471.85
900.436	2704.99	900.436	4527.68	900.436	2509.55
898.67	3015.91	898.67	4472.19	898.67	2482.11
896.904	2675.51	896.904	4429.46	896.904	2518.38
895.137	2689.09	895.137	4415.77	895.137	2408.86
893.371	2716.81	893.371	4288.17	893.371	2414
891.604	2815.25	891.604	4422.35	891.604	2479.97
889.836	2616.63	889.836	4391.69	889.836	2479.43
888.068	2700.91	888.068	4414.08	888.068	2477.48
886.299	2686.19	886.299	4427.26	886.299	2500.98
884.531	2657.34	884.531	4342.91	884.531	2439.66
882.762	2798.08	882.762	4307.35	882.762	2427.83
880.992	2740.96	880.992	4323.38	880.992	2427.31
879.223	2740.37	879.223	4268.06	879.223	2457.86
877.453	2556.19	877.453	4289.03	877.453	2376.83
875.682	2753.31	875.682	4317.05	875.682	2400.32
873.91	2752.71	873.91	4279.41	873.91	2380.04
872.139	2808.57	872.139	4286.25	872.139	2385.17
870.367	2779.75	870.367	4308.61	870.367	2438.27
868.596	2750.93	868.596	4286.51	868.596	2357.34
866.822	2820.86	866.822	4234.11	866.822	2414.65
865.051	2665.13	865.051	4231.08	865.051	2329.53
863.277	3073.41	863.277	4238.62	863.277	2351.58
861.504	2621.7	861.504	4162.3	861.504	2353.89
859.729	2705.68	859.729	4145.19	859.729	2336.47
857.955	2958.7	857.955	4223.19	857.955	2409.23
856.18	2901.72	856.18	4189.18	856.18	2322.78
854.404	2718.01	854.404	4181.23	854.404	2406.78
852.629	2886.38	852.629	4167.66	852.629	2327.41
850.854	2815.38	850.854	4127.34	850.854	2331.13
849.076	2814.77	849.076	4181.34	849.076	2337.66
847.301	2673.45	847.301	4205.06	847.301	2297.76
845.523	2588.47	845.523	4147.87	845.523	2366.19
843.746	2756.68	843.746	4152.6	843.746	2358.65
841.967	3107.63	841.967	4155.22	841.967	2318.77
840.189	2952.31	840.189	4149.4	840.189	2298.58
838.41	2768.95	838.41	4162.56	838.41	2376.8
836.631	2655.93	836.631	4105.45	836.631	2265.27
834.852	2852.05	834.852	4071.54	834.852	2243.7
833.072	3034.03	833.072	4146.51	833.072	2243.22
831.293	2794.64	831.293	4082.42	831.293	2203.41
829.512	2836.16	829.512	4029.59	829.512	2304.03
827.73	2821.5	827.73	4073.63	827.73	2317.56
825.949	2792.82	825.949	4112.05	825.949	2214.61
824.168	2778.19	824.168	4074.68	824.168	2223.95
822.385	2721.47	822.385	4076.6	822.385	2203.83
820.604	2917.24	820.604	4077.12	820.604	2172.5
818.82	2804.43	818.82	3993.51	818.82	2214.1
817.037	2761.76	817.037	4008.06	817.037	2287.92
815.254	2915.34	815.254	3976.36	815.254	2159.88
813.469	2732.54	813.469	4024.54	813.469	2223.87
811.686	2858.04	811.686	3955.72	811.686	2182.76
809.9	2843.41	809.9	3951.36	809.9	2187.89
808.115	2828.79	808.115	4010.72	808.115	2176.21
806.328	2842.18	806.328	3897.15	806.328	2100.13
804.543	2687.59	804.543	4019.48	804.543	2148.67
802.756	2742.99	802.756	3939.54	802.756	2142.61
800.971	2700.42	800.971	3960.38	800.971	2213.5
799.184	2979.61	799.184	4014.07	799.184	2087.12
797.395	2797.14	797.395	3929.99	797.395	2211.14
795.607	2796.54	795.607	3903.97	795.607	2163.12
793.818	2712.05	793.818	3961.84	793.818	2133.3
792.031	2613.63	792.031	3909.96	792.031	2131.44
790.24	2543.19	790.24	3872.08	790.24	2133.77
788.451	2808.08	788.451	3884.52	788.451	2154.26
786.662	2653.83	786.662	3923.48	786.662	2141.22
784.871	2848.76	784.871	3896.8	784.871	2150.53
783.08	2778.33	783.08	3853.37	783.08	2045.36
781.289	2596.27	781.289	3858.11	781.289	2079.81
779.498	2651.53	779.498	3834.95	779.498	2126.81
777.707	2553.29	777.707	3848.77	777.707	2099.83
775.914	2761.97	775.914	3831.89	775.914	2088.22
774.121	2817.16	774.121	3803.17	774.121	2132.39
772.328	2858.38	772.328	3792.58	772.328	2084.52
770.535	2802	770.535	3787.57	770.535	2053.4
768.742	2578.39	768.742	3770.72	768.742	2069.68
766.947	2605.7	766.947	3780.36	766.947	2027.43
765.152	2688.72	765.152	3773.27	765.152	2033.96
763.357	2674.21	763.357	3810.75	763.357	2015.41
761.562	3049.61	761.562	3763.97	761.562	2001.04
759.768	2881.88	759.768	3738.09	759.768	2056.3
757.971	2769.9	757.971	3737.97	757.971	2026.62
756.174	2588.39	756.174	3762.21	756.174	2041.49
754.377	2560	754.377	3693.22	754.377	2045.22
752.58	2670.73	752.58	3710.5	752.58	2046.17
750.783	2753.59	750.783	3749.33	750.783	2023.47
748.984	2586.14	748.984	3694.98	748.984	1954.9
747.186	2516.07	747.186	3644.14	747.186	2044.83
745.387	2626.71	745.387	3700.33	745.387	2013.81
743.588	2556.67	743.588	3691.19	743.588	2032.83
741.789	2792.27	741.789	3692.47	741.789	2015.71
739.988	2611.11	739.988	3694.44	739.988	1962.5
738.188	2416.14	738.188	3651.98	738.188	1978.74
736.387	2970.93	736.387	3585.24	736.387	1961.65
734.586	2428.97	734.586	3683.01	734.586	1887.66
732.785	2317.43	732.785	3624.62	732.785	1942.75
730.982	2580.52	730.982	3629.38	730.982	1914.58
729.18	2371.9	729.18	3625.13	729.18	1855.91
727.377	2482.33	727.377	3579.96	727.377	1935.94
725.574	2620.43	725.574	3556.3	725.574	1954.93
723.771	2633.73	723.771	3586.72	723.771	1861.63
721.967	2605.44	721.967	3544.36	721.967	1887.56
720.162	2563.3	720.162	3552.6	720.162	1903.77
718.357	2673.57	718.357	3566.37	718.357	1896.43
716.553	2562.19	716.553	3508.12	716.553	1897.4
714.748	2575.47	714.748	3520.51	714.748	1873.45
712.941	2505.7	712.941	3511.44	712.941	1866.12
711.135	2518.99	711.135	3506.52	711.135	1864.33
709.328	2435.42	709.328	3488.46	709.328	1841.78
707.521	2490.23	707.521	3494.62	707.521	1815.1
705.715	2392.86	705.715	3481.41	705.715	1881.09
703.906	2945.48	703.906	3527.67	703.906	1851.64
702.098	2322.69	702.098	3529.66	702.098	1772.43
700.289	2653.93	700.289	3486.04	700.289	1801.08
698.48	2432.24	698.48	3460.41	698.48	1811.74
696.672	2362.62	696.672	3493.51	696.672	1783.71
694.861	2472.62	694.861	3418.15	694.861	1790.23
693.051	2541.13	693.051	3443.65	693.051	1825.75
691.24	2319.66	691.24	3449.11	691.24	1829.49
689.43	2526.22	689.43	3427.65	689.43	1725.56
687.617	2429.06	687.617	3403.44	687.617	1744.5
685.807	2525.12	685.807	3363.37	685.807	1811.74
683.994	2193.48	683.994	3428.17	683.994	1834.79
682.182	2427.47	682.182	3446.73	682.182	1772.33
680.369	2564.83	680.369	3396.34	680.369	1799.52
678.555	2385.05	678.555	3381.12	678.555	1778.45
676.74	2439.66	676.74	3350.06	676.74	1797.36
674.928	2315.11	674.928	3399.63	674.928	1810.75
673.113	2328.38	673.113	3361	673.113	1781.42
671.297	2424.29	671.297	3327.21	671.297	1732.82
669.482	2354.91	669.482	3383.63	669.482	1709.03
667.666	2258.02	667.666	3338.83	667.666	1802.28
665.85	2326.35	665.85	3350.49	665.85	1756.46
664.033	2380.89	664.033	3350.45	664.033	1706.54
662.217	1981.35	662.217	3328.39	662.217	1806.61
660.398	2173.51	660.398	3297.4	660.398	1716.8
658.582	2269.31	658.582	3239.61	658.582	1669.66
656.764	2392.56	656.764	3256.09	656.764	1689.92
654.945	2515.77	654.945	3256.75	654.945	1711.55
653.127	2336.54	653.127	3246.42	653.127	1723.54
651.307	2363.51	651.307	3269.76	651.307	1741.03
649.486	2321.78	649.486	3199.67	649.486	1733.78
647.666	2335.01	647.666	3214.76	647.666	1716.92
645.846	2169.71	645.846	3216.12	645.846	1660.24
644.025	2100.59	644.025	3258.66	644.025	1746.38
642.205	2360.93	642.205	3222.26	642.205	1686.97
640.383	2236.91	640.383	3246.26	640.383	1700.32
638.561	2181.54	638.561	3170.78	638.561	1724.65
636.738	2167.34	636.738	3191.35	636.738	1659.8
634.914	2454.87	634.914	3194.76	634.914	1652.58
633.092	2166.4	633.092	3185.15	633.092	1620.68
631.268	2193.34	631.268	3158.41	631.268	1668.31
629.443	2357.33	629.443	3162.52	629.443	1641.9
627.619	2329.41	627.619	3159.77	627.619	1656.62
625.795	2561.79	625.795	3109.08	625.795	1672.7
623.969	2273.6	623.969	3135.79	623.969	1598.37
622.143	2218.33	622.143	3122.78	622.143	1628.15
620.316	2204.15	620.316	3123.47	620.316	1636
618.49	2436.36	618.49	3100.2	618.49	1639.75
616.664	2435.83	616.664	3125.52	616.664	1640.76
614.836	2298.48	614.836	3059.17	614.836	1541.9
613.01	2161.19	613.01	3033.88	613.01	1637.31
611.182	2160.72	611.182	3098.17	611.182	1628.74
609.352	2146.57	609.352	3089.97	609.352	1580.53
607.523	2378.48	607.523	3088.61	607.523	1582.92
605.693	2432.63	605.693	3040.1	605.693	1575.74
603.865	2309.13	603.865	3053.1	603.865	1556.27
602.035	2226.66	602.035	3089.32	602.035	1590.08
600.203	2403.72	600.203	3025.82	600.203	1550.12
598.373	2321.26	598.373	3034.03	598.373	1592.11
596.541	2252.5	596.541	2976.03	596.541	1587.67
594.711	2183.76	594.711	3017.69	594.711	1524.54
592.877	2155.99	592.877	2964.49	592.877	1555.59
591.045	2046.38	591.045	2980.21	591.045	1512.96
589.213	2346	589.213	2969.33	589.213	1542.63
587.379	2345.49	587.379	2963.23	587.379	1485.02
585.545	1949.6	585.545	2988.48	585.545	1555.59
583.711	2167.26	583.711	3037.58	583.711	1518.45
581.877	2057.77	581.877	2955.83	581.877	1527.65
580.041	2152.69	580.041	3003.55	580.041	1519.15
578.207	2124.97	578.207	2921.84	578.207	1509.28
576.371	2165.36	576.371	2925.29	576.371	1549.8
574.535	2110.43	574.535	2950.51	574.535	1496.36
572.699	1960.23	572.699	2900.18	572.699	1502.84
570.861	2082.28	570.861	2923.36	570.861	1472.57
569.023	1945.76	569.023	2917.96	569.023	1480.41
567.186	2081.37	567.186	2907.12	567.186	1448.8
565.348	2230.52	565.348	2908.52	565.348	1494.72
563.51	2026.07	563.51	2867.77	563.51	1482.16
561.67	2066.41	561.67	2884.13	561.67	1468.24
559.832	2215.46	559.832	2825.73	559.832	1478.79
557.992	2038.32	557.992	2875.39	557.992	1443.13
556.152	2214.49	556.152	2821.1	556.152	1478.14
554.311	2078.18	554.311	2833.38	554.311	1435.71
552.471	2077.72	552.471	2831.4	552.471	1451.69
550.629	2185.88	550.629	2852.51	550.629	1462.23
548.787	2063.23	548.787	2782.65	548.787	1441.55
546.945	2130.64	546.945	2835.65	546.945	1422.23
545.102	1967.35	545.102	2790.93	545.102	1420.56
543.26	2306.05	543.26	2795.06	543.26	1443.31
541.416	2156.36	541.416	2830.39	541.416	1414.52
539.572	2033.85	539.572	2829.77	539.572	1361.33
537.729	2033.41	537.729	2830.5	537.729	1389.49
535.883	2141.38	535.883	2748.56	535.883	1397.32
534.037	1924.11	534.037	2755.41	534.037	1349.59
532.193	1991.43	532.193	2733.81	532.193	1410.25
530.348	1950.36	530.348	2710.18	530.348	1411.3
528.5	2247.83	528.5	2724.48	528.5	1428.59
526.654	2057.8	526.654	2746.9	526.654	1345.7
524.807	2003.21	524.807	2686.06	524.807	1423.9
522.959	2083.97	522.959	2708.48	522.959	1365.4
521.111	2015.86	521.111	2684.88	521.111	1378.63
519.264	2083.05	519.264	2707.96	519.264	1364.8
517.414	2042.02	517.414	2704.66	517.414	1382.08
515.566	2041.57	515.566	2717.59	515.566	1364.2
513.717	2176.3	513.717	2659.54	513.717	1350.39
511.867	1986.62	511.867	2713.02	511.867	1350.09
510.016	2094.27	510.016	2690.13	510.016	1374.11
508.166	2080.3	508.166	2675.35	508.166	1344.09
506.314	1958.3	506.314	2692.32	506.314	1323.54
504.463	2025.38	504.463	2643.79	504.463	1334.05
502.611	1970.93	502.611	2643.89	502.611	1318.91
500.758	2213.44	500.758	2594.04	500.758	1298.37
498.906	2199.46	498.906	2611.01	498.906	1366.9
497.053	1942.65	497.053	2644.84	497.053	1332.88
495.199	2225.47	495.199	2567.38	495.199	1293.47
493.346	2224.98	493.346	2614.68	493.346	1297.23
491.49	2062.71	491.49	2576.36	491.49	1323.91
489.637	2250.95	489.637	2596.01	489.637	1264.31
487.781	2290.89	487.781	2619.02	487.781	1293.68
485.926	1940.09	485.926	2573.99	485.926	1277.22
484.068	2060.89	484.068	2596.99	484.068	1305.23
482.213	2114.3	482.213	2541.88	482.213	1317.06
480.355	1844.56	480.355	2540.65	480.355	1301.96
478.498	2194.14	478.498	2554.22	478.498	1273.41
476.641	2072.53	476.641	2579.23	476.641	1262.36
474.783	2085.53	474.783	2549.06	474.783	1364.34
472.924	2233.05	472.924	2584.15	472.924	1308.89
471.066	2165.31	471.066	2531.8	471.066	1272.29
469.207	2043.82	469.207	2562.84	469.207	1276.04
467.348	2043.37	467.348	2531.35	467.348	1308.02
465.486	2150.44	465.486	2548.27	465.486	1264.73
463.627	2297.77	463.627	2487.91	463.627	1236.23
461.766	2203.23	461.766	2503.48	461.766	1291.04
459.904	2095.29	459.904	2471.37	459.904	1266.58
458.043	2121.69	458.043	2474.85	458.043	1199.15
456.18	1852.71	456.18	2476.99	456.18	1228.43
454.318	2187.86	454.318	2459.67	454.318	1233.52
452.455	1905.57	452.455	2498.04	452.455	1281.56
450.592	2119.81	450.592	2469.32	450.592	1273.23
448.729	2012.04	448.729	2409.08	448.729	1246.12
446.863	2252.99	446.863	2437.38	446.863	1256.58
444.998	2145.23	444.998	2495.84	444.998	1269.71
443.133	2091.14	443.133	2445.02	443.133	1281.49
441.268	2050.47	441.268	2444.48	441.268	1218.22
439.402	2023.22	439.402	2400.4	439.402	1197.85
437.537	2237.11	437.537	2419.29	437.537	1220.36
435.67	2129.47	435.67	2426.79	435.67	1218.75
433.803	2356.63	433.803	2473.79	433.803	1202.42
431.936	2235.63	431.936	2419.03	431.936	1211.52
430.066	2128.06	430.066	2408.45	430.066	1228.65
428.199	2127.59	428.199	2387.18	428.199	1217.68
426.33	2194.01	426.33	2437.49	426.33	1174.6
424.461	2059.77	424.461	2408.2	424.461	1189.05
422.592	2233.16	422.592	2344.82	422.592	1174.08
420.721	2072.23	420.721	2335.61	420.721	1196.55
418.852	2178.71	418.852	2355.14	418.852	1267.13
416.98	2004.5	416.98	2323.22	416.98	1309.61
415.109	2057.5	415.109	2335.4	415.109	1273.25
413.238	2217.34	413.238	2358.26	413.238	1215.53
411.365	2003.17	411.365	2339.04	411.365	1175.2
409.492	2122.9	409.492	2350.54	409.492	1160.25
407.621	2015.64	407.621	2342.01	407.621	1177.35
405.746	2175.34	405.746	2337.49	405.746	1185.09
403.873	2121.49	403.873	2359.66	403.873	1148.81
402	2294.44	402	2367.8	402	1157.89
400.125	2147.22	400.125	2301.93	400.125	1108.29
398.25	2360.09	398.25	2344.76	398.25	1120.04
396.375	2066.29	396.375	2298.25	396.375	1106.46
394.498	2332.39	394.498	2303.74	394.498	1131.54
392.623	2185.3	392.623	2329.21	392.623	1129.96
390.746	1865.09	390.746	2285.4	390.746	1132.37
388.869	2197.65	388.869	2290.89	388.869	1109.48
386.992	2130.59	386.992	2279.06	386.992	1105.24
385.113	2103.49	385.113	2306.52	385.113	1152.92
383.234	2009.85	383.234	2287.37	383.234	1126.05
381.357	2315.48	381.357	2286.2	381.357	1087.21
379.477	2035.57	379.477	2267.07	379.477	1121.56
377.598	2114.93	377.598	2231.32	377.598	1163.88
375.719	2274.04	375.719	2236.81	375.719	1131.7
373.838	2167.18	373.838	2268.22	373.838	1120.82
371.957	2206.57	371.957	2243.13	371.957	1072.71
370.076	2033.32	370.076	2273.2	370.076	1088.42
368.193	1953.15	368.193	2190.98	368.193	1090.84
366.312	1952.72	366.312	2219.72	366.312	1085.29
364.43	2164.78	364.43	2229.85	364.43	1062.47
362.547	2018.24	362.547	2192.85	362.547	1070.2
360.664	2429.32	360.664	2208.29	360.664	1093.86
358.779	2083.71	358.779	2205.81	358.779	1061.76
356.896	2069.98	356.896	2188.07	356.896	1069.49
355.012	2082.78	355.012	2158.4	355.012	1067.92
353.127	2122.11	353.127	2159.25	353.127	1106.15
351.242	2068.6	351.242	2197.89	351.242	1050.21
349.355	2094.66	349.355	2172.88	349.355	1048.65
347.469	2094.19	347.469	2123.35	347.469	1052.4
345.582	2133.48	345.582	2136.13	345.582	1041.56
343.695	1974.03	343.695	2154.87	343.695	1043.98
341.809	2106.05	341.809	2143.13	341.809	1033.15
339.92	2370.43	339.92	2108.23	339.92	1054.11
338.033	1985.96	338.033	2095.18	338.033	1028.72
336.145	1985.51	336.145	2119.21	336.145	1033.79
334.254	2210.05	334.254	2126.01	334.254	996.507
332.365	2050.79	332.365	2124.22	332.365	997.609
330.475	2050.33	330.475	2080.76	330.475	1034.43
328.584	2287.93	328.584	2110.05	328.584	1019.65
326.693	2102.31	326.693	2081.82	326.693	1015.46
324.803	2115.07	324.803	2131.59	324.803	994.081
322.912	2312.84	322.912	2070.32	322.912	1022.94
321.02	2325.54	321.02	2057.31	321.02	996.282
319.127	2206.13	319.127	2066.76	319.127	973.604
317.234	2245.26	317.234	2094.04	317.234	977.35
315.34	1875.04	315.34	2030.85	315.34	977.133
313.447	2138.65	313.447	2036.34	313.447	991.438
311.553	2111.78	311.553	2054.37	311.553	956.901
309.658	2375.23	309.658	2055.23	309.658	963.286
307.764	2427.47	307.764	2069.95	307.764	980.223
305.867	2110.38	305.867	2073.44	305.867	998.471
303.973	2149.47	303.973	2052.54	303.973	957.37
302.076	1911.68	302.076	2065.93	302.076	945.292
300.18	2095.79	300.18	1985.73	300.18	974.08
298.281	1963.54	298.281	1996.49	298.281	976.499
296.385	2068.51	296.385	2035.57	296.385	964.425
294.486	2252.46	294.486	2034.46	294.486	976.065
292.588	2251.96	292.588	1986.6	292.588	920.537
290.689	2080.29	290.689	1994.71	290.689	974.315
288.791	2185.14	288.791	1987.03	288.791	993.844
286.891	2210.98	286.891	1970.14	286.891	981.778
284.99	2131.54	284.99	1967.07	284.99	923.667
283.09	2209.99	283.09	1964.66	283.09	1005.02
281.189	2262.11	281.189	1961.59	281.189	940.353
279.287	2301.05	279.287	1939.46	279.287	984.85
277.387	2563.46	277.387	1950.86	277.387	937.306
275.484	2024.03	275.484	1978.02	275.484	954.183
273.582	2063	273.582	1921.74	273.582	917.179
271.678	2180.77	271.678	1953.5	271.678	956.386
269.775	2167.15	269.775	1893.3	269.775	906.263
267.871	2127.28	267.871	1943.44	267.871	952.021
265.967	2192.44	265.967	1898.37	265.967	949.184
264.062	2100.08	264.062	1879.57	264.062	950.285
262.156	2152.1	262.156	1961.82	262.156	950.074
260.252	2295.94	260.252	1931.87	260.252	902.632
258.346	2256.08	258.346	1899.96	258.346	922.106
256.439	2386.71	256.439	1896.26	256.439	938.949
254.533	2123.96	254.533	1860.43	254.533	924.318
252.625	2084.17	252.625	1879.03	252.625	971.3
250.717	2188.54	250.717	1858.95	250.717	1049.71
248.809	2161.85	248.809	1848.06	248.809	1021.97
246.9	2187.57	246.9	1839.13	246.9	970.652
244.992	2095.41	244.992	1829.55	244.992	918.05
243.082	2409.18	243.082	1821.94	243.082	862.854
241.172	2173.02	241.172	1853.61	241.172	880.988
239.262	2198.71	239.262	1814.59	239.262	900.423
237.352	2198.22	237.352	1853.44	237.352	860.969
235.441	2158.48	235.441	1785.65	235.441	876.475
233.529	2131.84	233.529	1844.76	233.529	827.888
231.617	1974.46	231.617	1830.62	231.617	914.004
229.705	2196.26	229.705	1786.42	229.705	853.665
227.793	2417.96	227.793	1784.72	227.793	873.08
225.879	2143.01	225.879	1791.51	225.879	841.524
223.965	2390.75	223.965	1767.59	223.965	868.771
222.051	2063.69	222.051	1741.73	222.051	851.598
220.137	2154.64	220.137	1762.88	220.137	850.102
218.223	2310.82	218.223	1725.28	218.223	842.079
216.307	2179.78	216.307	1749.05	216.307	811.87
214.391	2231.49	214.391	1742.78	214.391	832.569
212.475	2061.39	212.475	1744.35	212.475	825.86
210.559	2060.93	210.559	1740.7	210.559	829.589
208.641	2269.12	208.641	1746.18	208.641	843.749
206.725	2164.31	206.725	1689.73	206.725	833.13
204.807	2346.32	204.807	1719.98	204.807	795.142
202.887	2293.67	202.887	1700.7	202.887	834.061
200.969	2071.66	200.969	1688.6	200.969	798.696
199.049	1980.01	199.049	1643.28	199.049	832.386
197.131	2253.06	197.131	1642.26	197.131	837.41
195.209	2278.6	195.209	1664.68	195.209	789.047
193.289	2317.15	193.289	1636.97	193.289	786.267
191.369	2199.49	191.369	1654.83	191.369	805.614
189.447	1873.71	189.447	1668.77	189.447	800.229
187.525	2263.56	187.525	1649.53	187.525	783.139
185.604	2263.05	185.604	1595.84	185.604	754.351
183.682	2106.51	183.682	1646.2	183.682	756.783
181.758	2262.04	181.758	1625.03	181.758	770.914
179.834	2183.55	179.834	1585.02	179.834	781.139
177.91	1936.17	177.91	1619.76	177.91	761.473
175.986	2182.58	175.986	1581.07	175.986	784.688
174.061	1974.27	174.061	1603.44	174.061	767.627
172.137	2155.63	172.137	1604.39	172.137	776.546
170.211	2181.11	170.211	1563.13	170.211	742.617
168.285	2076.79	168.285	1581.6	168.285	746.345
166.357	2167.16	166.357	1579.95	166.357	765.643
164.432	2192.62	164.432	1549.76	164.432	775.852
162.504	2360.76	162.504	1554.6	162.504	761.41
160.576	1997.12	160.576	1521.18	160.576	731.412
158.648	2100.4	158.648	1524.73	158.648	705.318
156.719	2074	156.719	1526.98	156.719	753.122
154.789	2436.41	154.789	1516.27	154.789	745.177
152.861	2409.95	152.861	1497.8	152.861	720.393
150.93	2072.61	150.93	1493.57	150.93	715.05
149	2136.9	149	1480.29	149	686.398
147.068	1968.1	147.068	1448.23	147.068	709.551
145.139	2330.12	145.139	1440.14	145.139	664.084
143.207	2006.04	143.207	1419.11	143.207	685.937
141.273	2316.14	141.273	1401.98	141.273	698.723
139.342	2173.32	139.342	1384.2	139.342	692.099
137.408	2250.43	137.408	1341.85	137.408	682.89
135.475	1900.8	135.475	1349.96	135.475	662.048
133.541	2029.65	133.541	1333.5	133.541	638.63
131.607	1912.88	131.607	1366.16	131.607	651.412
129.672	2287.18	129.672	1315.45	129.672	646.097
127.738	2299.59	127.738	1296.43	127.738	669.207
125.803	1976.17	125.803	1312.28	125.803	641.933
123.865	2156.51	123.865	1324.9	123.865	666.324
121.93	2414.24	121.93	1316.86	121.93	649.392
119.992	2374.98	119.992	1300.43	119.992	662.154
118.055	2103.45	118.055	1285.94	118.055	634.906
116.117	2425.52	116.117	1288.88	116.117	628.312
114.18	2373.38	114.18	1295.04	114.18	651.389
112.24	2411.54	112.24	1319.25	112.24	640.927
110.303	2049.99	110.303	1255.78	110.303	657.544
108.363	2500.68	108.363	1271.61	108.363	636.772
106.422	2822.31	106.422	1273.9	106.422	606.989
104.482	2357.84	104.482	1219.5	104.482	593.969
102.541	2035.27	102.541	1125.84	102.541	529.428
100.6	1957.54	100.6	1056.04	100.6	516.431

## Sheet: Fig. 2c
particle size (nm)
17.9
16.7
17.6
27.3
31.1
23.5
24.8
27.28
20.17
25.2
22.4
28.9
26.4
18.08
16.03
28.9
26.07
25.3
27.45
19.9
27.01
23.36
20.22
22.72
30.16
28.18
20.02
25.26
24.4
14.29
30.13
23.66
17.26
27.8
18.9
34.8
27.7
26.21
34.7
33.25
27.8
35.17
28.94
32.23
26.37
23.35
16.02
18.8
14.86
17.45
30.62
30.69
21.17
25.71
26.61
24.04
32.76
29.5
34.3
37.5
30
31.64
37.18
27.9
21.75

## Sheet: Fig. 2d
			inset
Pore width (nm)	dV(r) (cm3 g-1 nm-1)		P/P0	Volume (cm3 g-1)
1.40988	0		0.02502	10.5078
1.47478	0		0.05135	12.2487
1.54266	0.00070253		0.07667	13.4624
1.61366	0.00184		0.10152	14.6117
1.68794	0.00238		0.12624	15.6065
1.76564	0.00277		0.15129	16.5965
1.8469	0.00255		0.17628	17.5034
1.9319	0.00118		0.20134	18.4351
2.02082	0		0.22632	19.4094
2.11384	0		0.25136	20.3312
2.21114	0		0.27631	21.3032
2.31292	0		0.30137	22.2166
2.41938	0.00094566		0.32625	23.1461
2.53074	0.0033		0.35124	24.2228
2.64722	0.00514		0.37632	25.1653
2.76906	0.00572		0.40125	26.1548
2.89652	0.00532		0.4262	27.1387
3.02984	0.00452		0.45134	28.0541
3.1693	0.0042		0.47621	29.2059
3.31516	0.00422		0.50121	30.3363
3.46776	0.00334		0.52619	31.3064
3.62738	0.00272		0.55121	32.6868
3.79434	0.00025718		0.57615	33.8553
3.96898	0		0.60107	35.105
4.15166	0.00026717		0.62601	36.5741
4.34276	0.00242		0.65097	38.1944
4.54264	0.00294		0.67595	39.8938
4.75172	0.00312		0.70092	41.687
4.97044	0.00293		0.72581	43.8839
5.19922	0.00297		0.75078	46.2243
5.43852	0.00315		0.7747	52.1071
5.68886	0.0031		0.80035	56.016
5.9507	0.0023		0.82524	59.8538
6.2246	0.00218		0.85015	64.1183
6.5111	0.0002593		0.87486	69.0259
6.8108	0		0.89943	75.6663
7.12428	0.00153		0.92554	86.4438
7.4522	0.00213		0.94965	100.462
7.7952	0.0024		0.97537	143.457
8.154	0.00195		0.99423	307.875
8.5293	0.00151		0.99242	309.391
8.9219	0.0014		0.97529	228.765
9.33256	0.00128		0.94829	125.752
9.7621	0.00091657		0.92486	99.1408
10.2114	0.00088735		0.89961	84.6792
10.6814	0.00113		0.87479	80.2091
11.1731	0.00094024		0.85019	74.1247
11.6874	0.00082435		0.82487	68.945
12.2253	0.00094024		0.79964	64.4402
12.788	0.00094081		0.77455	60.6281
13.3766	0.00089765		0.74946	57.4124
13.9923	0.00088354		0.72418	54.2538
14.6364	0.00074389		0.69926	51.4682
15.31	0.00064744		0.67407	49.0397
16.0147	0.00060748		0.64899	46.9735
16.7518	0.00057483		0.62396	45.0205
17.5229	0.00054147		0.59893	43.1249
18.3294	0.00050269		0.57379	41.6424
19.1731	0.00051586		0.54891	40.1685
20.0556	0.00049478		0.52374	38.6685
20.9787	0.00039625		0.49881	37.406
21.9443	0.00037626		0.47374	36.1394
22.9544	0.00036117		0.44885	34.7695
24.0109	0.00034145		0.42371	33.3542
25.1161	0.00024491		0.3988	32.0877
			0.37366	30.8517
			0.34867	29.6316
			0.32365	28.3616
			0.29859	27.2265
			0.27361	26.0246
			0.24857	24.8202
			0.22362	23.6393
			0.19867	22.4195
			0.17357	21.2372
			0.1486	19.9482
			0.12367	18.7381
			0.09874	17.4086
			0.07374	15.9963
			0.04889	14.3629
			0.02498	12.4193

## Sheet: Fig. 2e
	γ-Al2O3		α-Al2O3
Wavenumber (cm-1)	Intensity (a.u.)	Wavenumber (cm-1)	Intensity (a.u.)
525.034	0.71936	525.034	0.67208
525.516	0.71889	525.516	0.68375
525.998	0.71694	525.998	0.69364
526.48	0.71381	526.48	0.70154
526.962	0.71049	526.962	0.70832
527.444	0.70798	527.444	0.71542
527.927	0.70681	527.927	0.72399
528.409	0.70673	528.409	0.73435
528.891	0.70692	528.891	0.74577
529.373	0.70646	529.373	0.75686
529.855	0.70484	529.855	0.76635
530.337	0.70223	530.337	0.7738
530.819	0.69936	530.819	0.77985
531.301	0.69703	531.301	0.78585
531.783	0.69568	531.783	0.79304
532.266	0.69516	532.266	0.80188
532.748	0.69481	532.748	0.81172
533.23	0.69391	533.23	0.82119
533.712	0.69208	533.712	0.82888
534.194	0.68952	534.194	0.8342
534.676	0.68688	534.676	0.83769
535.158	0.68482	535.158	0.84071
535.64	0.68366	535.64	0.84464
536.123	0.68311	536.123	0.85016
536.605	0.68253	536.605	0.85696
537.087	0.68123	537.087	0.86397
537.569	0.67895	537.569	0.87002
538.051	0.67601	538.051	0.87452
538.533	0.67316	538.533	0.87777
539.015	0.67111	539.015	0.88071
539.497	0.67018	539.497	0.88426
539.98	0.67007	539.98	0.88875
540.462	0.67005	540.462	0.89373
540.944	0.66935	540.944	0.89825
541.426	0.66756	541.426	0.90149
541.908	0.66492	541.908	0.90331
542.39	0.66209	542.39	0.90438
542.872	0.65982	542.872	0.90578
543.354	0.65853	543.354	0.90834
543.837	0.65808	543.837	0.91215
544.319	0.65789	544.319	0.91644
544.801	0.65729	544.801	0.91997
545.283	0.65589	545.283	0.92176
545.765	0.65382	545.765	0.92163
546.247	0.65163	546.247	0.92038
546.729	0.64992	546.729	0.91928
547.211	0.64899	547.211	0.91938
547.693	0.64865	547.693	0.92093
548.176	0.64836	548.176	0.92333
548.658	0.64751	548.658	0.92552
549.14	0.64583	549.14	0.92658
549.622	0.64355	549.622	0.92629
550.104	0.64126	550.104	0.92528
550.586	0.63961	550.586	0.92456
551.068	0.6389	551.068	0.92494
551.551	0.63898	551.551	0.92655
552.033	0.6393	552.033	0.92878
552.515	0.63923	552.515	0.93063
552.997	0.63843	552.997	0.93125
553.479	0.63701	553.479	0.93048
553.961	0.63547	553.961	0.92883
554.443	0.63432	554.443	0.92717
554.925	0.63384	554.925	0.92615
555.408	0.63382	555.408	0.92586
555.89	0.63372	555.89	0.92581
556.372	0.63293	556.372	0.92526
556.854	0.63112	556.854	0.92375
557.336	0.62844	557.336	0.92136
557.818	0.6254	557.818	0.91869
558.3	0.62257	558.3	0.91645
558.782	0.62029	558.782	0.91499
559.264	0.6185	559.264	0.91406
559.747	0.61679	559.747	0.91297
560.229	0.61472	560.229	0.91096
560.711	0.61207	560.711	0.90775
561.193	0.609	561.193	0.90371
561.675	0.60597	561.675	0.89966
562.157	0.60345	562.157	0.89639
562.639	0.60166	562.639	0.89419
563.121	0.60044	563.121	0.89261
563.604	0.59932	563.604	0.89074
564.086	0.59782	564.086	0.88769
564.568	0.59568	564.568	0.88319
565.05	0.59304	565.05	0.87783
565.532	0.59034	565.532	0.8727
566.014	0.58807	566.014	0.86891
566.496	0.5865	566.496	0.86684
566.979	0.58555	566.979	0.86597
567.461	0.58483	567.461	0.86498
567.943	0.58388	567.943	0.86238
568.425	0.58242	568.425	0.85727
568.907	0.58053	568.907	0.84983
569.389	0.57854	569.389	0.84124
569.871	0.57686	569.871	0.83304
570.353	0.57573	570.353	0.82643
570.836	0.57503	570.836	0.82178
571.318	0.57443	571.318	0.81856
571.8	0.57353	571.8	0.8157
572.282	0.57211	572.282	0.81217
572.764	0.57026	572.764	0.80742
573.246	0.56832	573.246	0.80162
573.728	0.56667	573.728	0.79545
574.21	0.56552	574.21	0.78958
574.692	0.5648	574.692	0.78437
575.175	0.56417	575.175	0.77963
575.657	0.56328	575.657	0.77483
576.139	0.56192	576.139	0.76942
576.621	0.56018	576.621	0.76321
577.103	0.55839	577.103	0.7565
577.585	0.55688	577.585	0.7499
578.067	0.55583	578.067	0.74401
578.549	0.55512	578.549	0.73905
579.032	0.5544	579.032	0.73473
579.514	0.55331	579.514	0.73027
579.996	0.55164	579.996	0.72472
580.478	0.5495	580.478	0.71738
580.96	0.54722	580.96	0.70815
581.442	0.54517	581.442	0.69758
581.924	0.54357	581.924	0.68672
582.407	0.54236	582.407	0.67672
582.889	0.5413	582.889	0.66849
583.371	0.54006	583.371	0.66237
583.853	0.53852	583.853	0.65806
584.335	0.53675	584.335	0.65466
584.817	0.53507	584.817	0.65091
585.299	0.53375	585.299	0.64564
585.781	0.53295	585.781	0.63821
586.264	0.53252	586.264	0.62879
586.746	0.53213	586.746	0.61836
587.228	0.5314	587.228	0.60845
587.71	0.53013	587.71	0.60056
588.192	0.52838	588.192	0.59564
588.674	0.52647	588.674	0.59384
589.156	0.52473	589.156	0.59433
589.638	0.52339	589.638	0.5956
590.12	0.52244	590.12	0.59593
590.603	0.52162	590.603	0.59401
591.085	0.52063	591.085	0.58949
591.567	0.51927	591.567	0.58311
592.049	0.51758	592.049	0.57633
592.531	0.51577	592.531	0.57067
593.013	0.51412	593.013	0.56712
593.495	0.51281	593.495	0.5658
593.977	0.51181	593.977	0.56605
594.46	0.51091	594.46	0.56675
594.942	0.50989	594.942	0.56686
595.424	0.50862	595.424	0.56579
595.906	0.50714	595.906	0.56367
596.388	0.50567	596.388	0.5611
596.87	0.50445	596.87	0.55883
597.352	0.50358	597.352	0.55733
597.835	0.503	597.835	0.55664
598.317	0.50247	598.317	0.55634
598.799	0.50175	598.799	0.5559
599.281	0.5007	599.281	0.55489
599.763	0.4994	599.763	0.55326
600.245	0.49808	600.245	0.55131
600.727	0.49699	600.727	0.54947
601.209	0.49626	601.209	0.54808
601.692	0.49581	601.692	0.54722
602.174	0.4954	602.174	0.54667
602.656	0.49477	602.656	0.54607
603.138	0.49376	603.138	0.54513
603.62	0.49244	603.62	0.54378
604.102	0.49103	604.102	0.54217
604.584	0.48977	604.584	0.54059
605.066	0.48882	605.066	0.53927
605.548	0.48815	605.548	0.53826
606.031	0.48756	606.031	0.53741
606.513	0.48681	606.513	0.53649
606.995	0.48578	606.995	0.53529
607.477	0.48451	607.477	0.53377
607.959	0.48319	607.959	0.53204
608.441	0.48207	608.441	0.53027
608.923	0.48127	608.923	0.5286
609.405	0.48077	609.405	0.52707
609.888	0.48038	609.888	0.52555
610.37	0.47987	610.37	0.52393
610.852	0.47909	610.852	0.52211
611.334	0.47806	611.334	0.52015
611.816	0.47695	611.816	0.51818
612.298	0.47595	612.298	0.51636
612.78	0.47517	612.78	0.51477
613.263	0.4746	613.263	0.51339
613.745	0.47406	613.745	0.5121
614.227	0.47336	614.227	0.51075
614.709	0.47239	614.709	0.50929
615.191	0.47121	615.191	0.50775
615.673	0.46999	615.673	0.50624
616.155	0.46896	616.155	0.50489
616.637	0.46824	616.637	0.50372
617.12	0.46779	617.12	0.50266
617.602	0.46746	617.602	0.50158
618.084	0.46702	618.084	0.50035
618.566	0.46634	618.566	0.49897
619.048	0.46545	619.048	0.49752
619.53	0.46451	619.53	0.49613
620.012	0.46367	620.012	0.49491
620.494	0.46305	620.494	0.49382
620.976	0.4626	620.976	0.49274
621.459	0.46216	621.459	0.49151
621.941	0.46153	621.941	0.49004
622.423	0.46062	622.423	0.4884
622.905	0.45948	622.905	0.48678
623.387	0.45827	623.387	0.48544
623.869	0.4572	623.869	0.48455
624.351	0.45638	624.351	0.48417
624.833	0.45579	624.833	0.48417
625.316	0.45527	625.316	0.48438
625.798	0.45464	625.798	0.48471
626.28	0.45378	626.28	0.48521
626.762	0.45273	626.762	0.48616
627.244	0.45164	627.244	0.4879
627.726	0.4507	627.726	0.4907
628.208	0.45001	628.208	0.49467
628.691	0.44955	628.691	0.49964
629.173	0.44915	629.173	0.50525
629.655	0.44864	629.655	0.51107
630.137	0.4479	630.137	0.51673
630.619	0.44695	630.619	0.52204
631.101	0.4459	631.101	0.52689
631.583	0.44494	631.583	0.53122
632.065	0.44417	632.065	0.53486
632.548	0.44357	632.548	0.5375
633.03	0.44302	633.03	0.53879
633.512	0.44238	633.512	0.53849
633.994	0.44154	633.994	0.53663
634.476	0.44056	634.476	0.53356
634.958	0.43957	634.958	0.52975
635.44	0.43875	635.44	0.52572
635.922	0.43818	635.922	0.52176
636.404	0.43784	636.404	0.51794
636.887	0.43758	636.887	0.51414
637.369	0.43723	637.369	0.51022
637.851	0.43668	637.851	0.50617
638.333	0.43595	638.333	0.50214
638.815	0.43517	638.815	0.49842
639.297	0.4345	639.297	0.49525
639.779	0.43403	639.779	0.49272
640.261	0.43373	640.261	0.49071
640.744	0.43345	640.744	0.48893
641.226	0.43302	641.226	0.48708
641.708	0.43236	641.708	0.48498
642.19	0.43148	642.19	0.48265
642.672	0.43053	642.672	0.4803
643.154	0.42968	643.154	0.4782
643.636	0.42905	643.636	0.4765
644.119	0.42862	644.119	0.47522
644.601	0.42828	644.601	0.47417
645.083	0.42786	645.083	0.47314
645.565	0.42727	645.565	0.47196
646.047	0.42653	646.047	0.47059
646.529	0.42575	646.529	0.46913
647.011	0.42508	647.011	0.46775
647.493	0.42463	647.493	0.46653
647.976	0.42437	647.976	0.46547
648.458	0.42419	648.458	0.46443
648.94	0.42392	648.94	0.46329
649.422	0.42346	649.422	0.46199
649.904	0.42283	649.904	0.46058
650.386	0.42216	650.386	0.45921
650.868	0.42159	650.868	0.45802
651.35	0.42119	651.35	0.45705
651.832	0.42094	651.832	0.45621
652.315	0.42069	652.315	0.45531
652.797	0.42027	652.797	0.45417
653.279	0.41959	653.279	0.45273
653.761	0.41869	653.761	0.45108
654.243	0.41772	654.243	0.44942
654.725	0.41686	654.725	0.44795
655.207	0.41622	655.207	0.44676
655.689	0.4158	655.689	0.44581
656.172	0.41549	656.172	0.4449
656.654	0.41513	656.654	0.44385
657.136	0.41461	657.136	0.44254
657.618	0.41393	657.618	0.44101
658.1	0.41318	658.1	0.43941
658.582	0.41249	658.582	0.43791
659.064	0.41195	659.064	0.43661
659.546	0.41153	659.546	0.43547
660.029	0.41112	660.029	0.43438
660.511	0.4106	660.511	0.43319
660.993	0.40988	660.993	0.43184
661.475	0.40899	661.475	0.43037
661.957	0.40805	661.957	0.42892
662.439	0.40721	662.439	0.42763
662.921	0.40657	662.921	0.42657
663.403	0.40613	663.403	0.42569
663.886	0.40579	663.886	0.42487
664.368	0.40546	664.368	0.42397
664.85	0.40504	664.85	0.42291
665.332	0.40452	665.332	0.42174
665.814	0.40395	665.814	0.42055
666.296	0.40341	666.296	0.41947
666.778	0.40292	666.778	0.41858
667.26	0.40241	667.26	0.41783
667.743	0.4017	667.743	0.41702
668.225	0.40061	668.225	0.41586
668.707	0.3992	668.707	0.41434
669.189	0.39776	669.189	0.41272
669.671	0.39661	669.671	0.41133
670.153	0.39589	670.153	0.41035
670.635	0.39555	670.635	0.40976
671.117	0.39543	671.117	0.40941
671.6	0.39534	671.6	0.40909
672.082	0.39512	672.082	0.40864
672.564	0.39469	672.564	0.40797
673.046	0.39407	673.046	0.40711
673.528	0.39336	673.528	0.4062
674.01	0.39272	674.01	0.40541
674.492	0.39222	674.492	0.40482
674.974	0.39186	674.974	0.40443
675.457	0.39154	675.457	0.40409
675.939	0.39113	675.939	0.40366
676.421	0.39055	676.421	0.40305
676.903	0.38983	676.903	0.40227
677.385	0.3891	677.385	0.40143
677.867	0.38849	677.867	0.40069
678.349	0.38809	678.349	0.40012
678.831	0.38787	678.831	0.3997
679.313	0.38772	679.313	0.39929
679.796	0.38749	679.796	0.39879
680.278	0.38709	680.278	0.3981
680.76	0.38653	680.76	0.39729
681.242	0.38593	681.242	0.39647
681.724	0.3854	681.724	0.39579
682.206	0.38506	682.206	0.39531
682.688	0.38487	682.688	0.395
683.17	0.38475	683.17	0.39473
683.653	0.38458	683.653	0.39434
684.135	0.38427	684.135	0.39376
684.617	0.38385	684.617	0.39302
685.099	0.38342	685.099	0.39227
685.581	0.38311	685.581	0.39164
686.063	0.38298	686.063	0.39123
686.545	0.38302	686.545	0.39099
687.028	0.38311	687.028	0.39083
687.51	0.38311	687.51	0.39058
687.992	0.38293	687.992	0.39018
688.474	0.38258	688.474	0.38965
688.956	0.38217	688.956	0.38909
689.438	0.38181	689.438	0.38864
689.92	0.38158	689.92	0.38835
690.402	0.38149	690.402	0.38819
690.885	0.38145	690.885	0.38805
691.367	0.38132	691.367	0.38777
691.849	0.38105	691.849	0.38728
692.331	0.38066	692.331	0.38662
692.813	0.38022	692.813	0.38588
693.295	0.37987	693.295	0.3852
693.777	0.37968	693.777	0.38465
694.259	0.37963	694.259	0.38419
694.742	0.37964	694.742	0.38373
695.224	0.37957	695.224	0.38313
695.706	0.37936	695.706	0.38233
696.188	0.379	696.188	0.38137
696.67	0.37859	696.67	0.38035
697.152	0.37823	697.152	0.37942
697.634	0.378	697.634	0.37866
698.116	0.37789	698.116	0.37804
698.599	0.37783	698.599	0.37747
699.081	0.3777	699.081	0.37683
699.563	0.37743	699.563	0.37604
700.045	0.37704	700.045	0.37512
700.527	0.37661	700.527	0.37416
701.009	0.37624	701.009	0.37328
701.491	0.37601	701.491	0.37251
701.973	0.37589	701.973	0.37185
702.456	0.37582	702.456	0.37119
702.938	0.37567	702.938	0.37043
703.42	0.37539	703.42	0.36951
703.902	0.37497	703.902	0.36846
704.384	0.37452	704.384	0.36739
704.866	0.37413	704.866	0.36641
705.348	0.37389	705.348	0.36559
705.83	0.37379	705.83	0.36492
706.313	0.37374	706.313	0.36429
706.795	0.37365	706.795	0.3636
707.277	0.37341	707.277	0.36278
707.759	0.37305	707.759	0.36185
708.241	0.37263	708.241	0.36092
708.723	0.37225	708.723	0.36008
709.205	0.37199	709.205	0.3594
709.687	0.37183	709.687	0.35887
710.17	0.37172	710.17	0.3584
710.652	0.37154	710.652	0.35788
711.134	0.37124	711.134	0.35726
711.616	0.37081	711.616	0.35655
712.098	0.37034	712.098	0.35586
712.58	0.36993	712.58	0.35531
713.062	0.36967	713.062	0.35494
713.544	0.36954	713.544	0.35476
714.027	0.36949	714.027	0.35466
714.509	0.36941	714.509	0.35454
714.991	0.36922	714.991	0.35432
715.473	0.36894	715.473	0.354
715.955	0.36861	715.955	0.35366
716.437	0.36833	716.437	0.35341
716.919	0.36817	716.919	0.3533
717.401	0.36812	717.401	0.35332
717.884	0.36811	717.884	0.35339
718.366	0.36806	718.366	0.3534
718.848	0.3679	718.848	0.35327
719.33	0.36762	719.33	0.35303
719.812	0.36729	719.812	0.35273
720.294	0.36702	720.294	0.35249
720.776	0.36686	720.776	0.35237
721.258	0.36681	721.258	0.35235
721.74	0.36678	721.74	0.35232
722.223	0.36669	722.223	0.35217
722.705	0.36646	722.705	0.35181
723.187	0.36609	723.187	0.35125
723.669	0.36568	723.669	0.35057
724.151	0.3653	724.151	0.34985
724.633	0.36505	724.633	0.34919
725.115	0.3649	725.115	0.34858
725.597	0.36481	725.597	0.34797
726.08	0.36466	726.08	0.34727
726.562	0.36438	726.562	0.34642
727.044	0.36398	727.044	0.34542
727.526	0.36351	727.526	0.34434
728.008	0.36306	728.008	0.34328
728.49	0.36271	728.49	0.34229
728.972	0.36245	728.972	0.34138
729.455	0.36223	729.455	0.34047
729.937	0.36196	729.937	0.33948
730.419	0.36158	730.419	0.33836
730.901	0.36108	730.901	0.33713
731.383	0.36053	731.383	0.33586
731.865	0.36002	731.865	0.33465
732.347	0.3596	732.347	0.33355
732.829	0.35929	732.829	0.33256
733.312	0.359	733.312	0.33161
733.794	0.35866	733.794	0.3306
734.276	0.3582	734.276	0.32949
734.758	0.35763	734.758	0.3283
735.24	0.35699	735.24	0.32709
735.722	0.35639	735.722	0.32598
736.204	0.35589	736.204	0.32502
736.686	0.35548	736.686	0.32422
737.168	0.35513	737.168	0.32352
737.651	0.35474	737.651	0.32281
738.133	0.35426	738.133	0.32205
738.615	0.35369	738.615	0.32122
739.097	0.35309	739.097	0.32038
739.579	0.35254	739.579	0.3196
740.061	0.35207	740.061	0.31893
740.543	0.35168	740.543	0.31838
741.025	0.3513	741.025	0.31787
741.508	0.35085	741.508	0.31733
741.99	0.35028	741.99	0.31671
742.472	0.34961	742.472	0.31601
742.954	0.34889	742.954	0.31531
743.436	0.34822	743.436	0.31467
743.918	0.34766	743.918	0.31416
744.4	0.3472	744.4	0.31374
744.883	0.34678	744.883	0.31337
745.365	0.34632	745.365	0.31294
745.847	0.34576	745.847	0.31238
746.329	0.34511	746.329	0.31169
746.811	0.34443	746.811	0.31092
747.293	0.3438	747.293	0.31015
747.775	0.34326	747.775	0.30942
748.257	0.34281	748.257	0.30874
748.74	0.34238	748.74	0.30806
749.222	0.34188	749.222	0.30732
749.704	0.34126	749.704	0.30647
750.186	0.34052	750.186	0.30553
750.668	0.33972	750.668	0.30455
751.15	0.33896	751.15	0.30361
751.632	0.33828	751.632	0.30276
752.114	0.33769	752.114	0.30198
752.596	0.33712	752.596	0.3012
753.079	0.3365	753.079	0.30035
753.561	0.33577	753.561	0.29939
754.043	0.33495	754.043	0.29833
754.525	0.33407	754.525	0.29723
755.007	0.33325	755.007	0.29618
755.489	0.33252	755.489	0.29524
755.971	0.33189	755.971	0.29439
756.453	0.3313	756.453	0.29359
756.936	0.33069	756.936	0.29276
757.418	0.32998	757.418	0.29185
757.9	0.32917	757.9	0.29084
758.382	0.3283	758.382	0.2898
758.864	0.32745	758.864	0.28879
759.346	0.32666	759.346	0.28785
759.828	0.32593	759.828	0.28699
760.311	0.32521	760.311	0.28614
760.793	0.32444	760.793	0.28523
761.275	0.3236	761.275	0.28422
761.757	0.32269	761.757	0.28311
762.239	0.32178	762.239	0.28196
762.721	0.32093	762.721	0.28084
763.203	0.32019	763.203	0.2798
763.685	0.31954	763.685	0.27885
764.168	0.31892	764.168	0.27795
764.65	0.31824	764.65	0.27702
765.132	0.31745	765.132	0.27603
765.614	0.31656	765.614	0.27497
766.096	0.31564	766.096	0.27386
766.578	0.31477	766.578	0.27278
767.06	0.314	767.06	0.27176
767.542	0.31334	767.542	0.27079
768.024	0.31274	768.024	0.26986
768.507	0.31212	768.507	0.26888
768.989	0.31143	768.989	0.26784
769.471	0.31066	769.471	0.26672
769.953	0.30987	769.953	0.26558
770.435	0.30911	770.435	0.26447
770.917	0.30844	770.917	0.26344
771.399	0.30784	771.399	0.26249
771.881	0.30728	771.881	0.26157
772.364	0.30668	772.364	0.26066
772.846	0.30599	772.846	0.2597
773.328	0.30523	773.328	0.2587
773.81	0.30444	773.81	0.25771
774.292	0.3037	774.292	0.25676
774.774	0.30306	774.774	0.25589
775.256	0.30252	775.256	0.2551
775.739	0.30202	775.739	0.25433
776.221	0.3015	776.221	0.25353
776.703	0.30091	776.703	0.25266
777.185	0.30025	777.185	0.25172
777.667	0.29958	777.667	0.25075
778.149	0.29897	778.149	0.2498
778.631	0.29845	778.631	0.24889
779.113	0.29804	779.113	0.24802
779.596	0.29767	779.596	0.24715
780.078	0.29726	780.078	0.24622
780.56	0.29677	780.56	0.24521
781.042	0.29618	781.042	0.24412
781.524	0.29555	781.524	0.24299
782.006	0.29496	782.006	0.24188
782.488	0.29445	782.488	0.24083
782.97	0.29404	782.97	0.23984
783.452	0.29369	783.452	0.23886
783.935	0.29332	783.935	0.23787
784.417	0.29287	784.417	0.23683
784.899	0.29235	784.899	0.23575
785.381	0.29179	785.381	0.23467
785.863	0.29126	785.863	0.23365
786.345	0.29081	786.345	0.23272
786.827	0.29046	786.827	0.23188
787.309	0.29016	787.309	0.23109
787.792	0.28984	787.792	0.23032
788.274	0.28946	788.274	0.22952
788.756	0.289	788.756	0.2287
789.238	0.28849	789.238	0.2279
789.72	0.288	789.72	0.22714
790.202	0.28758	790.202	0.22647
790.684	0.28723	790.684	0.22587
791.166	0.28693	791.166	0.2253
791.649	0.28661	791.649	0.22473
792.131	0.28622	792.131	0.2241
792.613	0.28578	792.613	0.22344
793.095	0.28531	793.095	0.22275
793.577	0.28488	793.577	0.22209
794.059	0.28453	794.059	0.22147
794.541	0.28428	794.541	0.2209
795.023	0.28408	795.023	0.22034
795.506	0.28386	795.506	0.21975
795.988	0.28357	795.988	0.2191
796.47	0.2832	796.47	0.21841
796.952	0.28276	796.952	0.2177
797.434	0.28233	797.434	0.21702
797.916	0.28195	797.916	0.21639
798.398	0.28163	798.398	0.2158
798.88	0.28135	798.88	0.21522
799.363	0.28106	799.363	0.21461
799.845	0.28071	799.845	0.21395
800.327	0.28028	800.327	0.21324
800.809	0.27982	800.809	0.21252
801.291	0.27936	801.291	0.21183
801.773	0.27895	801.773	0.2112
802.255	0.2786	802.255	0.2106
802.737	0.27827	802.737	0.20999
803.22	0.27792	803.22	0.20933
803.702	0.27751	803.702	0.20859
804.184	0.27703	804.184	0.20777
804.666	0.27652	804.666	0.20692
805.148	0.27603	805.148	0.20609
805.63	0.2756	805.63	0.20531
806.112	0.27524	806.112	0.20458
806.595	0.2749	806.595	0.20388
807.077	0.27454	807.077	0.20315
807.559	0.27412	807.559	0.20239
808.041	0.27363	808.041	0.20158
808.523	0.2731	808.523	0.20078
809.005	0.27258	809.005	0.2
809.487	0.27211	809.487	0.19929
809.969	0.27169	809.969	0.19862
810.452	0.2713	810.452	0.19797
810.934	0.27089	810.934	0.1973
811.416	0.27041	811.416	0.19659
811.898	0.26988	811.898	0.19584
812.38	0.26932	812.38	0.19508
812.862	0.26879	812.862	0.19436
813.344	0.26831	813.344	0.1937
813.826	0.2679	813.826	0.19307
814.308	0.26751	814.308	0.19245
814.791	0.26711	814.791	0.19178
815.273	0.26665	815.273	0.19103
815.755	0.26613	815.755	0.19021
816.237	0.26556	816.237	0.18935
816.719	0.265	816.719	0.18849
817.201	0.26448	817.201	0.18767
817.683	0.264	817.683	0.18689
818.165	0.26355	818.165	0.18612
818.648	0.26307	818.648	0.18533
819.13	0.26255	819.13	0.18451
819.612	0.26198	819.612	0.18366
820.094	0.26138	820.094	0.18282
820.576	0.26081	820.576	0.18201
821.058	0.26027	821.058	0.18127
821.54	0.25978	821.54	0.18057
822.023	0.25931	822.023	0.17989
822.505	0.2588	822.505	0.17919
822.987	0.25826	822.987	0.17844
823.469	0.25766	823.469	0.17764
823.951	0.25706	823.951	0.17684
824.433	0.25648	824.433	0.17607
824.915	0.25596	824.915	0.17536
825.397	0.25547	825.397	0.1747
825.88	0.25499	825.88	0.17406
826.362	0.25446	826.362	0.17339
826.844	0.25387	826.844	0.17268
827.326	0.25322	827.326	0.17193
827.808	0.25256	827.808	0.17115
828.29	0.25191	828.29	0.17038
828.772	0.25132	828.772	0.16965
829.254	0.25078	829.254	0.16895
829.736	0.25024	829.736	0.16824
830.219	0.24968	830.219	0.16749
830.701	0.24906	830.701	0.16668
831.183	0.24839	831.183	0.1658
831.665	0.2477	831.665	0.1649
832.147	0.24705	832.147	0.16402
832.629	0.24645	832.629	0.16317
833.111	0.24589	833.111	0.16237
833.593	0.24533	833.593	0.16158
834.076	0.24472	834.076	0.16077
834.558	0.24404	834.558	0.15991
835.04	0.24329	835.04	0.15901
835.522	0.24253	835.522	0.15809
836.004	0.24179	836.004	0.15718
836.486	0.24111	836.486	0.15632
836.968	0.2405	836.968	0.15549
837.45	0.23991	837.45	0.1547
837.933	0.2393	837.933	0.15389
838.415	0.23862	838.415	0.15306
838.897	0.23789	838.897	0.15221
839.379	0.23713	839.379	0.15136
839.861	0.2364	839.861	0.15055
840.343	0.23573	840.343	0.14981
840.825	0.23512	840.825	0.14913
841.307	0.23453	841.307	0.14848
841.79	0.23391	841.79	0.14783
842.272	0.23325	842.272	0.14714
842.754	0.23254	842.754	0.1464
843.236	0.23182	843.236	0.14564
843.718	0.23113	843.718	0.14488
844.2	0.2305	844.2	0.14415
844.682	0.22992	844.682	0.14347
845.164	0.22937	845.164	0.14282
845.646	0.22878	845.646	0.14216
846.129	0.22814	846.129	0.14149
846.611	0.22742	846.611	0.14078
847.093	0.22667	847.093	0.14006
847.575	0.22594	847.575	0.13933
848.057	0.22524	848.057	0.13863
848.539	0.2246	848.539	0.13794
849.021	0.22397	849.021	0.13726
849.504	0.22332	849.504	0.13657
849.986	0.22262	849.986	0.13584
850.468	0.22185	850.468	0.13509
850.95	0.22106	850.95	0.13433
851.432	0.22029	851.432	0.13359
851.914	0.21956	851.914	0.1329
852.396	0.21888	852.396	0.13225
852.878	0.21823	852.878	0.13163
853.361	0.21756	853.361	0.13102
853.843	0.21685	853.843	0.13039
854.325	0.2161	854.325	0.12974
854.807	0.21533	854.807	0.12908
855.289	0.21458	855.289	0.12841
855.771	0.21388	855.771	0.12777
856.253	0.21323	856.253	0.12716
856.735	0.21262	856.735	0.12657
857.217	0.21199	857.217	0.12597
857.7	0.21131	857.7	0.12537
858.182	0.21059	858.182	0.12476
858.664	0.20984	858.664	0.12416
859.146	0.2091	859.146	0.12359
859.628	0.2084	859.628	0.12304
860.11	0.20774	860.11	0.12251
860.592	0.2071	860.592	0.122
861.074	0.20645	861.074	0.12146
861.557	0.20577	861.557	0.12091
862.039	0.20506	862.039	0.12032
862.521	0.20435	862.521	0.11973
863.003	0.20365	863.003	0.11914
863.485	0.203	863.485	0.11859
863.967	0.20239	863.967	0.11804
864.449	0.20178	864.449	0.1175
864.932	0.20114	864.932	0.11694
865.414	0.20044	865.414	0.11635
865.896	0.19969	865.896	0.11572
866.378	0.19891	866.378	0.11507
866.86	0.19812	866.86	0.11442
867.342	0.19737	867.342	0.11379
867.824	0.19665	867.824	0.11318
868.306	0.19595	868.306	0.11255
868.788	0.19522	868.788	0.11191
869.271	0.19444	869.271	0.11122
869.753	0.19362	869.753	0.11051
870.235	0.19278	870.235	0.10977
870.717	0.19194	870.717	0.10904
871.199	0.19113	871.199	0.10833
871.681	0.19036	871.681	0.10764
872.163	0.1896	872.163	0.10696
872.645	0.18883	872.645	0.10626
873.128	0.18802	873.128	0.10554
873.61	0.18719	873.61	0.1048
874.092	0.18635	874.092	0.10405
874.574	0.18554	874.574	0.10332
875.056	0.18477	875.056	0.10262
875.538	0.18404	875.538	0.10194
876.02	0.18334	876.02	0.10127
876.503	0.18262	876.503	0.10058
876.985	0.18187	876.985	0.09988
877.467	0.18109	877.467	0.09915
877.949	0.18028	877.949	0.09842
878.431	0.17948	878.431	0.09771
878.913	0.1787	878.913	0.09703
879.395	0.17794	879.395	0.09639
879.877	0.17719	879.877	0.09576
880.36	0.17642	880.36	0.09512
880.842	0.17562	880.842	0.09447
881.324	0.1748	881.324	0.0938
881.806	0.17397	881.806	0.09313
882.288	0.17316	882.288	0.09248
882.77	0.17239	882.77	0.09187
883.252	0.17167	883.252	0.0913
883.734	0.17096	883.734	0.09078
884.216	0.17024	884.216	0.09027
884.699	0.16949	884.699	0.08978
885.181	0.16872	885.181	0.08928
885.663	0.16793	885.663	0.08878
886.145	0.16716	886.145	0.08831
886.627	0.16642	886.627	0.08786
887.109	0.16571	887.109	0.08743
887.591	0.16501	887.591	0.08701
888.073	0.16429	888.073	0.0866
888.556	0.16355	888.556	0.08617
889.038	0.16277	889.038	0.08572
889.52	0.16199	889.52	0.08526
890.002	0.16121	890.002	0.0848
890.484	0.16048	890.484	0.08433
890.966	0.15977	890.966	0.08386
891.448	0.15907	891.448	0.08336
891.931	0.15837	891.931	0.08284
892.413	0.15763	892.413	0.08227
892.895	0.15687	892.895	0.08167
893.377	0.1561	893.377	0.08105
893.859	0.15535	893.859	0.08043
894.341	0.15461	894.341	0.07982
894.823	0.15391	894.823	0.07923
895.305	0.15321	895.305	0.07866
895.788	0.1525	895.788	0.07809
896.27	0.15176	896.27	0.07751
896.752	0.151	896.752	0.07691
897.234	0.15023	897.234	0.07632
897.716	0.14947	897.716	0.07573
898.198	0.14874	898.198	0.07516
898.68	0.14804	898.68	0.0746
899.162	0.14736	899.162	0.07406
899.644	0.14667	899.644	0.07351
900.127	0.14596	900.127	0.07296
900.609	0.14522	900.609	0.07241
901.091	0.14448	901.091	0.07186
901.573	0.14375	901.573	0.07133
902.055	0.14304	902.055	0.07084
902.537	0.14236	902.537	0.07038
903.019	0.14168	903.019	0.06995
903.501	0.141	903.501	0.06952
903.984	0.14029	903.984	0.06909
904.466	0.13957	904.466	0.06865
904.948	0.13886	904.948	0.06821
905.43	0.13816	905.43	0.06777
905.912	0.1375	905.912	0.06736
906.394	0.13688	906.394	0.06697
906.876	0.13628	906.876	0.06662
907.359	0.13567	907.359	0.06628
907.841	0.13505	907.841	0.06596
908.323	0.13439	908.323	0.06564
908.805	0.13372	908.805	0.06534
909.287	0.13304	909.287	0.06507
909.769	0.13238	909.769	0.06482
910.251	0.13173	910.251	0.0646
910.733	0.13108	910.733	0.06441
911.216	0.13042	911.216	0.06422
911.698	0.12975	911.698	0.06402
912.18	0.12905	912.18	0.06382
912.662	0.12834	912.662	0.0636
913.144	0.12764	913.144	0.06338
913.626	0.12694	913.626	0.06316
914.108	0.12627	914.108	0.06295
914.59	0.12559	914.59	0.06273
915.072	0.12489	915.072	0.06251
915.555	0.12416	915.555	0.06228
916.037	0.12341	916.037	0.06202
916.519	0.12264	916.519	0.06175
917.001	0.12187	917.001	0.06145
917.483	0.12111	917.483	0.06115
917.965	0.12038	917.965	0.06083
918.447	0.11965	918.447	0.06049
918.929	0.11892	918.929	0.06011
919.412	0.11818	919.412	0.05971
919.894	0.11744	919.894	0.05926
920.376	0.11669	920.376	0.05879
920.858	0.11595	920.858	0.05831
921.34	0.11523	921.34	0.05782
921.822	0.11452	921.822	0.05733
922.304	0.11382	922.304	0.05685
922.787	0.11312	922.787	0.05636
923.269	0.1124	923.269	0.05586
923.751	0.11167	923.751	0.05535
924.233	0.11094	924.233	0.05483
924.715	0.11022	924.715	0.05432
925.197	0.10952	925.197	0.05381
925.679	0.10883	925.679	0.05331
926.161	0.10816	926.161	0.05282
926.644	0.10748	926.644	0.05233
927.126	0.10679	927.126	0.05184
927.608	0.1061	927.608	0.05134
928.09	0.10541	928.09	0.05084
928.572	0.10473	928.572	0.05035
929.054	0.10407	929.054	0.04988
929.536	0.10343	929.536	0.04943
930.018	0.10279	930.018	0.049
930.5	0.10215	930.5	0.04858
930.983	0.10149	930.983	0.04815
931.465	0.10082	931.465	0.04772
931.947	0.10014	931.947	0.04728
932.429	0.09947	932.429	0.04684
932.911	0.09881	932.911	0.0464
933.393	0.09817	933.393	0.04597
933.875	0.09754	933.875	0.04554
934.357	0.0969	934.357	0.04512
934.84	0.09625	934.84	0.04471
935.322	0.09558	935.322	0.04429
935.804	0.09491	935.804	0.04386
936.286	0.09424	936.286	0.04344
936.768	0.09358	936.768	0.04302
937.25	0.09294	937.25	0.0426
937.732	0.09231	937.732	0.04218
938.215	0.09167	938.215	0.04177
938.697	0.09104	938.697	0.04135
939.179	0.09041	939.179	0.04094
939.661	0.08978	939.661	0.04053
940.143	0.08917	940.143	0.04014
940.625	0.08858	940.625	0.03975
941.107	0.088	941.107	0.03938
941.589	0.08743	941.589	0.03902
942.072	0.08687	942.072	0.03865
942.554	0.0863	942.554	0.03828
943.036	0.08573	943.036	0.03791
943.518	0.08516	943.518	0.03754
944	0.0846	944	0.03718
944.482	0.08406	944.482	0.03683
944.964	0.08353	944.964	0.03649
945.446	0.083	945.446	0.03618
945.928	0.08247	945.928	0.03588
946.411	0.08193	946.411	0.03558
946.893	0.08138	946.893	0.03528
947.375	0.08083	947.375	0.03498
947.857	0.08028	947.857	0.03468
948.339	0.07975	948.339	0.03437
948.821	0.07922	948.821	0.03407
949.303	0.07869	949.303	0.03377
949.785	0.07816	949.785	0.03348
950.268	0.07762	950.268	0.03318
950.75	0.07707	950.75	0.03289
951.232	0.07652	951.232	0.03261
951.714	0.07599	951.714	0.03233
952.196	0.07548	952.196	0.03206
952.678	0.07499	952.678	0.0318
953.16	0.07451	953.16	0.03155
953.643	0.07405	953.643	0.03129
954.125	0.07358	954.125	0.03103
954.607	0.07312	954.607	0.03077
955.089	0.07267	955.089	0.03051
955.571	0.07223	955.571	0.03026
956.053	0.07181	956.053	0.03002
956.535	0.07141	956.535	0.0298
957.017	0.07102	957.017	0.02959
957.5	0.07064	957.5	0.02939
957.982	0.07026	957.982	0.02919
958.464	0.06988	958.464	0.02899
958.946	0.06951	958.946	0.02878
959.428	0.06915	959.428	0.02856
959.91	0.06881	959.91	0.02835
960.392	0.06848	960.392	0.02814
960.874	0.06816	960.874	0.02794
961.356	0.06784	961.356	0.02775
961.839	0.06752	961.839	0.02755
962.321	0.0672	962.321	0.02736
962.803	0.06689	962.803	0.02716
963.285	0.0666	963.285	0.02696
963.767	0.06632	963.767	0.02676
964.249	0.06605	964.249	0.02655
964.731	0.0658	964.731	0.02635
965.213	0.06555	965.213	0.02614
965.696	0.06529	965.696	0.02594
966.178	0.06503	966.178	0.02573
966.66	0.06476	966.66	0.02552
967.142	0.06449	967.142	0.02531
967.624	0.06422	967.624	0.02511
968.106	0.06395	968.106	0.02491
968.588	0.06369	968.588	0.02472
969.07	0.06342	969.07	0.02452
969.553	0.06315	969.553	0.02433
970.035	0.06287	970.035	0.02413
970.517	0.06258	970.517	0.02394
970.999	0.06229	970.999	0.02374
971.481	0.062	971.481	0.02356
971.963	0.06172	971.963	0.02338
972.445	0.06144	972.445	0.0232
972.927	0.06115	972.927	0.02303
973.409	0.06087	973.409	0.02286
973.892	0.06058	973.892	0.02268
974.374	0.0603	974.374	0.02249
974.856	0.06002	974.856	0.0223
975.338	0.05974	975.338	0.0221
975.82	0.05948	975.82	0.02191
976.302	0.05921	976.302	0.02172
976.784	0.05894	976.784	0.02154
977.266	0.05866	977.266	0.02137
977.749	0.05838	977.749	0.02121
978.231	0.0581	978.231	0.02106
978.713	0.05782	978.713	0.02093
979.195	0.05755	979.195	0.02081
979.677	0.05729	979.677	0.02071
980.159	0.05704	980.159	0.02061
980.641	0.05679	980.641	0.02051
981.124	0.05654	981.124	0.02041
981.606	0.05629	981.606	0.02031
982.088	0.05604	982.088	0.02021
982.57	0.0558	982.57	0.02011
983.052	0.05556	983.052	0.02001
983.534	0.05534	983.534	0.01993
984.016	0.05512	984.016	0.01985
984.498	0.05492	984.498	0.01979
984.981	0.05472	984.981	0.01974
985.463	0.05454	985.463	0.01968
985.945	0.05436	985.945	0.01963
986.427	0.05419	986.427	0.01959
986.909	0.05403	986.909	0.01954
987.391	0.05388	987.391	0.0195
987.873	0.05374	987.873	0.01946
988.355	0.05361	988.355	0.01942
988.837	0.05347	988.837	0.01939
989.32	0.05334	989.32	0.01936
989.802	0.05321	989.802	0.01932
990.284	0.0531	990.284	0.01929
990.766	0.053	990.766	0.01927
991.248	0.0529	991.248	0.01924
991.73	0.05282	991.73	0.01921
992.212	0.05273	992.212	0.01919
992.695	0.05265	992.695	0.01916
993.177	0.05257	993.177	0.01913
993.659	0.05249	993.659	0.01909
994.141	0.05243	994.141	0.01906
994.623	0.05237	994.623	0.01903
995.105	0.05233	995.105	0.01901
995.587	0.0523	995.587	0.01899
996.069	0.05228	996.069	0.01898
996.552	0.05225	996.552	0.01897
997.034	0.05223	997.034	0.01895
997.516	0.05222	997.516	0.01892
997.998	0.05222	997.998	0.01889
998.48	0.05224	998.48	0.01886
998.962	0.05227	998.962	0.01882
999.444	0.05231	999.444	0.0188
999.926	0.05236	999.926	0.01878
1000.41	0.05241	1000.41	0.01876
1000.89	0.05247	1000.89	0.01874
1001.37	0.05253	1001.37	0.01871
1001.86	0.05261	1001.86	0.01869
1002.34	0.05271	1002.34	0.01866
1002.82	0.05283	1002.82	0.01864
1003.3	0.05297	1003.3	0.01862
1003.78	0.05314	1003.78	0.0186
1004.27	0.05331	1004.27	0.01859
1004.75	0.0535	1004.75	0.01858
1005.23	0.05369	1005.23	0.01856
1005.71	0.0539	1005.71	0.01853
1006.19	0.05413	1006.19	0.01851
1006.68	0.05438	1006.68	0.01848
1007.16	0.05465	1007.16	0.01846
1007.64	0.05494	1007.64	0.01846
1008.12	0.05524	1008.12	0.01846
1008.61	0.05555	1008.61	0.01847
1009.09	0.05587	1009.09	0.01848
1009.57	0.0562	1009.57	0.01848
1010.05	0.05654	1010.05	0.01848
1010.53	0.0569	1010.53	0.01847
1011.01	0.05726	1011.01	0.01845
1011.5	0.05762	1011.5	0.01844
1011.98	0.05799	1011.98	0.01842
1012.46	0.05835	1012.46	0.01839
1012.94	0.05871	1012.94	0.01837
1013.43	0.05908	1013.43	0.01834
1013.91	0.05944	1013.91	0.01831
1014.39	0.05981	1014.39	0.01829
1014.87	0.06016	1014.87	0.01827
1015.35	0.0605	1015.35	0.01826
1015.84	0.06081	1015.84	0.01826
1016.32	0.0611	1016.32	0.01826
1016.8	0.06136	1016.8	0.01826
1017.28	0.06161	1017.28	0.01826
1017.76	0.06185	1017.76	0.01825
1018.25	0.06207	1018.25	0.01823
1018.73	0.06228	1018.73	0.01821
1019.21	0.06246	1019.21	0.0182
1019.69	0.06261	1019.69	0.01818
1020.18	0.06272	1020.18	0.01817
1020.66	0.06279	1020.66	0.01817
1021.14	0.06283	1021.14	0.01817
1021.62	0.06284	1021.62	0.01817
1022.1	0.06282	1022.1	0.01817
1022.59	0.06278	1022.59	0.01816
1023.07	0.06272	1023.07	0.01816
1023.55	0.06263	1023.55	0.01815
1024.03	0.06251	1024.03	0.01814
1024.52	0.06236	1024.52	0.01813
1025	0.06219	1025	0.01812
1025.48	0.06201	1025.48	0.0181
1025.96	0.0618	1025.96	0.01809
1026.44	0.06157	1026.44	0.01809
1026.92	0.06132	1026.92	0.01809
1027.41	0.06104	1027.41	0.01809
1027.89	0.06075	1027.89	0.0181
1028.37	0.06044	1028.37	0.01812
1028.85	0.06012	1028.85	0.01814
1029.34	0.05981	1029.34	0.01815
1029.82	0.05949	1029.82	0.01817
1030.3	0.05917	1030.3	0.01819
1030.78	0.05883	1030.78	0.01821
1031.27	0.05848	1031.27	0.01823
1031.75	0.05812	1031.75	0.01825
1032.23	0.05776	1032.23	0.01827
1032.71	0.05739	1032.71	0.01829
1033.19	0.05702	1033.19	0.01831
1033.67	0.05666	1033.67	0.01833
1034.16	0.05631	1034.16	0.01836
1034.64	0.05595	1034.64	0.01839
1035.12	0.05559	1035.12	0.01841
1035.6	0.05523	1035.6	0.01844
1036.09	0.05486	1036.09	0.01845
1036.57	0.05449	1036.57	0.01846
1037.05	0.05412	1037.05	0.01846
1037.53	0.05377	1037.53	0.01846
1038.01	0.05342	1038.01	0.01846
1038.5	0.05306	1038.5	0.01846
1038.98	0.05271	1038.98	0.01846
1039.46	0.05236	1039.46	0.01847
1039.94	0.05202	1039.94	0.01848
1040.42	0.05169	1040.42	0.0185
1040.91	0.05137	1040.91	0.01851
1041.39	0.05106	1041.39	0.01852
1041.87	0.05076	1041.87	0.01854
1042.35	0.05047	1042.35	0.01855
1042.84	0.05017	1042.84	0.01856
1043.32	0.04987	1043.32	0.01857
1043.8	0.04957	1043.8	0.01857
1044.28	0.04928	1044.28	0.01858
1044.76	0.049	1044.76	0.01859
1045.25	0.04873	1045.25	0.01859
1045.73	0.04848	1045.73	0.0186
1046.21	0.04823	1046.21	0.0186
1046.69	0.04798	1046.69	0.0186
1047.17	0.04774	1047.17	0.01861
1047.66	0.0475	1047.66	0.01862
1048.14	0.04727	1048.14	0.01864
1048.62	0.04705	1048.62	0.01867
1049.1	0.04684	1049.1	0.01869
1049.59	0.04664	1049.59	0.01873
1050.07	0.04645	1050.07	0.01876
1050.55	0.04625	1050.55	0.0188
1051.03	0.04605	1051.03	0.01883
1051.51	0.04586	1051.51	0.01886
1052	0.04566	1052	0.01888
1052.48	0.04547	1052.48	0.01891
1052.96	0.04527	1052.96	0.01892
1053.44	0.04508	1053.44	0.01894
1053.92	0.04488	1053.92	0.01896
1054.41	0.04467	1054.41	0.01898
1054.89	0.04446	1054.89	0.019
1055.37	0.04425	1055.37	0.01901
1055.85	0.04404	1055.85	0.01903
1056.34	0.04384	1056.34	0.01905
1056.82	0.04365	1056.82	0.01908
1057.3	0.04346	1057.3	0.0191
1057.78	0.04327	1057.78	0.01912
1058.26	0.04308	1058.26	0.01915
1058.75	0.04288	1058.75	0.01916
1059.23	0.04267	1059.23	0.01918
1059.71	0.04247	1059.71	0.01919
1060.19	0.04227	1060.19	0.01919
1060.67	0.04207	1060.67	0.0192
1061.16	0.04188	1061.16	0.0192
1061.64	0.04169	1061.64	0.01921
1062.12	0.0415	1062.12	0.01921
1062.6	0.04129	1062.6	0.01922
1063.09	0.04108	1063.09	0.01923
1063.57	0.04087	1063.57	0.01923
1064.05	0.04066	1064.05	0.01924
1064.53	0.04046	1064.53	0.01925
1065.01	0.04026	1065.01	0.01926
1065.49	0.04006	1065.49	0.01926
1065.98	0.03987	1065.98	0.01927
1066.46	0.03968	1066.46	0.01927
1066.94	0.03949	1066.94	0.01928
1067.42	0.03931	1067.42	0.01928
1067.91	0.03913	1067.91	0.0193
1068.39	0.03896	1068.39	0.01931
1068.87	0.0388	1068.87	0.01932
1069.35	0.03863	1069.35	0.01933
1069.83	0.03846	1069.83	0.01933
1070.32	0.03828	1070.32	0.01931
1070.8	0.03809	1070.8	0.01929
1071.28	0.0379	1071.28	0.01926
1071.76	0.0377	1071.76	0.01923
1072.24	0.0375	1072.24	0.0192
1072.73	0.03731	1072.73	0.01919
1073.21	0.03712	1073.21	0.01918
1073.69	0.03693	1073.69	0.01918
1074.17	0.03675	1074.17	0.01918
1074.66	0.03658	1074.66	0.01918
1075.14	0.03641	1075.14	0.01917
1075.62	0.03624	1075.62	0.01916
1076.1	0.03608	1076.1	0.01914
1076.58	0.03592	1076.58	0.01912
1077.07	0.03575	1077.07	0.01909
1077.55	0.03558	1077.55	0.01907
1078.03	0.03541	1078.03	0.01905
1078.51	0.03524	1078.51	0.01904
1078.99	0.03507	1078.99	0.01903
1079.48	0.0349	1079.48	0.01902
1079.96	0.03474	1079.96	0.01902
1080.44	0.03459	1080.44	0.01902
1080.92	0.03443	1080.92	0.01901
1081.41	0.03428	1081.41	0.019
1081.89	0.03413	1081.89	0.01899
1082.37	0.03398	1082.37	0.01897
1082.85	0.03383	1082.85	0.01894
1083.33	0.03368	1083.33	0.01892
1083.82	0.03353	1083.82	0.0189
1084.3	0.03339	1084.3	0.01888
1084.78	0.03324	1084.78	0.01887
1085.26	0.0331	1085.26	0.01885
1085.74	0.03296	1085.74	0.01883
1086.23	0.03282	1086.23	0.01881
1086.71	0.03269	1086.71	0.01879
1087.19	0.03257	1087.19	0.01876
1087.67	0.03245	1087.67	0.01873
1088.15	0.03234	1088.15	0.0187
1088.64	0.03222	1088.64	0.01868
1089.12	0.03211	1089.12	0.01866
1089.6	0.03199	1089.6	0.01864
1090.08	0.03187	1090.08	0.01863
1090.57	0.03175	1090.57	0.01862
1091.05	0.03162	1091.05	0.01861
1091.53	0.03149	1091.53	0.0186
1092.01	0.03136	1092.01	0.0186
1092.49	0.03122	1092.49	0.01859
1092.98	0.03109	1092.98	0.01857
1093.46	0.03096	1093.46	0.01855
1093.94	0.03083	1093.94	0.01852
1094.42	0.03072	1094.42	0.01849
1094.9	0.03061	1094.9	0.01847
1095.39	0.03051	1095.39	0.01845
1095.87	0.03041	1095.87	0.01844
1096.35	0.03031	1096.35	0.01843
1096.83	0.0302	1096.83	0.01842
1097.32	0.03009	1097.32	0.01841
1097.8	0.02998	1097.8	0.01838
1098.28	0.02986	1098.28	0.01835
1098.76	0.02974	1098.76	0.01832
1099.24	0.02963	1099.24	0.01829
1099.73	0.02951	1099.73	0.01826
1100.21	0.0294	1100.21	0.01824
1100.69	0.02929	1100.69	0.01823
1101.17	0.02918	1101.17	0.01821
1101.65	0.02908	1101.65	0.01819
1102.14	0.02898	1102.14	0.01817
1102.62	0.02887	1102.62	0.01815
1103.1	0.02876	1103.1	0.01813
1103.58	0.02865	1103.58	0.01811
1104.07	0.02853	1104.07	0.0181
1104.55	0.0284	1104.55	0.01809
1105.03	0.02827	1105.03	0.01808
1105.51	0.02814	1105.51	0.01806
1105.99	0.02801	1105.99	0.01803
1106.48	0.0279	1106.48	0.01801
1106.96	0.02779	1106.96	0.01798
1107.44	0.02769	1107.44	0.01796
1107.92	0.02759	1107.92	0.01794
1108.4	0.02749	1108.4	0.01792
1108.89	0.02739	1108.89	0.01791
1109.37	0.02729	1109.37	0.01789
1109.85	0.0272	1109.85	0.01786
1110.33	0.0271	1110.33	0.01783
1110.82	0.02701	1110.82	0.01779
1111.3	0.02692	1111.3	0.01776
1111.78	0.02684	1111.78	0.01773
1112.26	0.02675	1112.26	0.01771
1112.74	0.02666	1112.74	0.01768
1113.23	0.02657	1113.23	0.01766
1113.71	0.02648	1113.71	0.01762
1114.19	0.02639	1114.19	0.01758
1114.67	0.0263	1114.67	0.01753
1115.15	0.02621	1115.15	0.01747
1115.64	0.02612	1115.64	0.01742
1116.12	0.02604	1116.12	0.01738
1116.6	0.02595	1116.6	0.01733
1117.08	0.02586	1117.08	0.01729
1117.57	0.02577	1117.57	0.01726
1118.05	0.02569	1118.05	0.01722
1118.53	0.02561	1118.53	0.01719
1119.01	0.02553	1119.01	0.01716
1119.49	0.02546	1119.49	0.01713
1119.97	0.02539	1119.97	0.01711
1120.46	0.02532	1120.46	0.01709
1120.94	0.02525	1120.94	0.01707
1121.42	0.02519	1121.42	0.01704
1121.9	0.02512	1121.9	0.01701
1122.39	0.02506	1122.39	0.01697
1122.87	0.02499	1122.87	0.01692
1123.35	0.02493	1123.35	0.01688
1123.83	0.02486	1123.83	0.01683
1124.32	0.0248	1124.32	0.01679
1124.8	0.02474	1124.8	0.01675
1125.28	0.02468	1125.28	0.01671
1125.76	0.02463	1125.76	0.01667
1126.24	0.02459	1126.24	0.01663
1126.72	0.02454	1126.72	0.01659
1127.21	0.0245	1127.21	0.01655
1127.69	0.02445	1127.69	0.01652
1128.17	0.02439	1128.17	0.01649
1128.65	0.02433	1128.65	0.01646
1129.14	0.02426	1129.14	0.01644
1129.62	0.02418	1129.62	0.01641
1130.1	0.02409	1130.1	0.01638
1130.58	0.024	1130.58	0.01634
1131.06	0.0239	1131.06	0.0163
1131.55	0.0238	1131.55	0.01625
1132.03	0.0237	1132.03	0.0162
1132.51	0.0236	1132.51	0.01615
1132.99	0.0235	1132.99	0.0161
1133.47	0.02341	1133.47	0.01605
1133.96	0.02333	1133.96	0.016
1134.44	0.02325	1134.44	0.01595
1134.92	0.02317	1134.92	0.0159
1135.4	0.02309	1135.4	0.01586
1135.88	0.02302	1135.88	0.01582
1136.37	0.02294	1136.37	0.01578
1136.85	0.02286	1136.85	0.01573
1137.33	0.02279	1137.33	0.01568
1137.81	0.02271	1137.81	0.01563
1138.3	0.02263	1138.3	0.01558
1138.78	0.02256	1138.78	0.01553
1139.26	0.02249	1139.26	0.01549
1139.74	0.02242	1139.74	0.01545
1140.22	0.02234	1140.22	0.01541
1140.71	0.02227	1140.71	0.01536
1141.19	0.0222	1141.19	0.01532
1141.67	0.02214	1141.67	0.01527
1142.15	0.02207	1142.15	0.01522
1142.63	0.022	1142.63	0.01517
1143.12	0.02194	1143.12	0.01512
1143.6	0.02189	1143.6	0.01508
1144.08	0.02184	1144.08	0.01504
1144.56	0.02179	1144.56	0.015
1145.05	0.02175	1145.05	0.01496
1145.53	0.0217	1145.53	0.01493
1146.01	0.02166	1146.01	0.01489
1146.49	0.02161	1146.49	0.01485
1146.97	0.02156	1146.97	0.01482
1147.46	0.02151	1147.46	0.01478
1147.94	0.02146	1147.94	0.01475
1148.42	0.0214	1148.42	0.01471
1148.9	0.02135	1148.9	0.01467
1149.38	0.02131	1149.38	0.01463
1149.87	0.02126	1149.87	0.01459
1150.35	0.02122	1150.35	0.01454
1150.83	0.02117	1150.83	0.0145
1151.31	0.02112	1151.31	0.01447
1151.8	0.02108	1151.8	0.01444
1152.28	0.02103	1152.28	0.01441
1152.76	0.02099	1152.76	0.01438
1153.24	0.02095	1153.24	0.01436
1153.72	0.02091	1153.72	0.01433
1154.21	0.02088	1154.21	0.01429
1154.69	0.02084	1154.69	0.01426
1155.17	0.0208	1155.17	0.01424
1155.65	0.02076	1155.65	0.01421
1156.13	0.02071	1156.13	0.0142
1156.62	0.02067	1156.62	0.01418
1157.1	0.02063	1157.1	0.01417
1157.58	0.02058	1157.58	0.01416
1158.06	0.02055	1158.06	0.01413
1158.55	0.02051	1158.55	0.01411
1159.03	0.02048	1159.03	0.01408
1159.51	0.02045	1159.51	0.01404
1159.99	0.02043	1159.99	0.01401
1160.47	0.02041	1160.47	0.01398
1160.96	0.02039	1160.96	0.01396
1161.44	0.02038	1161.44	0.01394
1161.92	0.02035	1161.92	0.01393
1162.4	0.02032	1162.4	0.01391
1162.88	0.02029	1162.88	0.01389
1163.37	0.02025	1163.37	0.01387
1163.85	0.0202	1163.85	0.01384
1164.33	0.02014	1164.33	0.0138
1164.81	0.02008	1164.81	0.01376
1165.3	0.02002	1165.3	0.01372
1165.78	0.01996	1165.78	0.01368
1166.26	0.0199	1166.26	0.01363
1166.74	0.01985	1166.74	0.01358
1167.22	0.01979	1167.22	0.01354
1167.71	0.01974	1167.71	0.01349
1168.19	0.01969	1168.19	0.01344
1168.67	0.01963	1168.67	0.0134
1169.15	0.01956	1169.15	0.01336
1169.63	0.0195	1169.63	0.01332
1170.12	0.01942	1170.12	0.01328
1170.6	0.01935	1170.6	0.01324
1171.08	0.01927	1171.08	0.01319
1171.56	0.01919	1171.56	0.01314
1172.05	0.01912	1172.05	0.01309
1172.53	0.01905	1172.53	0.01305
1173.01	0.01898	1173.01	0.01301
1173.49	0.01891	1173.49	0.01297
1173.97	0.01885	1173.97	0.01295
1174.46	0.01879	1174.46	0.01292
1174.94	0.01873	1174.94	0.0129
1175.42	0.01867	1175.42	0.01288
1175.9	0.01861	1175.9	0.01285
1176.38	0.01855	1176.38	0.01282
1176.87	0.01849	1176.87	0.01278
1177.35	0.01843	1177.35	0.01273
1177.83	0.01837	1177.83	0.01269
1178.31	0.0183	1178.31	0.01265
1178.8	0.01824	1178.8	0.01261
1179.28	0.01818	1179.28	0.01257
1179.76	0.01812	1179.76	0.01254
1180.24	0.01807	1180.24	0.0125
1180.72	0.01802	1180.72	0.01247
1181.2	0.01796	1181.2	0.01244
1181.69	0.01791	1181.69	0.01241
1182.17	0.01787	1182.17	0.01238
1182.65	0.01782	1182.65	0.01235
1183.13	0.01777	1183.13	0.01232
1183.62	0.01773	1183.62	0.01229
1184.1	0.01769	1184.1	0.01227
1184.58	0.01764	1184.58	0.01224
1185.06	0.0176	1185.06	0.01221
1185.54	0.01756	1185.54	0.01218
1186.03	0.01752	1186.03	0.01215
1186.51	0.01748	1186.51	0.01213
1186.99	0.01744	1186.99	0.0121
1187.47	0.01739	1187.47	0.01208
1187.95	0.01735	1187.95	0.01205
1188.44	0.0173	1188.44	0.01203
1188.92	0.01726	1188.92	0.012
1189.4	0.01721	1189.4	0.01198
1189.88	0.01717	1189.88	0.01195
1190.37	0.01713	1190.37	0.01192
1190.85	0.01709	1190.85	0.01189
1191.33	0.01705	1191.33	0.01186
1191.81	0.01701	1191.81	0.01183
1192.29	0.01697	1192.29	0.01181
1192.78	0.01693	1192.78	0.01178
1193.26	0.01688	1193.26	0.01175
1193.74	0.01684	1193.74	0.01172
1194.22	0.0168	1194.22	0.01169
1194.7	0.01677	1194.7	0.01165
1195.19	0.01673	1195.19	0.01161
1195.67	0.0167	1195.67	0.01158
1196.15	0.01667	1196.15	0.01154
1196.63	0.01664	1196.63	0.01151
1197.12	0.01662	1197.12	0.01148
1197.6	0.01659	1197.6	0.01144
1198.08	0.01656	1198.08	0.01141
1198.56	0.01653	1198.56	0.01137
1199.04	0.01649	1199.04	0.01133
1199.53	0.01645	1199.53	0.01129
1200.01	0.01642	1200.01	0.01125
1200.49	0.01638	1200.49	0.01121
1200.97	0.01634	1200.97	0.01118
1201.45	0.0163	1201.45	0.01114
1201.94	0.01626	1201.94	0.01111
1202.42	0.01622	1202.42	0.01108
1202.9	0.01618	1202.9	0.01105
1203.38	0.01614	1203.38	0.01101
1203.87	0.0161	1203.87	0.01098
1204.35	0.01606	1204.35	0.01095
1204.83	0.01602	1204.83	0.01092
1205.31	0.01599	1205.31	0.01089
1205.79	0.01596	1205.79	0.01085
1206.28	0.01593	1206.28	0.01081
1206.76	0.0159	1206.76	0.01078
1207.24	0.01588	1207.24	0.01073
1207.72	0.01586	1207.72	0.01069
1208.2	0.01584	1208.2	0.01066
1208.69	0.01582	1208.69	0.01062
1209.17	0.0158	1209.17	0.01059
1209.65	0.01578	1209.65	0.01056
1210.13	0.01575	1210.13	0.01053
1210.62	0.01573	1210.62	0.0105
1211.1	0.01569	1211.1	0.01047
1211.58	0.01566	1211.58	0.01044
1212.06	0.01562	1212.06	0.01042
1212.54	0.01558	1212.54	0.01039
1213.03	0.01555	1213.03	0.01037
1213.51	0.01551	1213.51	0.01034
1213.99	0.01548	1213.99	0.01032
1214.47	0.01545	1214.47	0.01029
1214.95	0.01543	1214.95	0.01025
1215.44	0.0154	1215.44	0.01022
1215.92	0.01538	1215.92	0.01018
1216.4	0.01535	1216.4	0.01014
1216.88	0.01533	1216.88	0.01011
1217.37	0.01531	1217.37	0.01008
1217.85	0.01529	1217.85	0.01005
1218.33	0.01527	1218.33	0.01002
1218.81	0.01524	1218.81	0.00999
1219.29	0.01522	1219.29	0.00996
1219.78	0.0152	1219.78	0.00993
1220.26	0.01518	1220.26	0.0099
1220.74	0.01515	1220.74	0.00987
1221.22	0.01513	1221.22	0.00984
1221.7	0.0151	1221.7	0.00981
1222.19	0.01507	1222.19	0.00979
1222.67	0.01504	1222.67	0.00977
1223.15	0.01501	1223.15	0.00975
1223.63	0.01498	1223.63	0.00973
1224.11	0.01496	1224.11	0.00971
1224.6	0.01493	1224.6	0.00969
1225.08	0.01491	1225.08	0.00967
1225.56	0.01489	1225.56	0.00964
1226.04	0.01487	1226.04	0.00962
1226.53	0.01484	1226.53	0.00959
1227.01	0.01481	1227.01	0.00956
1227.49	0.01478	1227.49	0.00954
1227.97	0.01474	1227.97	0.00952
1228.45	0.01471	1228.45	0.0095
1228.94	0.01467	1228.94	0.00948
1229.42	0.01465	1229.42	0.00946
1229.9	0.01462	1229.9	0.00944
1230.38	0.0146	1230.38	0.00942
1230.86	0.01458	1230.86	0.0094
1231.35	0.01455	1231.35	0.00938
1231.83	0.01452	1231.83	0.00937
1232.31	0.01449	1232.31	0.00936
1232.79	0.01445	1232.79	0.00936
1233.28	0.01441	1233.28	0.00935
1233.76	0.01437	1233.76	0.00934
1234.24	0.01433	1234.24	0.00933
1234.72	0.0143	1234.72	0.00933
1235.2	0.01427	1235.2	0.00932
1235.68	0.01424	1235.68	0.00931
1236.17	0.01421	1236.17	0.00929
1236.65	0.01418	1236.65	0.00928
1237.13	0.01415	1237.13	0.00927
1237.61	0.01412	1237.61	0.00926
1238.1	0.01409	1238.1	0.00925
1238.58	0.01406	1238.58	0.00924
1239.06	0.01403	1239.06	0.00924
1239.54	0.01401	1239.54	0.00924
1240.02	0.01399	1240.02	0.00924
1240.51	0.01396	1240.51	0.00924
1240.99	0.01394	1240.99	0.00923
1241.47	0.01393	1241.47	0.00923
1241.95	0.01391	1241.95	0.00922
1242.43	0.0139	1242.43	0.00921
1242.92	0.01388	1242.92	0.00921
1243.4	0.01388	1243.4	0.0092
1243.88	0.01387	1243.88	0.0092
1244.36	0.01387	1244.36	0.00919
1244.85	0.01387	1244.85	0.00919
1245.33	0.01388	1245.33	0.00918
1245.81	0.01388	1245.81	0.00918
1246.29	0.01389	1246.29	0.00917
1246.77	0.01389	1246.77	0.00916
1247.26	0.01389	1247.26	0.00916
1247.74	0.01389	1247.74	0.00915
1248.22	0.01389	1248.22	0.00915
1248.7	0.01389	1248.7	0.00914
1249.18	0.01389	1249.18	0.00913
1249.67	0.01388	1249.67	0.00912
1250.15	0.01389	1250.15	0.00912
1250.63	0.01389	1250.63	0.00911
1251.11	0.01391	1251.11	0.0091
1251.6	0.01393	1251.6	0.0091
1252.08	0.01395	1252.08	0.0091
1252.56	0.01397	1252.56	0.00909
1253.04	0.01399	1253.04	0.00909
1253.52	0.01401	1253.52	0.00908
1254.01	0.01403	1254.01	0.00908
1254.49	0.01405	1254.49	0.00907
1254.97	0.01406	1254.97	0.00907
1255.45	0.01408	1255.45	0.00907
1255.93	0.01409	1255.93	0.00907
1256.42	0.01411	1256.42	0.00907
1256.9	0.01413	1256.9	0.00907
1257.38	0.01415	1257.38	0.00907
1257.86	0.01419	1257.86	0.00906
1258.35	0.01423	1258.35	0.00906
1258.83	0.01427	1258.83	0.00905
1259.31	0.01433	1259.31	0.00905
1259.79	0.01438	1259.79	0.00904
1260.27	0.01444	1260.27	0.00904
1260.76	0.01449	1260.76	0.00904
1261.24	0.01455	1261.24	0.00904
1261.72	0.0146	1261.72	0.00904
1262.2	0.01465	1262.2	0.00904
1262.68	0.01469	1262.68	0.00904
1263.17	0.01473	1263.17	0.00905
1263.65	0.01477	1263.65	0.00905
1264.13	0.01479	1264.13	0.00906
1264.61	0.01482	1264.61	0.00906
1265.1	0.01484	1265.1	0.00907
1265.58	0.01486	1265.58	0.00907
1266.06	0.01488	1266.06	0.00907
1266.54	0.01491	1266.54	0.00907
1267.02	0.01493	1267.02	0.00908
1267.51	0.01494	1267.51	0.00908
1267.99	0.01496	1267.99	0.00909
1268.47	0.01497	1268.47	0.00909
1268.95	0.01497	1268.95	0.00909
1269.43	0.01497	1269.43	0.0091
1269.92	0.01497	1269.92	0.0091
1270.4	0.01497	1270.4	0.00911
1270.88	0.01497	1270.88	0.00912
1271.36	0.01496	1271.36	0.00913
1271.85	0.01495	1271.85	0.00913
1272.33	0.01494	1272.33	0.00914
1272.81	0.01492	1272.81	0.00915
1273.29	0.0149	1273.29	0.00916
1273.77	0.01488	1273.77	0.00917
1274.26	0.01485	1274.26	0.00918
1274.74	0.01483	1274.74	0.00919
1275.22	0.01481	1275.22	0.0092
1275.7	0.01479	1275.7	0.0092
1276.18	0.01477	1276.18	0.00921
1276.67	0.01475	1276.67	0.00921
1277.15	0.01474	1277.15	0.00921
1277.63	0.01474	1277.63	0.00922
1278.11	0.01473	1278.11	0.00923
1278.59	0.01473	1278.59	0.00923
1279.08	0.01473	1279.08	0.00924
1279.56	0.01474	1279.56	0.00924
1280.04	0.01474	1280.04	0.00925
1280.52	0.01475	1280.52	0.00925
1281.01	0.01477	1281.01	0.00924
1281.49	0.01479	1281.49	0.00924
1281.97	0.01481	1281.97	0.00924
1282.45	0.01483	1282.45	0.00924
1282.93	0.01485	1282.93	0.00924
1283.42	0.01487	1283.42	0.00924
1283.9	0.01488	1283.9	0.00924
1284.38	0.01488	1284.38	0.00925
1284.86	0.01488	1284.86	0.00925
1285.34	0.01488	1285.34	0.00925
1285.83	0.01487	1285.83	0.00925
1286.31	0.01486	1286.31	0.00925
1286.79	0.01484	1286.79	0.00925
1287.27	0.01481	1287.27	0.00924
1287.76	0.01478	1287.76	0.00924
1288.24	0.01474	1288.24	0.00923
1288.72	0.01469	1288.72	0.00923
1289.2	0.01463	1289.2	0.00922
1289.68	0.01456	1289.68	0.00922
1290.16	0.01449	1290.16	0.00921
1290.65	0.01442	1290.65	0.00921
1291.13	0.01434	1291.13	0.00921
1291.61	0.01427	1291.61	0.00921
1292.09	0.01419	1292.09	0.00921
1292.58	0.01411	1292.58	0.00921
1293.06	0.01402	1293.06	0.00921
1293.54	0.01394	1293.54	0.00921
1294.02	0.01385	1294.02	0.0092
1294.51	0.01375	1294.51	0.00919
1294.99	0.01366	1294.99	0.00918
1295.47	0.01357	1295.47	0.00917
1295.95	0.01348	1295.95	0.00915
1296.43	0.01339	1296.43	0.00914
1296.91	0.01331	1296.91	0.00912
1297.4	0.01323	1297.4	0.00911
1297.88	0.01316	1297.88	0.0091
1298.36	0.01309	1298.36	0.0091
1298.84	0.01303	1298.84	0.0091
1299.33	0.01296	1299.33	0.0091
1299.81	0.0129	1299.81	0.0091
1300.29	0.01285	1300.29	0.0091
1300.77	0.01279	1300.77	0.00911
1301.25	0.01275	1301.25	0.00912
1301.74	0.0127	1301.74	0.00913
1302.22	0.01267	1302.22	0.00913
1302.7	0.01264	1302.7	0.00912
1303.18	0.01261	1303.18	0.00911
1303.66	0.01259	1303.66	0.00909
1304.15	0.01258	1304.15	0.00907
1304.63	0.01257	1304.63	0.00905
1305.11	0.01257	1305.11	0.00903
1305.59	0.01258	1305.59	0.00901
1306.08	0.01258	1306.08	0.00899
1306.56	0.01259	1306.56	0.00897
1307.04	0.0126	1307.04	0.00896
1307.52	0.01261	1307.52	0.00894
1308	0.01262	1308	0.00893
1308.49	0.01264	1308.49	0.00892
1308.97	0.01266	1308.97	0.00892
1309.45	0.01268	1309.45	0.00891
1309.93	0.0127	1309.93	0.0089
1310.41	0.01271	1310.41	0.00889
1310.9	0.01273	1310.9	0.00888
1311.38	0.01275	1311.38	0.00888
1311.86	0.01277	1311.86	0.00887
1312.34	0.01279	1312.34	0.00886
1312.83	0.01281	1312.83	0.00886
1313.31	0.01283	1313.31	0.00886
1313.79	0.01284	1313.79	0.00886
1314.27	0.01285	1314.27	0.00886
1314.75	0.01286	1314.75	0.00886
1315.24	0.01286	1315.24	0.00885
1315.72	0.01285	1315.72	0.00884
1316.2	0.01284	1316.2	0.00883
1316.68	0.01284	1316.68	0.00882
1317.16	0.01283	1317.16	0.00881
1317.65	0.01283	1317.65	0.0088
1318.13	0.01283	1318.13	0.0088
1318.61	0.01283	1318.61	0.0088
1319.09	0.01282	1319.09	0.0088
1319.58	0.01281	1319.58	0.0088
1320.06	0.0128	1320.06	0.0088
1320.54	0.01279	1320.54	0.0088
1321.02	0.01278	1321.02	0.00879
1321.5	0.01276	1321.5	0.00879
1321.99	0.01274	1321.99	0.00878
1322.47	0.01271	1322.47	0.00877
1322.95	0.01269	1322.95	0.00877
1323.43	0.01266	1323.43	0.00877
1323.91	0.01264	1323.91	0.00876
1324.4	0.01261	1324.4	0.00877
1324.88	0.01259	1324.88	0.00877
1325.36	0.01257	1325.36	0.00876
1325.84	0.01255	1325.84	0.00876
1326.33	0.01253	1326.33	0.00875
1326.81	0.01251	1326.81	0.00874
1327.29	0.01249	1327.29	0.00872
1327.77	0.01247	1327.77	0.0087
1328.25	0.01245	1328.25	0.00868
1328.73	0.01243	1328.73	0.00865
1329.22	0.01241	1329.22	0.00863
1329.7	0.0124	1329.7	0.00861
1330.18	0.01239	1330.18	0.0086
1330.66	0.01239	1330.66	0.00861
1331.15	0.01241	1331.15	0.00863
1331.63	0.01245	1331.63	0.00865
1332.11	0.0125	1332.11	0.00869
1332.59	0.01255	1332.59	0.00872
1333.07	0.01261	1333.07	0.00875
1333.56	0.01265	1333.56	0.00877
1334.04	0.01268	1334.04	0.00877
1334.52	0.01269	1334.52	0.00876
1335	0.0127	1335	0.00874
1335.48	0.01269	1335.48	0.00871
1335.97	0.01269	1335.97	0.00867
1336.45	0.01268	1336.45	0.00863
1336.93	0.01269	1336.93	0.0086
1337.41	0.0127	1337.41	0.00857
1337.9	0.01272	1337.9	0.00855
1338.38	0.01275	1338.38	0.00854
1338.86	0.0128	1338.86	0.00854
1339.34	0.01285	1339.34	0.00855
1339.82	0.01291	1339.82	0.00857
1340.31	0.01296	1340.31	0.00859
1340.79	0.01302	1340.79	0.0086
1341.27	0.01306	1341.27	0.00861
1341.75	0.0131	1341.75	0.00861
1342.23	0.01313	1342.23	0.0086
1342.72	0.01316	1342.72	0.00858
1343.2	0.0132	1343.2	0.00856
1343.68	0.01323	1343.68	0.00855
1344.16	0.01327	1344.16	0.00854
1344.65	0.01331	1344.65	0.00853
1345.13	0.01336	1345.13	0.00853
1345.61	0.0134	1345.61	0.00854
1346.09	0.01343	1346.09	0.00854
1346.57	0.01347	1346.57	0.00854
1347.06	0.0135	1347.06	0.00853
1347.54	0.01353	1347.54	0.00853
1348.02	0.01357	1348.02	0.00851
1348.5	0.0136	1348.5	0.0085
1348.98	0.01363	1348.98	0.00847
1349.47	0.01365	1349.47	0.00845
1349.95	0.01367	1349.95	0.00843
1350.43	0.01369	1350.43	0.00842
1350.91	0.01371	1350.91	0.0084
1351.39	0.01373	1351.39	0.00838
1351.88	0.01376	1351.88	0.00837
1352.36	0.01379	1352.36	0.00835
1352.84	0.01383	1352.84	0.00834
1353.32	0.01388	1353.32	0.00833
1353.81	0.01393	1353.81	0.00832
1354.29	0.01398	1354.29	0.00832
1354.77	0.01404	1354.77	0.00832
1355.25	0.01408	1355.25	0.00833
1355.73	0.01413	1355.73	0.00833
1356.22	0.01417	1356.22	0.00832
1356.7	0.01421	1356.7	0.00831
1357.18	0.01424	1357.18	0.00829
1357.66	0.01427	1357.66	0.00827
1358.14	0.0143	1358.14	0.00824
1358.63	0.01432	1358.63	0.00821
1359.11	0.01434	1359.11	0.00819
1359.59	0.01436	1359.59	0.00817
1360.07	0.01438	1360.07	0.00815
1360.56	0.01441	1360.56	0.00815
1361.04	0.01446	1361.04	0.00815
1361.52	0.01452	1361.52	0.00817
1362	0.0146	1362	0.0082
1362.48	0.01469	1362.48	0.00825
1362.97	0.01479	1362.97	0.00829
1363.45	0.01488	1363.45	0.00832
1363.93	0.01495	1363.93	0.00833
1364.41	0.01501	1364.41	0.00833
1364.89	0.01506	1364.89	0.00831
1365.38	0.01509	1365.38	0.00827
1365.86	0.01512	1365.86	0.00824
1366.34	0.01516	1366.34	0.00822
1366.82	0.0152	1366.82	0.0082
1367.31	0.01525	1367.31	0.00819
1367.79	0.01531	1367.79	0.0082
1368.27	0.01537	1368.27	0.0082
1368.75	0.01543	1368.75	0.00821
1369.23	0.01549	1369.23	0.00821
1369.72	0.01554	1369.72	0.0082
1370.2	0.01558	1370.2	0.00818
1370.68	0.0156	1370.68	0.00816
1371.16	0.01563	1371.16	0.00813
1371.64	0.01565	1371.64	0.00811
1372.13	0.01567	1372.13	0.00808
1372.61	0.01571	1372.61	0.00807
1373.09	0.01575	1373.09	0.00807
1373.57	0.0158	1373.57	0.00809
1374.06	0.01586	1374.06	0.00812
1374.54	0.01591	1374.54	0.00815
1375.02	0.01596	1375.02	0.00817
1375.5	0.01598	1375.5	0.00818
1375.98	0.01599	1375.98	0.00818
1376.47	0.01598	1376.47	0.00816
1376.95	0.01597	1376.95	0.00814
1377.43	0.01595	1377.43	0.00812
1377.91	0.01595	1377.91	0.00811
1378.39	0.01595	1378.39	0.0081
1378.88	0.01596	1378.88	0.0081
1379.36	0.01598	1379.36	0.00809
1379.84	0.01599	1379.84	0.00809
1380.32	0.01601	1380.32	0.00808
1380.81	0.01603	1380.81	0.00806
1381.29	0.01606	1381.29	0.00805
1381.77	0.01608	1381.77	0.00805
1382.25	0.01611	1382.25	0.00805
1382.73	0.01614	1382.73	0.00806
1383.21	0.01616	1383.21	0.00806
1383.7	0.01617	1383.7	0.00804
1384.18	0.01618	1384.18	0.00802
1384.66	0.01618	1384.66	0.00799
1385.14	0.01619	1385.14	0.00797
1385.63	0.01621	1385.63	0.00796
1386.11	0.01623	1386.11	0.00797
1386.59	0.01626	1386.59	0.008
1387.07	0.01629	1387.07	0.00805
1387.56	0.01631	1387.56	0.0081
1388.04	0.01632	1388.04	0.00814
1388.52	0.0163	1388.52	0.00816
1389	0.01627	1389	0.00816
1389.48	0.01622	1389.48	0.00813
1389.96	0.01617	1389.96	0.00809
1390.45	0.01612	1390.45	0.00804
1390.93	0.01606	1390.93	0.00798
1391.41	0.01602	1391.41	0.00792
1391.89	0.01598	1391.89	0.00786
1392.38	0.01596	1392.38	0.00781
1392.86	0.01596	1392.86	0.00779
1393.34	0.01598	1393.34	0.00779
1393.82	0.01602	1393.82	0.00783
1394.3	0.01608	1394.3	0.00789
1394.79	0.01613	1394.79	0.00796
1395.27	0.01618	1395.27	0.00802
1395.75	0.01621	1395.75	0.00806
1396.23	0.01621	1396.23	0.00807
1396.71	0.01621	1396.71	0.00805
1397.2	0.0162	1397.2	0.00801
1397.68	0.01619	1397.68	0.00798
1398.16	0.01621	1398.16	0.00797
1398.64	0.01624	1398.64	0.00798
1399.13	0.01628	1399.13	0.00801
1399.61	0.01632	1399.61	0.00804
1400.09	0.01635	1400.09	0.00808
1400.57	0.01636	1400.57	0.00809
1401.05	0.01635	1401.05	0.00807
1401.54	0.01632	1401.54	0.00804
1402.02	0.01629	1402.02	0.00799
1402.5	0.01627	1402.5	0.00794
1402.98	0.01627	1402.98	0.00791
1403.46	0.01629	1403.46	0.0079
1403.95	0.01633	1403.95	0.00791
1404.43	0.01639	1404.43	0.00794
1404.91	0.01646	1404.91	0.00799
1405.39	0.01652	1405.39	0.00803
1405.88	0.01658	1405.88	0.00807
1406.36	0.01662	1406.36	0.00809
1406.84	0.01664	1406.84	0.00809
1407.32	0.01666	1407.32	0.00807
1407.8	0.01668	1407.8	0.00805
1408.29	0.01669	1408.29	0.00802
1408.77	0.0167	1408.77	0.008
1409.25	0.01673	1409.25	0.00798
1409.73	0.01676	1409.73	0.00797
1410.21	0.0168	1410.21	0.00797
1410.7	0.01685	1410.7	0.00798
1411.18	0.0169	1411.18	0.00799
1411.66	0.01695	1411.66	0.008
1412.14	0.017	1412.14	0.008
1412.62	0.01705	1412.62	0.008
1413.11	0.0171	1413.11	0.00799
1413.59	0.01714	1413.59	0.00797
1414.07	0.01718	1414.07	0.00794
1414.55	0.01721	1414.55	0.0079
1415.04	0.01724	1415.04	0.00786
1415.52	0.01726	1415.52	0.0078
1416	0.01728	1416	0.00775
1416.48	0.01731	1416.48	0.0077
1416.96	0.01734	1416.96	0.00767
1417.45	0.01739	1417.45	0.00768
1417.93	0.01746	1417.93	0.00773
1418.41	0.01755	1418.41	0.00782
1418.89	0.01765	1418.89	0.00793
1419.38	0.01774	1419.38	0.00805
1419.86	0.01778	1419.86	0.00813
1420.34	0.01778	1420.34	0.00817
1420.82	0.01774	1420.82	0.00816
1421.3	0.01766	1421.3	0.00811
1421.79	0.01756	1421.79	0.00805
1422.27	0.01746	1422.27	0.00798
1422.75	0.01737	1422.75	0.00794
1423.23	0.0173	1423.23	0.00793
1423.71	0.01724	1423.71	0.00794
1424.2	0.01719	1424.2	0.00797
1424.68	0.01713	1424.68	0.00799
1425.16	0.01706	1425.16	0.008
1425.64	0.01698	1425.64	0.00798
1426.12	0.01688	1426.12	0.00794
1426.61	0.01678	1426.61	0.00789
1427.09	0.01668	1427.09	0.00785
1427.57	0.0166	1427.57	0.00782
1428.05	0.01653	1428.05	0.00781
1428.54	0.01647	1428.54	0.00782
1429.02	0.01643	1429.02	0.00785
1429.5	0.01639	1429.5	0.00788
1429.98	0.01636	1429.98	0.00791
1430.46	0.01634	1430.46	0.00794
1430.95	0.01631	1430.95	0.00795
1431.43	0.01628	1431.43	0.00794
1431.91	0.01623	1431.91	0.00792
1432.39	0.01617	1432.39	0.00788
1432.87	0.01609	1432.87	0.00781
1433.36	0.016	1433.36	0.00773
1433.84	0.0159	1433.84	0.00764
1434.32	0.0158	1434.32	0.00757
1434.8	0.01573	1434.8	0.00753
1435.29	0.01569	1435.29	0.00753
1435.77	0.0157	1435.77	0.0076
1436.25	0.01575	1436.25	0.00772
1436.73	0.01581	1436.73	0.00785
1437.21	0.01586	1437.21	0.00796
1437.7	0.01587	1437.7	0.00802
1438.18	0.01584	1438.18	0.00803
1438.66	0.01577	1438.66	0.008
1439.14	0.01567	1439.14	0.00794
1439.62	0.01556	1439.62	0.00787
1440.11	0.01545	1440.11	0.00782
1440.59	0.01535	1440.59	0.00777
1441.07	0.01526	1441.07	0.00774
1441.55	0.01518	1441.55	0.00772
1442.04	0.01512	1442.04	0.0077
1442.52	0.01505	1442.52	0.00768
1443	0.01499	1443	0.00766
1443.48	0.01493	1443.48	0.00763
1443.96	0.01487	1443.96	0.00761
1444.44	0.0148	1444.44	0.00758
1444.93	0.01473	1444.93	0.00755
1445.41	0.01466	1445.41	0.00752
1445.89	0.01461	1445.89	0.0075
1446.37	0.01456	1446.37	0.00749
1446.86	0.01453	1446.86	0.0075
1447.34	0.01451	1447.34	0.00753
1447.82	0.01451	1447.82	0.00758
1448.3	0.01451	1448.3	0.00762
1448.78	0.01451	1448.78	0.00765
1449.27	0.01449	1449.27	0.00765
1449.75	0.01446	1449.75	0.00762
1450.23	0.01443	1450.23	0.00758
1450.71	0.0144	1450.71	0.00752
1451.19	0.01438	1451.19	0.00747
1451.68	0.01437	1451.68	0.00742
1452.16	0.01436	1452.16	0.00738
1452.64	0.01435	1452.64	0.00732
1453.12	0.01433	1453.12	0.00725
1453.61	0.01431	1453.61	0.00716
1454.09	0.01427	1454.09	0.00706
1454.57	0.01425	1454.57	0.00696
1455.05	0.01426	1455.05	0.00689
1455.53	0.01432	1455.53	0.00689
1456.02	0.01446	1456.02	0.00697
1456.5	0.01466	1456.5	0.00714
1456.98	0.01489	1456.98	0.00735
1457.46	0.01511	1457.46	0.00756
1457.94	0.01527	1457.94	0.00772
1458.43	0.01536	1458.43	0.0078
1458.91	0.01538	1458.91	0.0078
1459.39	0.01535	1459.39	0.00775
1459.87	0.01528	1459.87	0.00768
1460.36	0.0152	1460.36	0.00758
1460.84	0.01511	1460.84	0.00748
1461.32	0.01502	1461.32	0.00738
1461.8	0.01493	1461.8	0.00728
1462.28	0.01485	1462.28	0.00721
1462.77	0.01479	1462.77	0.00716
1463.25	0.01475	1463.25	0.00715
1463.73	0.01473	1463.73	0.00717
1464.21	0.01474	1464.21	0.00723
1464.69	0.01475	1464.69	0.00731
1465.18	0.01477	1465.18	0.00738
1465.66	0.01477	1465.66	0.00743
1466.14	0.01475	1466.14	0.00745
1466.62	0.01471	1466.62	0.00744
1467.11	0.01466	1467.11	0.00739
1467.59	0.01459	1467.59	0.00733
1468.07	0.01452	1468.07	0.00726
1468.55	0.01443	1468.55	0.00717
1469.03	0.01434	1469.03	0.00707
1469.52	0.01426	1469.52	0.00698
1470	0.01418	1470	0.0069
1470.48	0.01411	1470.48	0.00685
1470.96	0.01408	1470.96	0.00683
1471.44	0.01407	1471.44	0.00687
1471.93	0.0141	1471.93	0.00696
1472.41	0.01414	1472.41	0.00707
1472.89	0.01418	1472.89	0.00719
1473.37	0.0142	1473.37	0.00727
1473.86	0.01419	1473.86	0.00732
1474.34	0.01417	1474.34	0.00733
1474.82	0.01414	1474.82	0.00732
1475.3	0.01411	1475.3	0.0073
1475.78	0.0141	1475.78	0.00729
1476.27	0.01409	1476.27	0.00728
1476.75	0.01409	1476.75	0.00728
1477.23	0.01409	1477.23	0.00727
1477.71	0.01408	1477.71	0.00725
1478.19	0.01406	1478.19	0.00721
1478.68	0.01403	1478.68	0.00716
1479.16	0.014	1479.16	0.00711
1479.64	0.01399	1479.64	0.00707
1480.12	0.01399	1480.12	0.00704
1480.61	0.01401	1480.61	0.00704
1481.09	0.01404	1481.09	0.00704
1481.57	0.01408	1481.57	0.00706
1482.05	0.01412	1482.05	0.00706
1482.53	0.01415	1482.53	0.00706
1483.02	0.01418	1483.02	0.00704
1483.5	0.0142	1483.5	0.00701
1483.98	0.01421	1483.98	0.00698
1484.46	0.01422	1484.46	0.00694
1484.94	0.01424	1484.94	0.00692
1485.43	0.01427	1485.43	0.00689
1485.91	0.0143	1485.91	0.00688
1486.39	0.01434	1486.39	0.00686
1486.87	0.01439	1486.87	0.00685
1487.35	0.01445	1487.35	0.00685
1487.84	0.01451	1487.84	0.00685
[truncated: 5,211 more rows]

## Sheet: Fig. 2f
Al	meaured		fitting		O	measured		fitting
Binding Energy (eV)	Intensity (a.u.)	Binding Energy (eV)	Intensity (a.u.)		Binding Energy (eV)	Intensity (a.u.)	Binding Energy (eV)	Intensity (a.u.)
79.7075	143.333	79.7075	151.409		536.739	781.667	536.739	842.316
79.6075	140	79.6075	151.631		536.639	780	536.639	844.891
79.5075	136.042	79.5075	151.864		536.539	775.625	536.539	847.642
79.4075	134.583	79.4075	152.107		536.439	760.417	536.439	850.599
79.3075	152.083	79.3075	152.362		536.339	773.958	536.339	853.79
79.2075	157.708	79.2075	152.629		536.239	804.375	536.239	857.257
79.1075	145.208	79.1075	152.911		536.139	802.292	536.139	861.061
79.0075	141.458	79.0075	153.208		536.039	807.083	536.039	865.274
78.9075	147.708	78.9075	153.522		535.939	803.542	535.939	869.989
78.8075	153.333	78.8075	153.855		535.839	823.958	535.839	875.32
78.7075	153.542	78.7075	154.212		535.739	808.958	535.739	881.421
78.6075	150.417	78.6075	154.595		535.639	829.583	535.639	888.473
78.5075	149.792	78.5075	155.01		535.539	840.208	535.539	896.714
78.4075	157.917	78.4075	155.464		535.439	894.375	535.439	906.427
78.3075	161.042	78.3075	155.969		535.339	932.083	535.339	917.978
78.2075	157.708	78.2075	156.538		535.239	944.583	535.239	931.812
78.1075	159.583	78.1075	157.19		535.139	1001.04	535.139	948.457
78.0075	163.333	78.0075	157.952		535.039	1042.71	535.039	968.561
77.9075	162.083	77.9075	158.86		534.939	1099.38	534.939	992.885
77.8075	162.5	77.8075	159.96		534.839	1159.38	534.839	1022.33
77.7075	167.5	77.7075	161.317		534.739	1233.54	534.739	1057.95
77.6075	177.917	77.6075	163.013		534.639	1308.33	534.639	1100.94
77.5075	198.75	77.5075	165.157		534.539	1396.88	534.539	1152.67
77.4075	182.083	77.4075	167.888		534.439	1452.08	534.439	1214.7
77.3075	185.208	77.3075	171.38		534.339	1638.75	534.339	1288.69
77.2075	211.875	77.2075	175.855		534.239	1755.42	534.239	1376.5
77.1075	227.708	77.1075	181.581		534.139	1897.29	534.139	1480.13
77.0075	221.667	77.0075	188.885		534.039	2071.67	534.039	1601.64
76.9075	224.792	76.9075	198.158		533.939	2266.88	533.939	1743.17
76.8075	251.458	76.8075	209.858		533.839	2441.04	533.839	1906.88
76.7075	270.417	76.7075	224.51		533.739	2743.33	533.739	2094.84
76.6075	292.708	76.6075	242.709		533.639	2967.29	533.639	2309.02
76.5075	302.5	76.5075	265.111		533.539	3283.75	533.539	2551.14
76.4075	323.958	76.4075	292.423		533.439	3499.79	533.439	2822.68
76.3075	368.333	76.3075	325.386		533.339	3846.25	533.339	3124.62
76.2075	402.083	76.2075	364.751		533.239	4267.08	533.239	3457.48
76.1075	459.167	76.1075	411.25		533.139	4586.67	533.139	3821.19
76.0075	528.125	76.0075	465.558		533.039	5032.92	533.039	4214.96
75.9075	574.792	75.9075	528.251		532.939	5409.38	532.939	4637.25
75.8075	631.042	75.8075	599.758		532.839	5846.25	532.839	5085.66
75.7075	674.375	75.7075	680.315		532.739	6285.21	532.739	5556.93
75.6075	754.583	75.6075	769.911		532.639	6781.46	532.639	6046.88
75.5075	867.5	75.5075	868.249		532.539	7226.67	532.539	6550.46
75.4075	988.958	75.4075	974.705		532.439	7560	532.439	7061.76
75.3075	1078.75	75.3075	1088.3		532.339	8075.21	532.339	7574.03
75.2075	1148.13	75.2075	1207.68		532.239	8523.54	532.239	8079.83
75.1075	1296.67	75.1075	1331.14		532.139	8912.71	532.139	8571.16
75.0075	1391.25	75.0075	1456.61		532.039	9281.67	532.039	9039.53
74.9075	1490	74.9075	1581.71		531.939	9698.96	531.939	9476.2
74.8075	1606.25	74.8075	1703.81		531.839	9899.79	531.839	9872.44
74.7075	1717.92	74.7075	1820.11		531.739	10361.9	531.739	10219.7
74.6075	1855.83	74.6075	1927.7		531.639	10595.6	531.639	10509.9
74.5075	1950.42	74.5075	2023.68		531.539	10698.1	531.539	10736.1
74.4075	2032.92	74.4075	2105.3		531.439	10849.6	531.439	10892.4
74.3075	2102.08	74.3075	2170.07		531.339	10933.8	531.339	10974.6
74.2075	2221.67	74.2075	2215.93		531.239	11015.8	531.239	10980.4
74.1075	2233.54	74.1075	2241.33		531.139	10964.2	531.139	10909.7
74.0075	2280.63	74.0075	2245.41		531.039	10885.2	531.039	10764.3
73.9075	2260.21	73.9075	2228.04		530.939	10802.7	530.939	10548.1
73.8075	2227.92	73.8075	2189.8		530.839	10567.3	530.839	10266.6
73.7075	2197.71	73.7075	2131.99		530.739	10246.5	530.739	9926.62
73.6075	2118.54	73.6075	2056.5		530.639	9915	530.639	9536.13
73.5075	2045.83	73.5075	1965.68		530.539	9436.25	530.539	9103.57
73.4075	1931.46	73.4075	1862.19		530.439	9070.21	530.439	8637.66
73.3075	1862.29	73.3075	1748.89		530.339	8596.04	530.339	8147.2
73.2075	1752.08	73.2075	1628.7		530.239	7967.71	530.239	7640.76
73.1075	1577.71	73.1075	1504.47		530.139	7567.29	530.139	7126.42
73.0075	1473.75	73.0075	1378.91		530.039	6960	530.039	6611.8
72.9075	1281.46	72.9075	1254.5		529.939	6440.21	529.939	6103.76
72.8075	1148.54	72.8075	1133.42		529.839	5883.96	529.839	5608.41
72.7075	1030	72.7075	1017.53		529.739	5361.67	529.739	5130.97
72.6075	900.417	72.6075	908.313		529.639	4805.21	529.639	4675.8
72.5075	795.417	72.5075	806.889		529.539	4311.04	529.539	4246.34
72.4075	697.708	72.4075	714.012		529.439	3852.71	529.439	3845.15
72.3075	601.25	72.3075	630.098		529.339	3426.04	529.339	3473.93
72.2075	521.667	72.2075	555.262		529.239	3018.96	529.239	3133.6
72.1075	459.167	72.1075	489.354		529.139	2656.67	529.139	2824.38
72.0075	397.083	72.0075	432.012		529.039	2349.17	529.039	2545.85
71.9075	337.083	71.9075	382.709		528.939	2108.13	528.939	2297.05
71.8075	305.208	71.8075	340.804		528.839	1874.79	528.839	2076.63
71.7075	277.292	71.7075	305.581		528.739	1650.42	528.739	1882.89
71.6075	253.958	71.6075	276.291		528.639	1522.5	528.639	1713.9
71.5075	227.083	71.5075	252.188		528.539	1336.88	528.539	1567.58
71.4075	198.542	71.4075	232.549		528.439	1214.79	528.439	1441.79
71.3075	195.417	71.3075	216.697		528.339	1103.54	528.339	1334.38
71.2075	176.667	71.2075	204.013		528.239	1085	528.239	1243.22
71.1075	171.667	71.1075	193.946		528.139	985.208	528.139	1166.32
71.0075	174.167	71.0075	186.012		528.039	942.292	528.039	1101.8
70.9075	161.458	70.9075	179.795		527.939	868.958	527.939	1047.93
70.8075	169.792	70.8075	174.947		527.839	872.917	527.839	1003.11
70.7075	151.25	70.7075	171.175		527.739	825.833	527.739	965.968
70.6075	151.042	70.6075	168.242		527.639	789.167	527.639	935.244
70.5075	148.333	70.5075	165.958		527.539	758.958	527.539	909.861
70.4075	145	70.4075	164.169		527.439	782.708	527.439	888.878
70.3075	157.917	70.3075	162.758		527.339	764.167	527.339	871.51
70.2075	151.25	70.2075	161.632		527.239	746.25	527.239	857.09
70.1075	143.542	70.1075	160.72		527.139	772.708	527.139	845.052
					527.039	755.625	527.039	834.944
					526.939	719.167	526.939	826.394
					526.839	717.292	526.839	819.09
					526.739	719.167	526.739	812.785
					526.639	718.75	526.639	807.283
					526.539	696.25	526.539	802.431
					526.439	711.458	526.439	798.1

## Sheet: Fig. 3a
	1:1		2:1		3:1		4:1		5:1
2theta	degree	2theta	degree	2theta	degree	2theta	degree	2theta	degree
10	2912.65	10	2325.21	10	1295.64	10	3996	10	2765.69
10.01	2686.3	10.01	2391.33	10.01	1416.35	10.05	3859.2	10.01	2621.87
10.02	2674.57	10.02	2802.52	10.02	1432	10.1	3758.4	10.02	2770.18
10.03	2749.59	10.03	2496.87	10.03	1278.97	10.15	3967.2	10.03	2481.44
10.04	3025.79	10.04	2511.95	10.04	1540.46	10.2	3585.6	10.04	2157.97
10.05	3203.87	10.05	2612.04	10.05	1671.49	10.25	3859.2	10.05	2724.15
10.06	3171.25	10.06	2844.15	10.06	1183.09	10.3	3859.2	10.06	2626.95
10.07	2925.67	10.07	2623.42	10.07	1483.35	10.35	3736.8	10.07	2939.08
10.08	3012.13	10.08	2299.34	10.08	1419.13	10.4	3808.8	10.08	2971.6
10.09	2630.76	10.09	2514.66	10.09	1403.8	10.45	3564	10.09	2473.43
10.1	2974.08	10.1	2519.01	10.1	1271.79	10.5	3808.8	10.1	2525.15
10.11	2927.46	10.11	2322.42	10.11	1232.86	10.55	3420	10.11	2399.72
10.12	2963.92	10.12	2793.5	10.12	1482.09	10.6	3916.8	10.12	2232.87
10.13	2908.9	10.13	2470.14	10.13	1575.36	10.65	3456	10.13	2309.95
10.14	2847.64	10.14	2380.08	10.14	1282.28	10.7	3628.8	10.14	2438.39
10.15	2917.31	10.15	2498.49	10.15	1368.72	10.75	3153.6	10.15	2767.45
10.16	2485.26	10.16	2356.46	10.16	1523.28	10.8	3535.2	10.16	2622.38
10.17	2927.22	10.17	2779.05	10.17	1267.48	10.85	3585.6	10.17	2226.72
10.18	3364.13	10.18	2400.84	10.18	1288.45	10.9	3398.4	10.18	2590.35
10.19	3255.69	10.19	2276.28	10.19	1482.64	10.95	3477.6	10.19	2668.76
10.2	3176.43	10.2	2933.85	10.2	1281.97	11	3283.2	10.2	2416.86
10.21	2889.85	10.21	2610.14	10.21	1457.83	11.05	3607.2	10.21	2384.5
10.22	2801.23	10.22	2549	10.22	1548.66	11.1	3600	10.22	2653.72
10.23	2711.19	10.23	2403.47	10.23	1358.92	11.15	3657.6	10.23	2779.87
10.24	2899.04	10.24	2745.65	10.24	1588.7	11.2	3124.8	10.24	2790.13
10.25	2652.93	10.25	2234.72	10.25	1235.59	11.25	3290.4	10.25	2823.21
10.26	2630.39	10.26	2612.98	10.26	1153.24	11.3	3355.2	10.26	2678.59
10.27	2647.48	10.27	2722.42	10.27	1378.32	11.35	3384	10.27	2288.69
10.28	3133.3	10.28	2991.95	10.28	1489.09	11.4	3376.8	10.28	2431.38
10.29	3217.84	10.29	3011.61	10.29	1471.05	11.45	3168	10.29	2790.04
10.3	3024.21	10.3	2737.57	10.3	1413.45	11.5	3268.8	10.3	2636.82
10.31	3096.03	10.31	2530.11	10.31	1610.65	11.55	3376.8	10.31	2602.32
10.32	3110.71	10.32	2604.59	10.32	1461.66	11.6	3348	10.32	2909.37
10.33	2832.95	10.33	2492.41	10.33	1349.98	11.65	3225.6	10.33	2532.99
10.34	3002.71	10.34	2340.78	10.34	1227.12	11.7	3376.8	10.34	2331.89
10.35	2924.37	10.35	2740.82	10.35	1348.44	11.75	3290.4	10.35	2679.01
10.36	2662.34	10.36	2708.26	10.36	1316.22	11.8	3398.4	10.36	2796.17
10.37	2828.04	10.37	2631.39	10.37	1447.61	11.85	3117.6	10.37	2479.73
10.38	2821.36	10.38	2454.41	10.38	1410.65	11.9	3362.4	10.38	2518.92
10.39	3120.19	10.39	2628.62	10.39	1388.11	11.95	3160.8	10.39	2547.61
10.4	2917.96	10.4	2653.45	10.4	1456.06	12	3204	10.4	2348.81
10.41	2865.36	10.41	2483.18	10.41	1339.01	12.05	2887.2	10.41	2443.36
10.42	2777.07	10.42	2965.58	10.42	1582	12.1	2865.6	10.42	2601.36
10.43	2780.74	10.43	2965.87	10.43	1784.68	12.15	2937.6	10.43	2463.86
10.44	2878.26	10.44	2556.92	10.44	1851.68	12.2	3002.4	10.44	2297.61
10.45	2714.72	10.45	2519.8	10.45	1469.85	12.25	3405.6	10.45	2406.34
10.46	2901.5	10.46	2830.94	10.46	1373.61	12.3	2908.8	10.46	2393.73
10.47	2774.34	10.47	2783.72	10.47	1465.54	12.35	3304.8	10.47	2324.6
10.48	3120.14	10.48	2576.1	10.48	1417.85	12.4	3506.4	10.48	2370.07
10.49	2957.83	10.49	2394.8	10.49	1328.04	12.45	3268.8	10.49	2664.65
10.5	2684.18	10.5	2634.6	10.5	1278.46	12.5	3456	10.5	2690.03
10.51	2913.12	10.51	2493.53	10.51	1595.23	12.55	3398.4	10.51	2819.36
10.52	2969.48	10.52	2459.8	10.52	1418.77	12.6	3060	10.52	2625.06
10.53	2750.81	10.53	2478.46	10.53	1433.55	12.65	3254.4	10.53	2665.45
10.54	2857.22	10.54	2349.63	10.54	1479.88	12.7	2779.2	10.54	2530.32
10.55	2852.98	10.55	2619.91	10.55	1507.49	12.75	2844	10.55	2071.84
10.56	2766.13	10.56	2295.18	10.56	1395.16	12.8	2743.2	10.56	2442.21
10.57	3025.98	10.57	2682.33	10.57	1455.88	12.85	2779.2	10.57	2490.34
10.58	3044.67	10.58	2438.73	10.58	1388.18	12.9	2556	10.58	2716.89
10.59	2885.5	10.59	2472.89	10.59	1189.53	12.95	2455.2	10.59	2879.08
10.6	2822.28	10.6	2457.02	10.6	1244.35	13	2685.6	10.6	2187.22
10.61	2701.85	10.61	2461.7	10.61	1295.32	13.05	2448	10.61	2356.47
10.62	2718.74	10.62	2243.91	10.62	1376.49	13.1	2512.8	10.62	2579.82
10.63	3097.85	10.63	2154.17	10.63	1433.11	13.15	2700	10.63	2310.07
10.64	2679.03	10.64	2604.05	10.64	1521.31	13.2	2484	10.64	1938.05
10.65	2719.55	10.65	2402.14	10.65	1475.35	13.25	2714.4	10.65	2376.45
10.66	2749.7	10.66	2405	10.66	1517.52	13.3	2570.4	10.66	2701.66
10.67	2831.07	10.67	2644.07	10.67	1523.04	13.35	2570.4	10.67	2351.45
10.68	2830.52	10.68	2575.21	10.68	1349.58	13.4	2505.6	10.68	2348.18
10.69	2696.82	10.69	2799.55	10.69	1097.92	13.45	2685.6	10.69	2134.3
10.7	2803.61	10.7	2386.24	10.7	1277.54	13.5	2404.8	10.7	2953.57
10.71	2923.97	10.71	2554.47	10.71	1367.89	13.55	2592	10.71	2297.98
10.72	2765.4	10.72	2607.07	10.72	1503.95	13.6	2332.8	10.72	2756.76
10.73	2571.38	10.73	2324.27	10.73	1400.27	13.65	2246.4	10.73	2548.5
10.74	2940.43	10.74	2479.16	10.74	1394.41	13.7	2368.8	10.74	2230.27
10.75	3060.66	10.75	2552.96	10.75	1285.02	13.75	2433.6	10.75	2710.06
10.76	2996.24	10.76	2496.98	10.76	1383.4	13.8	2426.4	10.76	2421.66
10.77	2803.08	10.77	2473.54	10.77	1547.94	13.85	2527.2	10.77	2858.3
10.78	2762.57	10.78	2650.41	10.78	1312.09	13.9	2318.4	10.78	2537.39
10.79	2787.98	10.79	2248.32	10.79	1264.49	13.95	2246.4	10.79	2457.44
10.8	2973.62	10.8	2270.6	10.8	1434.44	14	2404.8	10.8	2416.17
10.81	3070.3	10.81	2237.41	10.81	1374.24	14.05	2160	10.81	2067.75
10.82	2782.15	10.82	2483.22	10.82	1614.48	14.1	2433.6	10.82	2482.32
10.83	2889.08	10.83	2407.78	10.83	1485.23	14.15	2376	10.83	2311.13
10.84	2657.59	10.84	2645.8	10.84	1467.71	14.2	2419.2	10.84	2179.21
10.85	2832.69	10.85	2531.08	10.85	1426.84	14.25	2318.4	10.85	2339.67
10.86	2616.69	10.86	2598.69	10.86	1391.86	14.3	2203.2	10.86	1914.41
10.87	2752.63	10.87	2540.54	10.87	1395.31	14.35	2124	10.87	2285.69
10.88	2874.29	10.88	2631.85	10.88	1241.7	14.4	2131.2	10.88	2453.41
10.89	2597.28	10.89	2216.67	10.89	1280.09	14.45	2296.8	10.89	2553.71
10.9	3050.64	10.9	2429.48	10.9	1490.62	14.5	2419.2	10.9	2276.34
10.91	2843.89	10.91	2705.56	10.91	1558.7	14.55	2188.8	10.91	2295.14
10.92	2945.91	10.92	2445.54	10.92	1154.98	14.6	2325.6	10.92	2481.68
10.93	2757.03	10.93	2485.29	10.93	1428.8	14.65	2210.4	10.93	2276.18
10.94	2639.48	10.94	2338.66	10.94	1308.39	14.7	2167.2	10.94	2455.73
10.95	2612.1	10.95	2523.42	10.95	1348.3	14.75	1915.2	10.95	2315.5
10.96	2877.13	10.96	2433.03	10.96	1459.35	14.8	2167.2	10.96	2316.22
10.97	2532.79	10.97	2359.57	10.97	1161.96	14.85	2037.6	10.97	2413.47
10.98	2770.43	10.98	2566.05	10.98	1349.52	14.9	2332.8	10.98	2304.72
10.99	2678.33	10.99	2249.34	10.99	1324.01	14.95	2059.2	10.99	2284.45
11	2310.47	11	2405.47	11	1270.33	15	2095.2	11	1994.17
11.01	2676.69	11.01	2295.74	11.01	1557.16	15.05	1929.6	11.01	2491.45
11.02	2876.13	11.02	2158.42	11.02	1288.31	15.1	2030.4	11.02	2773.12
11.03	2949.6	11.03	2475.51	11.03	1369.5	15.15	1951.2	11.03	2825.13
11.04	2900.82	11.04	2501.64	11.04	1280.3	15.2	2088	11.04	2719.69
11.05	2972.44	11.05	2474.72	11.05	1432.63	15.25	1994.4	11.05	2800.88
11.06	2759.88	11.06	2701.57	11.06	1209.85	15.3	1735.2	11.06	2416.12
11.07	2801.99	11.07	2661.8	11.07	1359.37	15.35	1821.6	11.07	2527.37
11.08	2903.32	11.08	2537.26	11.08	1188.78	15.4	2080.8	11.08	2372.78
11.09	2797.3	11.09	2663.03	11.09	1571.6	15.45	2044.8	11.09	2789.87
11.1	2859.61	11.1	2476.62	11.1	1217.3	15.5	1958.4	11.1	2626.88
11.11	2524.91	11.11	2592.68	11.11	1545.06	15.55	2217.6	11.11	2372.84
11.12	2392.07	11.12	2719.19	11.12	1224.69	15.6	2073.6	11.12	2362.07
11.13	3004.57	11.13	2564.21	11.13	1248.35	15.65	2059.2	11.13	2292.32
11.14	2904.7	11.14	2754.78	11.14	1499.38	15.7	1864.8	11.14	2686.46
11.15	2752.87	11.15	2561.33	11.15	1136.29	15.75	1821.6	11.15	2112.91
11.16	2698.4	11.16	2467.65	11.16	1425.16	15.8	1864.8	11.16	2413.68
11.17	2492.89	11.17	2388.07	11.17	1349.03	15.85	1900.8	11.17	2194.54
11.18	2605.22	11.18	2268.55	11.18	1608.38	15.9	1900.8	11.18	2736.33
11.19	2960.17	11.19	2196.39	11.19	1233.99	15.95	1965.6	11.19	2394.64
11.2	2875.41	11.2	2228.56	11.2	1315.77	16	1915.2	11.2	2229.81
11.21	3096.95	11.21	2260.67	11.21	1457.46	16.05	1792.8	11.21	2228.14
11.22	2724.09	11.22	2706.27	11.22	1383.6	16.1	2174.4	11.22	2588.74
11.23	2491.07	11.23	2741.38	11.23	1398.52	16.15	1814.4	11.23	2365.2
11.24	2681.15	11.24	2256.29	11.24	1249.88	16.2	1648.8	11.24	2700.86
11.25	2795.56	11.25	2487.55	11.25	1446.42	16.25	1800	11.25	2113.21
11.26	2871.17	11.26	2094.79	11.26	1472.52	16.3	1756.8	11.26	2504.94
11.27	2655.54	11.27	2312.1	11.27	1322.47	16.35	1800	11.27	2248.18
11.28	2565.88	11.28	2237.61	11.28	1331.4	16.4	1641.6	11.28	2372.61
11.29	2795	11.29	2566.01	11.29	1387.15	16.45	1706.4	11.29	2251.29
11.3	2593.71	11.3	2503.32	11.3	1569.01	16.5	1756.8	11.3	2455.55
11.31	2806.77	11.31	2269.55	11.31	1600.09	16.55	2044.8	11.31	2254.71
11.32	3014.7	11.32	2258.22	11.32	1047.04	16.6	1670.4	11.32	2676.28
11.33	2729.17	11.33	2331.2	11.33	1110.53	16.65	1807.2	11.33	2406.41
11.34	3010.38	11.34	2696.54	11.34	1415.14	16.7	1792.8	11.34	1972.8
11.35	3186.35	11.35	2533.95	11.35	1456.84	16.75	1756.8	11.35	2320.76
11.36	3145.47	11.36	2355.82	11.36	1289.14	16.8	1641.6	11.36	2519.09
11.37	2640.78	11.37	2001.2	11.37	1330.07	16.85	1857.6	11.37	2145.54
11.38	2689.87	11.38	2363.31	11.38	1365.36	16.9	1742.4	11.38	2086.67
11.39	2591.65	11.39	2601.63	11.39	1348.16	16.95	1641.6	11.39	2386.51
11.4	2489.86	11.4	2603.12	11.4	1161.21	17	1684.8	11.4	2178.19
11.41	2849.22	11.41	2120.77	11.41	1241.06	17.05	1713.6	11.41	2088.49
11.42	2570.83	11.42	2575.43	11.42	1594.64	17.1	1908	11.42	2277.61
11.43	2615.55	11.43	2295.89	11.43	1402.9	17.15	1915.2	11.43	2530.85
11.44	2766.91	11.44	2219.33	11.44	1392.26	17.2	1670.4	11.44	2132.07
11.45	2743.84	11.45	2202.61	11.45	1312.35	17.25	1533.6	11.45	2384.99
11.46	2474.18	11.46	2303.34	11.46	1156.09	17.3	1908	11.46	2294.52
11.47	2529.04	11.47	2507.21	11.47	1358.32	17.35	1792.8	11.47	2481.03
11.48	2575.65	11.48	2493.26	11.48	1194.35	17.4	1555.2	11.48	1953.17
11.49	2410.09	11.49	2155.55	11.49	1478	17.45	1778.4	11.49	2298.8
11.5	2281.44	11.5	2316.85	11.5	1358.51	17.5	1728	11.5	2458.88
11.51	2500.22	11.51	2162.23	11.51	1334.92	17.55	1605.6	11.51	2356.78
11.52	2671.54	11.52	2348.86	11.52	1121.36	17.6	1872	11.52	2470.82
11.53	2270.09	11.53	2379.38	11.53	1361.92	17.65	1864.8	11.53	2458.77
11.54	2393.82	11.54	2087.77	11.54	1362.57	17.7	1648.8	11.54	2198.88
11.55	2453.64	11.55	2240.65	11.55	1496.08	17.75	1857.6	11.55	2315.87
11.56	2743.43	11.56	2454.09	11.56	1450.09	17.8	1893.6	11.56	2853.27
11.57	2754.67	11.57	2653.36	11.57	1458.98	17.85	1807.2	11.57	2443.92
11.58	2664.17	11.58	2474.32	11.58	1290.9	17.9	2109.6	11.58	2127.41
11.59	2964.59	11.59	2280.68	11.59	1380.5	17.95	1821.6	11.59	2012.52
11.6	2777.84	11.6	2581.43	11.6	1488.43	18	1893.6	11.6	2554.51
11.61	2571.45	11.61	2252.95	11.61	1553.28	18.05	1778.4	11.61	2226.88
11.62	2435.51	11.62	1988.57	11.62	1481.83	18.1	1843.2	11.62	2074.69
11.63	2462.98	11.63	2549.05	11.63	1266.07	18.15	1634.4	11.63	2136.14
11.64	2581.93	11.64	2165.85	11.64	1455.61	18.2	1598.4	11.64	2671.7
11.65	2494.39	11.65	2316	11.65	1191.99	18.25	1641.6	11.65	2274.56
11.66	2425.64	11.66	2191.41	11.66	1236.97	18.3	1548	11.66	2065.37
11.67	2648.25	11.67	2297.43	11.67	1334.55	18.35	1620	11.67	1716.37
11.68	2387.15	11.68	2161.11	11.68	1605.52	18.4	1526.4	11.68	2244.37
11.69	2453.19	11.69	2291.89	11.69	1181.77	18.45	1656	11.69	2218
11.7	2614.36	11.7	2237.78	11.7	1319.88	18.5	1504.8	11.7	2232.58
11.71	2414.99	11.71	2321.67	11.71	1260.62	18.55	1562.4	11.71	2347.73
11.72	2650.15	11.72	2229.73	11.72	1297.32	18.6	1533.6	11.72	2569.86
11.73	2750.84	11.73	2318.1	11.73	1105.75	18.65	1720.8	11.73	2166.98
11.74	2520.24	11.74	2125.65	11.74	1234	18.7	1699.2	11.74	2153.07
11.75	2473.93	11.75	2082.12	11.75	1181.02	18.75	1735.2	11.75	1899.93
11.76	3106.95	11.76	2382.91	11.76	1275.35	18.8	1742.4	11.76	2261.85
11.77	3015.99	11.77	2338.82	11.77	1214.07	18.85	1706.4	11.77	2305.3
11.78	2777.81	11.78	2351.62	11.78	1602.82	18.9	1648.8	11.78	2432.7
11.79	2385.09	11.79	2361.24	11.79	1290.06	18.95	1375.2	11.79	2354.98
11.8	2608.64	11.8	2309.56	11.8	1383.7	19	1735.2	11.8	2567
11.81	2647.65	11.81	2523.81	11.81	1332.13	19.05	1756.8	11.81	2360.49
11.82	2703.15	11.82	2256.17	11.82	1146.1	19.1	1634.4	11.82	1781.87
11.83	2821.74	11.83	1920.26	11.83	1240.91	19.15	1677.6	11.83	2113.23
11.84	2733.05	11.84	2136.58	11.84	951.314	19.2	1944	11.84	1969.4
11.85	2575.82	11.85	2381.41	11.85	1205.49	19.25	1792.8	11.85	1986.91
11.86	2678.45	11.86	2336.56	11.86	1117.26	19.3	1692	11.86	2356.53
11.87	2636.57	11.87	1958.26	11.87	1100.14	19.35	1742.4	11.87	2250.14
11.88	2534.57	11.88	2348.61	11.88	1418	19.4	1958.4	11.88	2319.08
11.89	2216.03	11.89	2053.07	11.89	1248.3	19.45	1850.4	11.89	2112.55
11.9	2665.86	11.9	2159.11	11.9	1190.32	19.5	1634.4	11.9	2015.89
11.91	2335.94	11.91	2288.05	11.91	1427.89	19.55	1800	11.91	2278.43
11.92	2419.87	11.92	1950.77	11.92	1493.88	19.6	1771.2	11.92	1937.3
11.93	2516.52	11.93	2420.88	11.93	1483.42	19.65	1699.2	11.93	2443.27
11.94	2762.8	11.94	2254.22	11.94	1331.66	19.7	1706.4	11.94	2197.21
11.95	2694.88	11.95	2463.97	11.95	1356.96	19.75	1663.2	11.95	2390.21
11.96	2757.28	11.96	2173.3	11.96	1425.34	19.8	1706.4	11.96	2416.45
11.97	2835.26	11.97	2318.88	11.97	1082.98	19.85	1605.6	11.97	2342.18
11.98	2698.76	11.98	2208.71	11.98	1183.88	19.9	1605.6	11.98	2102.76
11.99	2370.52	11.99	2423.31	11.99	1424.63	19.95	1598.4	11.99	2309.23
12	2582.34	12	2538.26	12	1296.33	20	1605.6	12	2392.58
12.01	2673.67	12.01	2255.06	12.01	1122.63	20.05	1519.2	12.01	2371.42
12.02	2538.58	12.02	2101.11	12.02	1159.72	20.1	1807.2	12.02	2439.32
12.03	2429.33	12.03	2305.97	12.03	1281.36	20.15	1663.2	12.03	2188.59
12.04	2397.41	12.04	2228.73	12.04	1212	20.2	1612.8	12.04	2450.34
12.05	2303.54	12.05	2094.98	12.05	1227.56	20.25	1764	12.05	2473.86
12.06	2377.72	12.06	2377.96	12.06	1165.43	20.3	1641.6	12.06	2405.94
12.07	2470.09	12.07	2307.7	12.07	1095.23	20.35	1843.2	12.07	2800.07
12.08	2386.37	12.08	2163.54	12.08	1251.16	20.4	1764	12.08	2122.72
12.09	2298.69	12.09	2531.06	12.09	1266.41	20.45	1454.4	12.09	2483.11
12.1	2688.45	12.1	2211.42	12.1	1223.73	20.5	1864.8	12.1	2066.23
12.11	2860.8	12.11	1975.05	12.11	1453.04	20.55	1634.4	12.11	2256
12.12	2592.2	12.12	2055.77	12.12	1194.81	20.6	1728	12.12	2275.63
12.13	2449.6	12.13	2450.81	12.13	1427.71	20.65	1440	12.13	2127.69
12.14	2734.3	12.14	2289.18	12.14	1338.14	20.7	1684.8	12.14	2348.04
12.15	2726.18	12.15	2153.63	12.15	1208.39	20.75	1584	12.15	2435.99
12.16	2666.89	12.16	1979.55	12.16	1097.41	20.8	1584	12.16	2371.4
12.17	2501.15	12.17	2356.73	12.17	1152.62	20.85	1692	12.17	2244.13
12.18	2193.02	12.18	2536.34	12.18	1280.84	20.9	1540.8	12.18	2146.74
12.19	2456.29	12.19	2401.06	12.19	1008.21	20.95	1670.4	12.19	2425.77
12.2	2422.57	12.2	2232.05	12.2	1292.9	21	1641.6	12.2	2160.81
12.21	2559.09	12.21	2078.88	12.21	1343.2	21.05	1728	12.21	1977.31
12.22	2578.18	12.22	2176.51	12.22	1381.74	21.1	1684.8	12.22	1983.33
12.23	2766.36	12.23	2283.03	12.23	1078.66	21.15	1663.2	12.23	2324.07
12.24	2720.17	12.24	2264.02	12.24	1211.09	21.2	1540.8	12.24	2277.08
12.25	2468.97	12.25	2169.8	12.25	985.834	21.25	1512	12.25	2028.15
12.26	2372.3	12.26	2375.01	12.26	1228.02	21.3	1540.8	12.26	2061.43
12.27	2478.22	12.27	2270.45	12.27	1066.62	21.35	1684.8	12.27	2552.19
12.28	2341.12	12.28	1958.63	12.28	1234.57	21.4	1771.2	12.28	2181.11
12.29	2439.39	12.29	2135.88	12.29	1114.27	21.45	1483.2	12.29	2320.42
12.3	2616.95	12.3	2146.28	12.3	915.403	21.5	1648.8	12.3	2566.24
12.31	2588.19	12.31	2033.19	12.31	1105.75	21.55	1692	12.31	2276.3
12.32	2495.3	12.32	2180.91	12.32	954.102	21.6	1641.6	12.32	1781.27
12.33	2328.95	12.33	2444.78	12.33	1143.59	21.65	1771.2	12.33	2370.89
12.34	2541.47	12.34	1810.17	12.34	1288.75	21.7	1620	12.34	2069.12
12.35	2634.96	12.35	2209.47	12.35	1164.29	21.75	1476	12.35	2137.58
12.36	2381.56	12.36	1804.45	12.36	1075.26	21.8	1591.2	12.36	2227.99
12.37	2476.73	12.37	2243.53	12.37	1073.78	21.85	1814.4	12.37	2106.36
12.38	2106.29	12.38	2211.39	12.38	1265.72	21.9	1728	12.38	2368.91
12.39	2335.04	12.39	2325.06	12.39	1242.64	21.95	1569.6	12.39	1821.2
12.4	2604.62	12.4	2317.25	12.4	1201.89	22	1404	12.4	1978.72
12.41	2392.9	12.41	2471.12	12.41	1519.03	22.05	1512	12.41	2108.95
12.42	2651.77	12.42	2069.51	12.42	1217.44	22.1	1418.4	12.42	2044.64
12.43	2592.97	12.43	2201.21	12.43	1000.21	22.15	1504.8	12.43	2261.34
12.44	2742.7	12.44	2404.62	12.44	1438.06	22.2	1641.6	12.44	2011.88
12.45	2581.64	12.45	2395.01	12.45	1229.39	22.25	1598.4	12.45	1934.87
12.46	2393.38	12.46	2347.67	12.46	1039.29	22.3	1562.4	12.46	2456.5
12.47	2382.08	12.47	2220.62	12.47	1085.21	22.35	1612.8	12.47	2193.57
12.48	2248.06	12.48	2072.99	12.48	1331.02	22.4	1540.8	12.48	2073.07
12.49	2563.24	12.49	2125.19	12.49	1359.51	22.45	1663.2	12.49	2401.64
12.5	2571.5	12.5	2329.18	12.5	1169.88	22.5	1598.4	12.5	2386.05
12.51	2648.6	12.51	2329.39	12.51	1170.79	22.55	1432.8	12.51	2198.74
12.52	2236.43	12.52	1925.99	12.52	1123.5	22.6	1519.2	12.52	2257.53
12.53	2258.44	12.53	1981.15	12.53	1204.93	22.65	1562.4	12.53	2458
12.54	2460.06	12.54	2281.12	12.54	1309.87	22.7	1677.6	12.54	2184.54
12.55	2645.54	12.55	2081.42	12.55	1270.68	22.75	1677.6	12.55	2308.08
12.56	2435.1	12.56	2049.94	12.56	1266.98	22.8	1648.8	12.56	2180.02
12.57	2406.49	12.57	2245.51	12.57	1568.53	22.85	1569.6	12.57	2320.46
12.58	2340.34	12.58	2019.33	12.58	1324.65	22.9	1656	12.58	1963.97
12.59	2240.65	12.59	1809.63	12.59	1400.39	22.95	1656	12.59	2139.49
12.6	2354.3	12.6	2234.23	12.6	1012	23	1504.8	12.6	2263.82
12.61	2631.61	12.61	2099.78	12.61	996.222	23.05	1504.8	12.61	2265.93
12.62	2613.2	12.62	2016.14	12.62	1163.99	23.1	1497.6	12.62	2231.36
12.63	2376.83	12.63	2190.41	12.63	1228.99	23.15	1548	12.63	2008.26
12.64	2408.86	12.64	2476.71	12.64	1040.47	23.2	1310.4	12.64	2215.26
12.65	2603.76	12.65	2036.66	12.65	1017.6	23.25	1555.2	12.65	2100.07
12.66	2347.72	12.66	2428.74	12.66	1379.54	23.3	1620	12.66	2159.98
12.67	2719.33	12.67	2432.49	12.67	1386.32	23.35	1713.6	12.67	2500.79
12.68	2836.95	12.68	2300.74	12.68	1387.59	23.4	1396.8	12.68	2203.11
12.69	2372.06	12.69	1892.78	12.69	1167.26	23.45	1656	12.69	2021.94
12.7	2571.16	12.7	1823.56	12.7	1286.66	23.5	1821.6	12.7	1984.41
12.71	2489.55	12.71	2351.4	12.71	1249.88	23.55	1490.4	12.71	2055.89
12.72	2343.2	12.72	2105.08	12.72	1203.04	23.6	1713.6	12.72	2463.52
12.73	2570.93	12.73	2088.28	12.73	1235.97	23.65	1598.4	12.73	2113.1
12.74	2408.01	12.74	1875.5	12.74	1082.16	23.7	1713.6	12.74	2099.62
12.75	2330.18	12.75	2014.07	12.75	1418.99	23.75	1512	12.75	2439.95
12.76	2354.41	12.76	2049.83	12.76	1124.09	23.8	1360.8	12.76	2152.33
12.77	2396.27	12.77	2400.95	12.77	1196.12	23.85	1656	12.77	2231.79
12.78	2275.08	12.78	2185.74	12.78	1135.65	23.9	1540.8	12.78	2213.84
12.79	2231.34	12.79	1944.53	12.79	1102.7	23.95	1735.2	12.79	2089.64
12.8	2316.56	12.8	1882.6	12.8	1328.97	24	1677.6	12.8	2040.98
12.81	2070.82	12.81	2192.97	12.81	1238.59	24.05	1526.4	12.81	2209.91
12.82	2366.72	12.82	2169.08	12.82	1131.44	24.1	1447.2	12.82	1804.52
12.83	2397.73	12.83	2107.18	12.83	1239.67	24.15	1663.2	12.83	2401.2
12.84	2460.36	12.84	2056.41	12.84	1250.49	24.2	1598.4	12.84	2188.65
12.85	2207.84	12.85	2251.89	12.85	1211.55	24.25	1692	12.85	1967.41
12.86	2623.27	12.86	2111.49	12.86	1238.98	24.3	1368	12.86	2160.53
12.87	2374.91	12.87	2331.53	12.87	1110.55	24.35	1382.4	12.87	2163.85
12.88	2625.72	12.88	1746.9	12.88	929.773	24.4	1605.6	12.88	2020.56
12.89	2588.52	12.89	2157.92	12.89	1090.42	24.45	1562.4	12.89	2029.03
12.9	2253.64	12.9	2091.78	12.9	1171.49	24.5	1627.2	12.9	2232.75
12.91	2317.25	12.91	1956.48	12.91	1231.19	24.55	1663.2	12.91	1826.91
12.92	2318.04	12.92	2230.45	12.92	1295.54	24.6	1634.4	12.92	2095.73
12.93	2683.76	12.93	2392.41	12.93	1600.45	24.65	1425.6	12.93	2310.72
12.94	2044.35	12.94	2227.53	12.94	1265.66	24.7	1519.2	12.94	2020.19
12.95	2625.65	12.95	1950.43	12.95	1047.16	24.75	1468.8	12.95	2019.22
12.96	2331.59	12.96	1864.95	12.96	1072.36	24.8	1576.8	12.96	2285.45
12.97	2454.11	12.97	2193.28	12.97	1131.41	24.85	1461.6	12.97	1968.3
12.98	2637.26	12.98	1973.69	12.98	1092.88	24.9	1512	12.98	2288.13
12.99	2494.69	12.99	2320.23	12.99	1075.12	24.95	1699.2	12.99	2163
13	2433.45	13	2162.27	13	1260.79	25	1828.8	13	2088.16
13.01	2636.23	13.01	2304.28	13.01	1234.9	25.05	1555.2	13.01	2078.64
13.02	2370.36	13.02	2277.06	13.02	1058.9	25.1	1692	13.02	1829.75
13.03	2507.25	13.03	2008.51	13.03	1124.22	25.15	1706.4	13.03	1739.76
13.04	2377.54	13.04	2032.04	13.04	1146.6	25.2	1893.6	13.04	1950.9
13.05	2180.87	13.05	2360.38	13.05	1062.23	25.25	2275.2	13.05	2233.8
13.06	2212.51	13.06	2145.64	13.06	1168.1	25.3	2642.4	13.06	2518.47
13.07	2419.26	13.07	2181.73	13.07	1172.59	25.35	3096	13.07	2354.74
13.08	2395.46	13.08	2037.9	13.08	1070.07	25.4	4060.8	13.08	2468.6
13.09	2315.84	13.09	1910.49	13.09	954.832	25.45	5810.4	13.09	2063.33
13.1	2608.68	13.1	2086.72	13.1	1149.68	25.5	8719.2	13.1	2537.83
13.11	2619.93	13.11	2022.62	13.11	1210.5	25.55	13118.4	13.11	2203.06
13.12	2596.63	13.12	1982.55	13.12	995.446	25.6	15710.4	13.12	2344.56
13.13	2409.65	13.13	2222.6	13.13	1376.37	25.65	15105.6	13.13	2671.17
13.14	2284.91	13.14	2279.09	13.14	1406.99	25.7	11383.2	13.14	2052.66
13.15	2396.46	13.15	2183.38	13.15	1529.8	25.75	6588	13.15	1780.37
13.16	2227.18	13.16	2488.3	13.16	1329.7	25.8	3679.2	13.16	2257.98
13.17	2189.32	13.17	2301.08	13.17	967.241	25.85	2289.6	13.17	2324.68
13.18	2288.89	13.18	2108.16	13.18	1100.69	25.9	2340	13.18	2305.44
13.19	2663.71	13.19	2173.64	13.19	1134.54	25.95	2095.2	13.19	2236.47
13.2	2406.02	13.2	2012.21	13.2	1360.72	26	1569.6	13.2	2093.1
13.21	2497.77	13.21	2182.09	13.21	1029.46	26.05	1720.8	13.21	1886.59
13.22	2356.01	13.22	2072.79	13.22	1275.38	26.1	1836	13.22	2217.07
13.23	2432.14	13.23	1967.19	13.23	1095.82	26.15	1728	13.23	2084.06
13.24	2687.92	13.24	2004.89	13.24	1368.12	26.2	1749.6	13.24	2348.02
13.25	2437.15	13.25	1898.37	13.25	1162.95	26.25	1713.6	13.25	1779.26
13.26	2331.24	13.26	2037.19	13.26	1216.07	26.3	1634.4	13.26	1969.42
13.27	2022.06	13.27	2250.59	13.27	1078.12	26.35	1749.6	13.27	2323.52
13.28	2409.38	13.28	2230.66	13.28	1291.24	26.4	1634.4	13.28	2369.63
13.29	2932.06	13.29	2177.14	13.29	1270.21	26.45	1792.8	13.29	1983.71
13.3	2602.36	13.3	2060.52	13.3	1451.77	26.5	1699.2	13.3	2213.5
13.31	2710.48	13.31	2299.58	13.31	1165.48	26.55	1728	13.31	2148.41
13.32	2533.9	13.32	2062.84	13.32	1262.81	26.6	1555.2	13.32	1983.44
13.33	2326.13	13.33	1870.19	13.33	1045.32	26.65	1706.4	13.33	1971.18
13.34	2469.32	13.34	2250.29	13.34	1055.27	26.7	1692	13.34	2078.88
13.35	2337.55	13.35	2239.06	13.35	1128.51	26.75	1670.4	13.35	2022.41
13.36	2293.28	13.36	2249.1	13.36	1033.16	26.8	1339.2	13.36	2056.23
13.37	1979.45	13.37	2191.36	13.37	1461.11	26.85	1605.6	13.37	2284.57
13.38	1959.45	13.38	2231.13	13.38	1408.35	26.9	1526.4	13.38	2061
13.39	2272.42	13.39	2027.77	13.39	1358.02	26.95	1353.6	13.39	2365.26
13.4	2413.5	13.4	1999.45	13.4	1354.1	27	1591.2	13.4	2329.38
13.41	2495.61	13.41	2051.31	13.41	1223.55	27.05	1418.4	13.41	2138.38
13.42	2297.29	13.42	2218.27	13.42	1321.44	27.1	1519.2	13.42	2158.95
13.43	2566.63	13.43	2232.33	13.43	1207.66	27.15	1735.2	13.43	2338.87
13.44	2742.55	13.44	1942.73	13.44	953.368	27.2	1483.2	13.44	2788.88
13.45	2424.61	13.45	2248.45	13.45	1186.38	27.25	1353.6	13.45	2405.86
13.46	2577.95	13.46	2196.3	13.46	1335.83	27.3	1368	13.46	2039.8
13.47	2718.9	13.47	2039.67	13.47	1307.5	27.35	1490.4	13.47	2113.37
13.48	2553.03	13.48	2134.06	13.48	1154.94	27.4	1548	13.48	1909.77
13.49	2446.57	13.49	2302.4	13.49	1025.17	27.45	1303.2	13.49	2241.39
13.5	2411.3	13.5	1976.51	13.5	1018.8	27.5	1267.2	13.5	1970.83
13.51	2544.8	13.51	2103.65	13.51	1219.14	27.55	1634.4	13.51	2422.1
13.52	2540.48	13.52	1907.88	13.52	1170.02	27.6	1504.8	13.52	2212.58
13.53	2670.79	13.53	2050.33	13.53	1320.12	27.65	1490.4	13.53	2123.79
13.54	2295.88	13.54	1799.59	13.54	1038.1	27.7	1440	13.54	2605.3
13.55	2511.81	13.55	1859.93	13.55	1233.09	27.75	1620	13.55	2532.47
13.56	2498.78	13.56	2128.28	13.56	1271.39	27.8	1519.2	13.56	2575.7
13.57	2395.51	13.57	2344.79	13.57	1016.11	27.85	1130.4	13.57	1996.33
13.58	2378.83	13.58	2078.31	13.58	1118.23	27.9	1540.8	13.58	2182.71
13.59	2445.89	13.59	1985.53	13.59	1147.9	27.95	1468.8	13.59	2168.91
13.6	2273.82	13.6	2013.13	13.6	1099.51	28	1533.6	13.6	1963.46
13.61	2221.44	13.61	1962.02	13.61	1176.21	28.05	1605.6	13.61	2406.43
13.62	2389.73	13.62	1806.48	13.62	1442.54	28.1	1533.6	13.62	2333.61
13.63	2520.7	13.63	1833.56	13.63	1322.5	28.15	1584	13.63	2254.02
13.64	2549.26	13.64	1945.11	13.64	1269.75	28.2	1476	13.64	2280.02
13.65	2535.65	13.65	1820.35	13.65	1364.84	28.25	1490.4	13.65	2107.18
13.66	2321.95	13.66	1838.42	13.66	1316.63	28.3	1540.8	13.66	2474.35
13.67	2149.74	13.67	2087.51	13.67	1339.03	28.35	1620	13.67	2169.46
13.68	2300.3	13.68	2207.65	13.68	1193.78	28.4	1483.2	13.68	2232.74
13.69	2465.64	13.69	2200.8	13.69	1281.26	28.45	1548	13.69	1955.32
13.7	2274.12	13.7	1965.28	13.7	1220.16	28.5	1526.4	13.7	1925.57
13.71	2377.16	13.71	2030.29	13.71	1344.49	28.55	1533.6	13.71	1935.34
13.72	2265.51	13.72	2257.13	13.72	1184.61	28.6	1432.8	13.72	2275.52
13.73	2345.16	13.73	2302.48	13.73	1088.11	28.65	1418.4	13.73	2342.14
13.74	2177.21	13.74	2091.66	13.74	1108.31	28.7	1317.6	13.74	1788.39
13.75	2666.2	13.75	1855.81	13.75	1237.65	28.75	1418.4	13.75	2252.97
13.76	2790.64	13.76	2117.29	13.76	1004.92	28.8	1497.6	13.76	2370.16
13.77	2564.55	13.77	1996.75	13.77	945.731	28.85	1339.2	13.77	1838.55
13.78	2394.49	13.78	1897.13	13.78	1291.11	28.9	1476	13.78	2156.15
13.79	2055.12	13.79	1986.3	13.79	1296.07	28.95	1389.6	13.79	2024.41
13.8	2307.81	13.8	2073.5	13.8	1136.92	29	1411.2	13.8	2026.45
13.81	2325.5	13.81	2265.82	13.81	1081.03	29.05	1332	13.81	2317.36
13.82	2541.94	13.82	1937.22	13.82	1194.64	29.1	1411.2	13.82	2187.62
13.83	2390.42	13.83	1638.1	13.83	1371.24	29.15	1440	13.83	2070.28
13.84	2205.02	13.84	2078.05	13.84	1149.97	29.2	1533.6	13.84	2134.43
13.85	2347.36	13.85	1990.17	13.85	1299.29	29.25	1476	13.85	1955.62
13.86	2607.06	13.86	1863.77	13.86	1333.04	29.3	1317.6	13.86	2510.15
13.87	2318.28	13.87	2066.58	13.87	1031.27	29.35	1382.4	13.87	2063.68
13.88	2381.41	13.88	2063.93	13.88	1100.83	29.4	1353.6	13.88	2133.29
13.89	2339.43	13.89	1890.9	13.89	1380.92	29.45	1504.8	13.89	1966.38
13.9	2270.18	13.9	2111.76	13.9	1375.59	29.5	1468.8	13.9	2085.31
13.91	2273.71	13.91	1958.97	13.91	1212.46	29.55	1339.2	13.91	2287.19
13.92	2267.37	13.92	2122.57	13.92	1143.49	29.6	1634.4	13.92	2430.55
13.93	2538.38	13.93	1962.27	13.93	1109.1	29.65	1598.4	13.93	2020.18
13.94	2319.37	13.94	2024.76	13.94	1195.51	29.7	1346.4	13.94	1872.39
13.95	2480.34	13.95	2049.14	13.95	1071.91	29.75	1490.4	13.95	2112.71
13.96	2163.47	13.96	2213.25	13.96	775.749	29.8	1461.6	13.96	2022.8
13.97	2200.69	13.97	2209.58	13.97	1098.7	29.85	1476	13.97	2127.69
13.98	2130.46	13.98	2104.94	13.98	1129.38	29.9	1324.8	13.98	2467.91
13.99	2033.73	13.99	1790.34	13.99	1284.85	29.95	1432.8	13.99	2295.26
14	2431.62	14	1878.04	14	1198.41	30	1432.8	14	2012.04
14.01	2541.3	14.01	1935.26	14.01	1195.51	30.05	1641.6	14.01	2503.15
14.02	2283.8	14.02	1929.62	14.02	1156.89	30.1	1476	14.02	1853.23
14.03	2468.94	14.03	2091.62	14.03	1063.06	30.15	1425.6	14.03	2202.64
14.04	2519.61	14.04	1926.7	14.04	1030.25	30.2	1490.4	14.04	2136.97
14.05	2306.3	14.05	2091.61	14.05	1102.34	30.25	1548	14.05	2146.48
14.06	2370.81	14.06	2081.87	14.06	1383.8	30.3	1612.8	14.06	2038.47
14.07	2793.99	14.07	2304.63	14.07	1018.14	30.35	1310.4	14.07	1760.92
14.08	2604.56	14.08	2030.66	14.08	975.429	30.4	1382.4	14.08	2389.03
14.09	2569.53	14.09	1979.2	14.09	1091.5	30.45	1526.4	14.09	2653.72
14.1	2070.67	14.1	2057.62	14.1	1230.85	30.5	1533.6	14.1	2229.24
14.11	2207.23	14.11	1935.33	14.11	1257.41	30.55	1418.4	14.11	2148.32
14.12	2224.48	14.12	1982.47	14.12	1048.05	30.6	1620	14.12	2031.6
14.13	2484.33	14.13	1934.66	14.13	958.505	30.65	1540.8	14.13	2284.29
14.14	2505.78	14.14	2239.42	14.14	1261.85	30.7	1663.2	14.14	2262.41
14.15	2277.53	14.15	1623.33	14.15	1140.23	30.75	1605.6	14.15	2024.01
14.16	2121.83	14.16	2052.73	14.16	905.911	30.8	1591.2	14.16	2113.07
14.17	2386.72	14.17	2007.4	14.17	1066.63	30.85	1555.2	14.17	2019.01
14.18	2465.57	14.18	2406.69	14.18	957.224	30.9	1533.6	14.18	1925.43
14.19	2070.25	14.19	1927.08	14.19	1244.28	30.95	1648.8	14.19	2335.65
14.2	2277.67	14.2	1971.34	14.2	1035.64	31	1684.8	14.2	2311.51
14.21	2366.1	14.21	2204.24	14.21	1281.23	31.05	1519.2	14.21	2277.49
14.22	2152.1	14.22	2069.25	14.22	1008.87	31.1	1692	14.22	2024.44
14.23	2125.65	14.23	2050.71	14.23	1161.6	31.15	1533.6	14.23	2110.16
14.24	2277.51	14.24	2118.41	14.24	1364.57	31.2	1620	14.24	2600.41
14.25	2179.58	14.25	2072.54	14.25	956.562	31.25	1634.4	14.25	2166.93
14.26	2199.05	14.26	2198.99	14.26	1087.17	31.3	1562.4	14.26	2020.92
14.27	2215.88	14.27	2144.54	14.27	1183.64	31.35	1879.2	14.27	1964.74
14.28	2248.74	14.28	1996.06	14.28	1411.39	31.4	1656	14.28	2116.78
14.29	2107.64	14.29	2099.45	14.29	1002.48	31.45	1836	14.29	2049.74
14.3	2531.92	14.3	2045.6	14.3	1101.59	31.5	1656	14.3	2098.82
14.31	2509.38	14.31	1740.62	14.31	1085.65	31.55	1641.6	14.31	2019.76
14.32	2269.16	14.32	1759.33	14.32	995.195	31.6	1670.4	14.32	2182.24
14.33	2449.75	14.33	2125.57	14.33	882.277	31.65	1677.6	14.33	1968.95
14.34	2561.83	14.34	2059.89	14.34	1140.14	31.7	1634.4	14.34	2080.8
14.35	2081.92	14.35	2152.88	14.35	868.993	31.75	1627.2	14.35	2204.76
14.36	2450.27	14.36	2196.8	14.36	1256.74	31.8	1749.6	14.36	2042.81
14.37	2577.97	14.37	1739.9	14.37	1089.73	31.85	1648.8	14.37	2084.86
14.38	2364.25	14.38	2175.78	14.38	1182.65	31.9	1706.4	14.38	2166.14
14.39	2202.44	14.39	2182.67	14.39	1059.74	31.95	1728	14.39	2174.43
14.4	2414.76	14.4	2054.2	14.4	1037.6	32	1800	14.4	2253.41
14.41	2148.83	14.41	2001.53	14.41	1178.94	32.05	1699.2	14.41	2325.02
14.42	2327.67	14.42	2139.5	14.42	1227.04	32.1	1713.6	14.42	2438.35
14.43	2541.8	14.43	2180.55	14.43	1246.06	32.15	1605.6	14.43	2046.25
14.44	2275.34	14.44	2057.94	14.44	1372.26	32.2	1735.2	14.44	2286.91
14.45	2379.64	14.45	2140.72	14.45	968.155	32.25	1670.4	14.45	2177.18
14.46	2236.08	14.46	2040.47	14.46	913.644	32.3	1735.2	14.46	2055.66
14.47	2285.52	14.47	1920.48	14.47	998.091	32.35	1800	14.47	2193.84
14.48	2103.9	14.48	1976.59	14.48	997.942	32.4	1692	14.48	2108.79
14.49	2383.74	14.49	1969.95	14.49	1241.35	32.45	1821.6	14.49	2232.36
14.5	2533.27	14.5	2081.19	14.5	1164.3	32.5	1792.8	14.5	2284.91
14.51	2333.11	14.51	1769.71	14.51	1507.88	32.55	1756.8	14.51	2246.72
14.52	2395.23	14.52	2011.84	14.52	1156.45	32.6	1670.4	14.52	1908.8
14.53	2360.3	14.53	1902.91	14.53	1052.16	32.65	1800	14.53	1844.38
14.54	2168.95	14.54	1900.74	14.54	1354.46	32.7	1713.6	14.54	2228.29
14.55	2229.91	14.55	1827.34	14.55	1289.91	32.75	1828.8	14.55	2202.3
14.56	2268.22	14.56	1956.38	14.56	1109.08	32.8	1627.2	14.56	1875.76
14.57	2085.55	14.57	1781.25	14.57	1172.01	32.85	1857.6	14.57	1814.29
14.58	2286.93	14.58	2031.77	14.58	1062.79	32.9	1965.6	14.58	2051.72
14.59	2290.18	14.59	1772.84	14.59	970.894	32.95	1893.6	14.59	2150.98
14.6	2007.78	14.6	1938.49	14.6	1000.48	33	1872	14.6	2129.07
14.61	2187.43	14.61	1639.12	14.61	1052.55	33.05	1785.6	14.61	1727
14.62	2464.37	14.62	2227.49	14.62	931.353	33.1	1814.4	14.62	2082.76
14.63	2209.27	14.63	2084.56	14.63	960.962	33.15	1821.6	14.63	2203.09
14.64	2206.19	14.64	2067.26	14.64	1062.08	33.2	1670.4	14.64	2161.72
14.65	2097.31	14.65	2143.39	14.65	1396.9	33.25	1764	14.65	2079.58
14.66	2318.28	14.66	1873.25	14.66	1213.22	33.3	1749.6	14.66	2241.28
14.67	2173.76	14.67	1800.95	14.67	1036.56	33.35	1641.6	14.67	2437.5
14.68	2141.7	14.68	2118.27	14.68	1198.45	33.4	1742.4	14.68	2228.07
14.69	2489.9	14.69	2008.6	14.69	1163.6	33.45	1713.6	14.69	2184.74
14.7	2326.33	14.7	2067.58	14.7	1203.09	33.5	1555.2	14.7	2085.14
14.71	2288.69	14.71	2108.62	14.71	1181.85	33.55	1476	14.71	2349.74
14.72	2288.61	14.72	2045.91	14.72	1259.17	33.6	1641.6	14.72	2351.78
14.73	2367.5	14.73	1996.7	14.73	1242.86	33.65	1872	14.73	2295.2
14.74	2367.74	14.74	2149.78	14.74	1210.31	33.7	1504.8	14.74	1775.02
14.75	2425.46	14.75	2110.93	14.75	1366.49	33.75	1713.6	14.75	2185.86
14.76	2085.57	14.76	1704.37	14.76	1237.88	33.8	1584	14.76	2226.2
14.77	2301.91	14.77	2061.61	14.77	1174.49	33.85	1584	14.77	2250.06
14.78	2172.5	14.78	2166.14	14.78	1082.99	33.9	1735.2	14.78	2060.34
14.79	2270.56	14.79	1764.72	14.79	1035.81	33.95	1828.8	14.79	2433.89
14.8	2291.58	14.8	1906.67	14.8	1083.52	34	1771.2	14.8	1989.43
14.81	2613.04	14.81	1953.26	14.81	995.624	34.05	1821.6	14.81	2066.89
14.82	2199.66	14.82	1810.96	14.82	940.82	34.1	1807.2	14.82	2102
14.83	2426.61	14.83	1878.26	14.83	1173	34.15	1814.4	14.83	1993.06
14.84	2322.59	14.84	1575.09	14.84	1488.48	34.2	1864.8	14.84	1966.4
14.85	2368.53	14.85	1844.99	14.85	1040.77	34.25	1720.8	14.85	2268.6
14.86	2187.76	14.86	1936.89	14.86	959.694	34.3	2030.4	14.86	2040.21
14.87	2399.36	14.87	2083.89	14.87	1362.81	34.35	1908	14.87	1948.06
14.88	2543.46	14.88	1919.27	14.88	1130.4	34.4	1879.2	14.88	1953.24
14.89	2412.38	14.89	1951.32	14.89	938.615	34.45	1987.2	14.89	2167.54
14.9	2299.28	14.9	1747.18	14.9	1072.73	34.5	1900.8	14.9	2278.8
14.91	2283.47	14.91	1905.54	14.91	1156.44	34.55	2030.4	14.91	2173.75
14.92	2574.61	14.92	2197.37	14.92	1023.3	34.6	2080.8	14.92	1986.97
14.93	2267.69	14.93	1972.99	14.93	1296.7	34.65	2217.6	14.93	2350.65
14.94	2228.92	14.94	1914.13	14.94	1051.06	34.7	2347.2	14.94	2144.82
14.95	2187.77	14.95	1898.19	14.95	1055.24	34.75	2491.2	14.95	2168.24
14.96	2067.69	14.96	1694.32	14.96	1038.69	34.8	2865.6	14.96	2331.44
14.97	2139.88	14.97	1845.99	14.97	1333.83	34.85	3096	14.97	2132.65
14.98	2271.79	14.98	1940.95	14.98	929.896	34.9	3506.4	14.98	2061.07
14.99	2173.33	14.99	2061.31	14.99	1339.05	34.95	4946.4	14.99	1974.83
15	2208.17	15	1835.4	15	1388.65	35	7437.6	15	1935.84
15.01	2512.44	15.01	1917.14	15.01	1067.91	35.05	12297.6	15.01	2357.69
15.02	2272.27	15.02	1681.39	15.02	1105.35	35.1	19965.6	15.02	1930.76
15.03	2293.16	15.03	2079.87	15.03	1260.47	35.15	27374.4	15.03	1962.25
15.04	2243.56	15.04	2134.18	15.04	1245.14	35.2	30304.8	15.04	1964.78
15.05	2491.75	15.05	2115.21	15.05	1146.31	35.25	25070.4	15.05	2019.5
15.06	2298.89	15.06	1848.98	15.06	963.408	35.3	17575.2	15.06	2135.25
15.07	2135.35	15.07	2199.31	15.07	1261.11	35.35	10396.8	15.07	2178.07
15.08	2316.24	15.08	2350.04	15.08	1659.01	35.4	5133.6	15.08	2356.17
15.09	2172.22	15.09	2082.52	15.09	1364.86	35.45	3859.2	15.09	1998.13
15.1	2157.91	15.1	1900.97	15.1	1123.73	35.5	2815.2	15.1	1542.69
15.11	2075.65	15.11	1974.76	15.11	901.08	35.55	2901.6	15.11	1993.53
15.12	2319.42	15.12	1936.45	15.12	1005.05	35.6	2880	15.12	2227.37
15.13	2327.14	15.13	2053.36	15.13	1281.5	35.65	2664	15.13	2037.17
15.14	2197.63	15.14	2134.52	15.14	1223.06	35.7	2577.6	15.14	2285.33
15.15	2286.5	15.15	1820.02	15.15	1209.57	35.75	2160	15.15	2027.33
15.16	2056.57	15.16	1966.84	15.16	936.23	35.8	2167.2	15.16	1953.23
15.17	2163.8	15.17	1709.3	15.17	1010.24	35.85	2152.8	15.17	2015.08
15.18	2321.63	15.18	1888.02	15.18	1097.04	35.9	1915.2	15.18	1930.47
15.19	1823.69	15.19	1650.97	15.19	1024.32	35.95	2044.8	15.19	2159.71
15.2	2142.01	15.2	1999.88	15.2	1069.38	36	2044.8	15.2	2116.38
15.21	2365.87	15.21	1948.05	15.21	1128.05	36.05	2109.6	15.21	1898.14
15.22	2516.71	15.22	1799.77	15.22	1000.96	36.1	1908	15.22	1986.41
15.23	2093.35	15.23	1831.13	15.23	1063.44	36.15	1814.4	15.23	1891.46
15.24	2235.6	15.24	2061.19	15.24	1205.56	36.2	2116.8	15.24	2080.57
15.25	2100.84	15.25	2025.44	15.25	1005.08	36.25	1958.4	15.25	2020.31
15.26	2112.59	15.26	1986.8	15.26	1009.85	36.3	2109.6	15.26	2322.41
15.27	2290.02	15.27	1846.67	15.27	1244.82	36.35	1908	15.27	2026.01
15.28	2019.62	15.28	1832.38	15.28	1047.1	36.4	2181.6	15.28	1745.82
15.29	2391.37	15.29	1884.26	15.29	1181.11	36.45	2181.6	15.29	2069.54
15.3	2124.71	15.3	2237.41	15.3	1113.18	36.5	2181.6	15.3	2025.04
15.31	1838.57	15.31	2088.6	15.31	1207.99	36.55	2426.4	15.31	2007.85
15.32	2226.78	15.32	2287.12	15.32	1099.09	36.6	2260.8	15.32	2026.92
15.33	2165.61	15.33	1922.31	15.33	1035.97	36.65	2210.4	15.33	1824.51
15.34	2170.55	15.34	1733.31	15.34	1108.83	36.7	2404.8	15.34	2187.15
15.35	2163.55	15.35	2012.58	15.35	1126.24	36.75	2534.4	15.35	2274.18
15.36	2428.43	15.36	1985.49	15.36	1185.37	36.8	2188.8	15.36	1728.96
15.37	2090.37	15.37	1961.07	15.37	1068.16	36.85	2368.8	15.37	1623.23
15.38	2531.62	15.38	1937.8	15.38	1112.58	36.9	2520	15.38	1699.51
15.39	2242.68	15.39	2096.18	15.39	1080.38	36.95	2296.8	15.39	2516.66
15.4	2025.43	15.4	1742.63	15.4	1090.06	37	2426.4	15.4	2160.86
15.41	2272.27	15.41	2101.72	15.41	1276.76	37.05	2426.4	15.41	1979.14
15.42	2218.34	15.42	1828.58	15.42	1198	37.1	2541.6	15.42	2164.43
15.43	1992.92	15.43	1734.41	15.43	931.836	37.15	2793.6	15.43	2134.78
15.44	2190.15	15.44	1973.57	15.44	1111.23	37.2	2764.8	15.44	2083.93
15.45	2225.01	15.45	2099.8	15.45	1025.9	37.25	2685.6	15.45	2112.84
15.46	2261.69	15.46	1820.71	15.46	1275.08	37.3	2901.6	15.46	2221.33
15.47	2299.94	15.47	1908.08	15.47	1140.09	37.35	2808	15.47	2111.4
15.48	2165.94	15.48	1787.58	15.48	1311.14	37.4	3139.2	15.48	2407.86
15.49	2350.81	15.49	1914.07	15.49	1270.74	37.45	3088.8	15.49	2502.28
15.5	2566.18	15.5	2006.24	15.5	1047.33	37.5	3204	15.5	2020.52
15.51	2295.28	15.51	1921.9	15.51	1367.91	37.55	3722.4	15.51	2187.88
15.52	2205.73	15.52	1834.27	15.52	894.149	37.6	4269.6	15.52	2141.85
15.53	2019.91	15.53	2396.32	15.53	1224.58	37.65	5457.6	15.53	2165.38
15.54	1815.2	15.54	1662.95	15.54	1066.4	37.7	8229.6	15.54	2013.45
15.55	2121.57	15.55	1772.2	15.55	1020.84	37.75	11577.6	15.55	1904.19
15.56	2248.54	15.56	1872.05	15.56	1167.68	37.8	14047.2	15.56	2428.79
15.57	2140.23	15.57	2036.63	15.57	1265.12	37.85	13665.6	15.57	1886.64
15.58	2431.81	15.58	2145.77	15.58	1169.74	37.9	9698.4	15.58	2253.39
15.59	2114.1	15.59	1973.81	15.59	1037.02	37.95	6660	15.59	2288.92
15.6	2210.47	15.6	1768.51	15.6	983.038	38	4536	15.6	1994.9
15.61	2102.46	15.61	1932.42	15.61	923.12	38.05	2908.8	15.61	2233.63
15.62	2250.56	15.62	1796.43	15.62	1017.46	38.1	2707.2	15.62	2380.81
15.63	2098.8	15.63	2091.41	15.63	1051.14	38.15	2520	15.63	1919.61
15.64	2303.6	15.64	1729.95	15.64	1134.9	38.2	2318.4	15.64	2166.1
15.65	2445.29	15.65	1830.25	15.65	924.77	38.25	2044.8	15.65	2142.89
15.66	2084.72	15.66	2136.55	15.66	1219.93	38.3	2124	15.66	2198.49
15.67	2223.6	15.67	1879.04	15.67	1177.37	38.35	1792.8	15.67	2231.76
15.68	2157.9	15.68	1964.26	15.68	840.252	38.4	2016	15.68	2602.85
15.69	2321.23	15.69	1892.95	15.69	1290.24	38.45	1908	15.69	2264.5
15.7	2178.28	15.7	1847	15.7	1042.55	38.5	1958.4	15.7	2129.62
15.71	2019.89	15.71	2070.67	15.71	1064.73	38.55	1994.4	15.71	2209.04
15.72	2329.29	15.72	1936.28	15.72	1031.2	38.6	1893.6	15.72	2312.15
15.73	1953.03	15.73	1766.48	15.73	1162.35	38.65	1821.6	15.73	1861.89
15.74	2261.64	15.74	2197.09	15.74	1182.21	38.7	1828.8	15.74	2307.21
15.75	2300.99	15.75	2179.16	15.75	1086.66	38.75	1908	15.75	2259.51
15.76	2266.52	15.76	2300.38	15.76	988.067	38.8	1720.8	15.76	2314.98
15.77	2285.06	15.77	2157.88	15.77	1181.81	38.85	2001.6	15.77	2273.31
15.78	2391.62	15.78	1860.84	15.78	1156.99	38.9	1915.2	15.78	2062.25
15.79	2123.91	15.79	2107.24	15.79	1372.55	38.95	1785.6	15.79	1974.43
15.8	2245.94	15.8	1971.27	15.8	1126.06	39	2008.8	15.8	2382.22
15.81	2241.02	15.81	1981.28	15.81	1305.91	39.05	1915.2	15.81	2108.77
15.82	2395.49	15.82	2152.54	15.82	949.56	39.1	1864.8	15.82	2278.72
15.83	2512.75	15.83	1805.99	15.83	1197.22	39.15	1800	15.83	2273.42
15.84	2203.64	15.84	1851.45	15.84	1266.95	39.2	1872	15.84	2117.07
15.85	2325.66	15.85	1851.68	15.85	901.845	39.25	1821.6	15.85	2049.22
15.86	1990.19	15.86	1897.4	15.86	1002.32	39.3	1800	15.86	2210.36
15.87	2118.34	15.87	1695.06	15.87	1154.96	39.35	2080.8	15.87	1815.83
15.88	2424.78	15.88	2120.57	15.88	1018.47	39.4	2181.6	15.88	1902.87
15.89	2186.46	15.89	1663.64	15.89	994.522	39.45	2217.6	15.89	1992.86
15.9	2189.22	15.9	1703.4	15.9	948.839	39.5	2001.6	15.9	2087.25
15.91	2321.58	15.91	1884.33	15.91	972.22	39.55	1994.4	15.91	2270
15.92	2202.98	15.92	2107.59	15.92	1042.74	39.6	1850.4	15.92	2236.33
15.93	2284.44	15.93	2079.87	15.93	1068.62	39.65	1850.4	15.93	2293.7
15.94	2016.55	15.94	1789.04	15.94	1246.05	39.7	1756.8	15.94	2017.54
15.95	2425.87	15.95	1972.65	15.95	1275.08	39.75	1879.2	15.95	2252.72
15.96	2091.3	15.96	1848.68	15.96	1080.11	39.8	1692	15.96	2192.91
15.97	2376.79	15.97	1923.45	15.97	1220.07	39.85	1634.4	15.97	2018.96
15.98	2182.91	15.98	2176.61	15.98	937.755	39.9	1893.6	15.98	2164.42
15.99	2386.68	15.99	1899.76	15.99	928.964	39.95	1800	15.99	2179.99
16	2331.1	16	1755.07	16	923.291	40	1684.8	16	2017.62
16.01	2198.82	16.01	2172.31	16.01	892.019	40.05	1749.6	16.01	2034.15
16.02	2358	16.02	1965.52	16.02	1071.05	40.1	1879.2	16.02	1937.02
16.03	2524.51	16.03	2099.54	16.03	953.874	40.15	1656	16.03	1897.29
16.04	2106.33	16.04	2121.12	16.04	1168.74	40.2	1720.8	16.04	2025.2
16.05	2204.38	16.05	2125.26	16.05	1250.62	40.25	1706.4	16.05	2138.05
16.06	2076.39	16.06	2012.77	16.06	1037.91	40.3	1706.4	16.06	2056.59
16.07	2105.1	16.07	1929.56	16.07	1172.54	40.35	1728	16.07	2147.78
16.08	2104.65	16.08	2142.94	16.08	1058.68	40.4	1490.4	16.08	2022.3
16.09	2503.04	16.09	1919.08	16.09	1266.44	40.45	1476	16.09	2103.65
16.1	2107.09	16.1	2008.34	16.1	1234.65	40.5	1785.6	16.1	2042.85
16.11	2212.84	16.11	2011.03	16.11	1237	40.55	1425.6	16.11	2053.29
16.12	2378.14	16.12	2138.58	16.12	1199.72	40.6	1620	16.12	2133.27
16.13	2455.34	16.13	2137.38	16.13	1054.29	40.65	1440	16.13	2180.53
16.14	2409.34	16.14	1958.19	16.14	974.01	40.7	1324.8	16.14	2383.35
16.15	2318.89	16.15	2036.49	16.15	1184.03	40.75	1490.4	16.15	2322.47
16.16	2313.61	16.16	2272.87	16.16	1276.26	40.8	1512	16.16	2347.29
16.17	2265.36	16.17	1867.53	16.17	1170.51	40.85	1483.2	16.17	2289
16.18	1945.17	16.18	2098.26	16.18	1310.53	40.9	1548	16.18	2277.27
16.19	2269.43	16.19	2293.24	16.19	875.38	40.95	1576.8	16.19	2353.45
16.2	2587.23	16.2	1829.49	16.2	1148.15	41	1533.6	16.2	2732.96
16.21	2389.49	16.21	2345.87	16.21	1052.06	41.05	1620	16.21	2082.74
16.22	2250.02	16.22	2105.81	16.22	1228.3	41.1	1368	16.22	1977.36
16.23	2357.12	16.23	1907.77	16.23	1409.39	41.15	1483.2	16.23	1899.37
16.24	2314.04	16.24	1956.24	16.24	904.433	41.2	1209.6	16.24	2273.74
16.25	2073.59	16.25	2025.28	16.25	1118.6	41.25	1396.8	16.25	2459.19
16.26	2490.74	16.26	1783.99	16.26	1087.7	41.3	1375.2	16.26	2044.96
16.27	2504.55	16.27	1868.38	16.27	1055.48	41.35	1533.6	16.27	2357.65
16.28	2468.24	16.28	1820.58	16.28	1255.1	41.4	1461.6	16.28	2347.61
16.29	2169.69	16.29	1805.44	16.29	1228.05	41.45	1418.4	16.29	2115.56
16.3	2321.65	16.3	1900.31	16.3	1425.36	41.5	1454.4	16.3	2376.29
16.31	2646.29	16.31	1819.24	16.31	982.062	41.55	1533.6	16.31	2384.72
16.32	2404.78	16.32	1911.33	16.32	1036.21	41.6	1533.6	16.32	2254.43
16.33	2264.66	16.33	1804.52	16.33	1381.51	41.65	1490.4	16.33	2292.47
16.34	2168.21	16.34	1970.72	16.34	1043.79	41.7	1555.2	16.34	2328.18
16.35	1960.27	16.35	2046.33	16.35	905.372	41.75	1591.2	16.35	2042.71
16.36	1913.1	16.36	1798.8	16.36	1308.9	41.8	1497.6	16.36	2075.12
16.37	2268.8	16.37	2162.65	16.37	1072.01	41.85	1620	16.37	2306.44
16.38	2043.61	16.38	1856.64	16.38	1008.34	41.9	1396.8	16.38	2187.95
16.39	2149.15	16.39	1850.12	16.39	995.395	41.95	1591.2	16.39	2297.85
16.4	2441.25	16.4	2127.84	16.4	1144.86	42	1353.6	16.4	2367.15
16.41	2408.72	16.41	1909.63	16.41	1287.33	42.05	1483.2	16.41	2083.11
16.42	2291.11	16.42	1713.29	16.42	1227.71	42.1	1483.2	16.42	1849.83
16.43	2354.63	16.43	1897.56	16.43	1387.12	42.15	1425.6	16.43	1986.87
16.44	2480.09	16.44	1526.03	16.44	1029.8	42.2	1562.4	16.44	2164.91
16.45	2174.4	16.45	1491.25	16.45	1048.73	42.25	1440	16.45	2084.55
16.46	2346.37	16.46	1697.47	16.46	1281.86	42.3	1454.4	16.46	2327.72
16.47	2104.96	16.47	1799.9	16.47	1073.67	42.35	1540.8	16.47	2338.71
16.48	2496.43	16.48	1887.4	16.48	1104.03	42.4	1332	16.48	2176.45
16.49	2073.44	16.49	1997.05	16.49	1118.13	42.45	1576.8	16.49	2149.3
16.5	2154.58	16.5	1749.38	16.5	1169.45	42.5	1454.4	16.5	1904.92
16.51	1913.44	16.51	1953.56	16.51	1234.15	42.55	1440	16.51	2197.36
16.52	2069.71	16.52	1897.15	16.52	1457.47	42.6	1598.4	16.52	2034.36
16.53	2299.38	16.53	2030.99	16.53	1224.62	42.65	1598.4	16.53	2238.04
16.54	2179.7	16.54	2012.95	16.54	1183.85	42.7	1663.2	16.54	2183.33
16.55	2009.57	16.55	2038.61	16.55	1274.13	42.75	1620	16.55	2082.34
16.56	2273.81	16.56	1508.33	16.56	1014.29	42.8	1692	16.56	2395.85
16.57	2508.28	16.57	2029.51	16.57	1010.32	42.85	1915.2	16.57	2247.97
16.58	2407	16.58	1881.77	16.58	1153.61	42.9	1980	16.58	2321.91
16.59	2027.21	16.59	1991.71	16.59	1118.44	42.95	2052	16.59	2385.8
16.6	2327.42	16.6	1732.18	16.6	1227.08	43	2484	16.6	1901.6
16.61	2245.12	16.61	1852.2	16.61	884.611	43.05	2930.4	16.61	2133.15
16.62	2307.16	16.62	1841.88	16.62	1060.83	43.1	3326.4	16.62	2261.12
16.63	2299.43	16.63	1768.84	16.63	1126.62	43.15	5018.4	16.63	2492.75
16.64	2258	16.64	2003.33	16.64	895.176	43.2	8157.6	16.64	2022.07
16.65	2307.07	16.65	1911.38	16.65	797.457	43.25	13046.4	16.65	2131.35
16.66	2381.71	16.66	1998.74	16.66	886.699	43.3	22276.8	16.66	2343.55
16.67	2313.4	16.67	1845.91	16.67	1114.86	43.35	31464	16.67	2232.45
16.68	2091.59	16.68	1851.22	16.68	1510.74	43.4	34380	16.68	2189.4
16.69	2302.18	16.69	1850.41	16.69	1334.13	43.45	28814.4	16.69	2258.84
16.7	2253.23	16.7	2089.18	16.7	1158.84	43.5	22154.4	16.7	2541.79
16.71	2231.61	16.71	1760.56	16.71	1156.23	43.55	14464.8	16.71	2119.4
16.72	2148.09	16.72	2031.92	16.72	1288.22	43.6	7927.2	16.72	1879.76
16.73	2262.09	16.73	1845.93	16.73	1189.66	43.65	4413.6	16.73	2347.45
16.74	2322.53	16.74	1932.03	16.74	1186.19	43.7	3153.6	16.74	2281.34
16.75	2313.62	16.75	1994.65	16.75	1088.79	43.75	2664	16.75	2299.3
16.76	2432.38	16.76	1794.54	16.76	1089.58	43.8	2246.4	16.76	2091.85
16.77	2377.78	16.77	1831.4	16.77	945.444	43.85	2073.6	16.77	1833.44
16.78	2251.19	16.78	1743.68	16.78	1108.38	43.9	1929.6	16.78	2219.9
16.79	2481.16	16.79	1620.06	16.79	1049.2	43.95	1864.8	16.79	2437.64
16.8	2262.79	16.8	1745.22	16.8	1109.75	44	1821.6	16.8	2703.73
16.81	2229.31	16.81	1758.49	16.81	817.668	44.05	1749.6	16.81	2322.51
16.82	2165.67	16.82	2004.66	16.82	1179.01	44.1	1728	16.82	2362.23
16.83	2315.47	16.83	2039.86	16.83	1093.91	44.15	1778.4	16.83	2021.06
16.84	2271.35	16.84	1761.46	16.84	1068.38	44.2	1684.8	16.84	2108.24
16.85	2210.22	16.85	1620.34	16.85	1151.69	44.25	1922.4	16.85	1885.43
16.86	2294.48	16.86	2031.64	16.86	1142.75	44.3	1713.6	16.86	1921.52
16.87	2265.78	16.87	1784.94	16.87	1189.8	44.35	1756.8	16.87	1847.37
16.88	2291.9	16.88	1938.03	16.88	1118.33	44.4	1879.2	16.88	2127.99
16.89	2132.89	16.89	1799.65	16.89	1086.94	44.45	1720.8	16.89	1962.57
16.9	2158.14	16.9	1903.79	16.9	1250.29	44.5	1843.2	16.9	2241.33
16.91	2098.09	16.91	2101.5	16.91	1381.28	44.55	1922.4	16.91	1880.6
16.92	2194.9	16.92	1975.79	16.92	1377.33	44.6	1814.4	16.92	2176.54
16.93	2448.2	16.93	1978.19	16.93	1073.7	44.65	1828.8	16.93	2173.82
16.94	2072.44	16.94	1896.47	16.94	1218.4	44.7	1958.4	16.94	2171.41
16.95	2325.04	16.95	1973.81	16.95	998.099	44.75	2008.8	16.95	2239.72
16.96	2103.1	16.96	1851.18	16.96	1133.08	44.8	1850.4	16.96	2167.54
16.97	2434.94	16.97	2032.53	16.97	1155.99	44.85	1764	16.97	2220.62
16.98	2431.58	16.98	1965.88	16.98	1149.03	44.9	1720.8	16.98	2333.38
16.99	2136.3	16.99	1993.63	16.99	961.345	44.95	1656	16.99	2382.4
17	2262	17	1956.97	17	1027.1	45	1713.6	17	2049.88
17.01	2312.32	17.01	1908.78	17.01	1147.29	45.05	1778.4	17.01	2143.56
17.02	2326.99	17.02	1866.63	17.02	1149.56	45.1	1612.8	17.02	2222.27
17.03	2398.34	17.03	1885.71	17.03	1295.59	45.15	1828.8	17.03	2066.12
17.04	2281.78	17.04	1722.02	17.04	1177.87	45.2	1843.2	17.04	2411.27
17.05	2445.1	17.05	1944.1	17.05	966.792	45.25	1692	17.05	2460.14
17.06	2417.32	17.06	1891.13	17.06	1135.52	45.3	1944	17.06	2324.04
17.07	2292.38	17.07	1936.3	17.07	1187.01	45.35	1764	17.07	2478.92
17.08	2274.56	17.08	2092.66	17.08	1391.41	45.4	1720.8	17.08	2297.97
17.09	2334.99	17.09	2061.23	17.09	1203.37	45.45	1692	17.09	2323.4
17.1	2338.52	17.1	1931.95	17.1	997.382	45.5	1800	17.1	2262.12
17.11	2066.61	17.11	1805.83	17.11	878.7	45.55	1735.2	17.11	2242.08
17.12	2259.55	17.12	2264.78	17.12	960.299	45.6	1886.4	17.12	2049.5
17.13	2047.1	17.13	1908.24	17.13	922.783	45.65	1684.8	17.13	2101.64
17.14	2483.43	17.14	1829.17	17.14	1205.73	45.7	1677.6	17.14	2194.11
17.15	2547.38	17.15	1864.21	17.15	1230.32	45.75	1843.2	17.15	2272.74
17.16	2704.2	17.16	1729.82	17.16	1118.37	45.8	1641.6	17.16	2460.55
17.17	2295.77	17.17	2001.62	17.17	1130.35	45.85	1843.2	17.17	2119.68
17.18	2530.94	17.18	2102.56	17.18	1306.52	45.9	1929.6	17.18	2478.39
17.19	2388.1	17.19	2011.87	17.19	1172.15	45.95	1627.2	17.19	2271.55
17.2	2423.32	17.2	2013.04	17.2	909.219	46	1677.6	17.2	2109.37
17.21	2508.19	17.21	1779.41	17.21	1005.75	46.05	1792.8	17.21	2343.08
17.22	2742.09	17.22	1835.96	17.22	1094.77	46.1	1857.6	17.22	2171.75
17.23	2341.4	17.23	2207.12	17.23	1228.68	46.15	1951.2	17.23	2343.75
17.24	2483.27	17.24	2109.88	17.24	1348.13	46.2	1677.6	17.24	2219.65
17.25	2289.52	17.25	2053.66	17.25	1065.37	46.25	1843.2	17.25	2185.33
17.26	2700.9	17.26	2009.97	17.26	935.898	46.3	1519.2	17.26	1956.91
17.27	2324.95	17.27	2277.26	17.27	1107.18	46.35	1778.4	17.27	2238.63
17.28	2379.26	17.28	2077.74	17.28	861.615	46.4	1857.6	17.28	2491.43
17.29	2350.62	17.29	2231.15	17.29	851.66	46.45	1864.8	17.29	2307.66
17.3	2495.86	17.3	2193.03	17.3	1073.69	46.5	1771.2	17.3	2095.74
17.31	2600.85	17.31	2112.13	17.31	1084.23	46.55	1692	17.31	2315.01
17.32	2605.69	17.32	2156.22	17.32	1383.96	46.6	1872	17.32	2038.78
17.33	2808.98	17.33	2021.29	17.33	1449.93	46.65	2008.8	17.33	2551.25
17.34	2879.99	17.34	2085.77	17.34	1330.77	46.7	1620	17.34	2347.6
17.35	2511.3	17.35	2108.27	17.35	1297.39	46.75	1929.6	17.35	2196.78
17.36	2813.14	17.36	2175.19	17.36	1216.23	46.8	1958.4	17.36	1775.79
17.37	2750.96	17.37	2076.2	17.37	1249.5	46.85	2095.2	17.37	1913.34
17.38	2783.44	17.38	2443.35	17.38	1094.14	46.9	1893.6	17.38	2340.77
17.39	2579.08	17.39	2218.75	17.39	1418.89	46.95	1879.2	17.39	2079.22
17.4	2650.82	17.4	2291.2	17.4	1314.16	47	1879.2	17.4	2149.88
17.41	2577.92	17.41	2231.37	17.41	1426.11	47.05	1692	17.41	2428.3
17.42	3201.34	17.42	2286.57	17.42	1288.43	47.1	1879.2	17.42	2361.6
17.43	3017.53	17.43	2243.56	17.43	1281.19	47.15	1764	17.43	2305.11
17.44	2857.14	17.44	2124.8	17.44	1292.67	47.2	1562.4	17.44	2168.19
17.45	2966.41	17.45	2456.61	17.45	1161.13	47.25	1454.4	17.45	2504.4
17.46	2957.07	17.46	2265.99	17.46	1164.74	47.3	1756.8	17.46	2682.86
17.47	2858.29	17.47	2164.51	17.47	1432.48	47.35	1728	17.47	2065.15
17.48	3102.43	17.48	2287.64	17.48	1242.56	47.4	1656	17.48	2293.87
17.49	3012.34	17.49	2397.28	17.49	1204.66	47.45	1504.8	17.49	2294.28
17.5	3504.04	17.5	2515.47	17.5	1380.88	47.5	1461.6	17.5	2263.35
17.51	2881.37	17.51	2182.28	17.51	1276.73	47.55	1684.8	17.51	2221.19
17.52	3045.8	17.52	2528.05	17.52	1325.43	47.6	1663.2	17.52	2192.93
17.53	3194.49	17.53	2350.81	17.53	1608.97	47.65	1576.8	17.53	2452.14
17.54	3230.44	17.54	2313.46	17.54	1264.07	47.7	1677.6	17.54	2011.8
17.55	2933.43	17.55	2653.45	17.55	1378.93	47.75	1483.2	17.55	2223.15
17.56	2931.64	17.56	2166.15	17.56	1112.92	47.8	1648.8	17.56	2331.21
17.57	2562.49	17.57	2197.97	17.57	1344.07	47.85	1850.4	17.57	2416.89
17.58	3059.23	17.58	2194.19	17.58	1209.62	47.9	1591.2	17.58	2451.36
17.59	2733.97	17.59	2390.7	17.59	1331.15	47.95	1382.4	17.59	2300.89
17.6	2980.86	17.6	2220.52	17.6	1343.92	48	1332	17.6	2587.92
17.61	3013.5	17.61	2145.18	17.61	1174.95	48.05	1324.8	17.61	2316.29
17.62	3200.73	17.62	2387.65	17.62	1056.01	48.1	1324.8	17.62	2052.63
17.63	2864.78	17.63	2328.6	17.63	1217.21	48.15	1440	17.63	2081.71
17.64	2801.07	17.64	1671.78	17.64	1279.43	48.2	1260	17.64	2168.97
17.65	3122.19	17.65	1951.21	17.65	1537.81	48.25	1317.6	17.65	2204.58
17.66	2869.78	17.66	2226.69	17.66	1488.69	48.3	1353.6	17.66	2483.64
17.67	2719.71	17.67	2174.52	17.67	1224.95	48.35	1339.2	17.67	2254.92
17.68	2861.23	17.68	2223.08	17.68	1094.55	48.4	1404	17.68	2167.08
17.69	2636.43	17.69	1989.63	17.69	1397.5	48.45	1029.6	17.69	2227.92
17.7	2674.91	17.7	2069.22	17.7	1238.39	48.5	1339.2	17.7	2150.86
17.71	2880.08	17.71	1971.44	17.71	934.877	48.55	1202.4	17.71	2344.67
17.72	2938.64	17.72	2135.8	17.72	1040.38	48.6	1504.8	17.72	2322.06
17.73	2525.25	17.73	2215.3	17.73	1061.74	48.65	1346.4	17.73	2460.94
17.74	2781.51	17.74	2069.34	17.74	1136.49	48.7	1202.4	17.74	2034.94
17.75	2895.76	17.75	2147.91	17.75	1094.43	48.75	1180.8	17.75	2235.31
17.76	2610.95	17.76	2011.17	17.76	1352.45	48.8	1202.4	17.76	2141.72
17.77	2542.97	17.77	1899.66	17.77	1174.45	48.85	1252.8	17.77	2195.04
17.78	2640.04	17.78	2165.01	17.78	1058.29	48.9	1180.8	17.78	2472.04
17.79	2309.47	17.79	1876.31	17.79	1010.22	48.95	1101.6	17.79	2277.22
17.8	3161.87	17.8	2013.42	17.8	1004.29	49	1346.4	17.8	2257.55
17.81	2818.22	17.81	2068.46	17.81	1252.68	49.05	1296	17.81	2221.85
17.82	2467.22	17.82	2251.19	17.82	1442.8	49.1	1224	17.82	1713.54
17.83	2457.31	17.83	1961.73	17.83	968.262	49.15	1130.4	17.83	2057.59
17.84	2516.54	17.84	2078.41	17.84	1148.47	49.2	1296	17.84	2806.6
17.85	2867.15	17.85	2028.93	17.85	1101.28	49.25	1130.4	17.85	2565.51
17.86	2290.55	17.86	2088.41	17.86	1033.77	49.3	1087.2	17.86	2430.41
17.87	2528.73	17.87	2226.27	17.87	1532.73	49.35	1130.4	17.87	2410.51
17.88	2418.92	17.88	2058.16	17.88	1089.88	49.4	1072.8	17.88	2483.91
17.89	2395.3	17.89	1650.67	17.89	997.048	49.45	1296	17.89	2596.21
17.9	2471.58	17.9	2056.74	17.9	1229.99	49.5	1310.4	17.9	2412.03
17.91	2518.31	17.91	2281.71	17.91	1338.55	49.55	1216.8	17.91	2291.47
17.92	2402.57	17.92	1851.45	17.92	1136.67	49.6	1144.8	17.92	2724.83
17.93	2448.45	17.93	1744.21	17.93	1239.35	49.65	1152	17.93	2262.8
17.94	2330.97	17.94	1714.53	17.94	1063.02	49.7	1065.6	17.94	2268.09
17.95	2272.93	17.95	1999.13	17.95	977.656	49.75	1224	17.95	2188.91
17.96	2554.97	17.96	2060.69	17.96	1292.62	49.8	1202.4	17.96	2415.56
17.97	2265.52	17.97	2074.9	17.97	1326.9	49.85	1180.8	17.97	1986.41
17.98	2449.23	17.98	2145.24	17.98	1175.01	49.9	1116	17.98	2318.47
17.99	2321.14	17.99	2117.51	17.99	853.634	49.95	1389.6	17.99	2472.11
18	2556.03	18	1951.85	18	1078.82	50	1382.4	18	2249.76
18.01	2549.04	18.01	2209.23	18.01	1017.04	50.05	1130.4	18.01	2239.91
18.02	2398.97	18.02	1894.58	18.02	1054.23	50.1	1173.6	18.02	2294.86
18.03	2596.35	18.03	2077.73	18.03	1512.17	50.15	1224	18.03	2372.05
18.04	2294.64	18.04	1868.98	18.04	1169.41	50.2	1159.2	18.04	2333.76
18.05	2450.55	18.05	1753.82	18.05	1084.66	50.25	1260	18.05	2285.41
18.06	2430.12	18.06	1952.71	18.06	1227.38	50.3	1123.2	18.06	2494.92
18.07	2460.01	18.07	1773.27	18.07	1438.19	50.35	1209.6	18.07	2498.16
18.08	2486.72	18.08	1634.43	18.08	1335.28	50.4	1058.4	18.08	2376.55
18.09	2464.19	18.09	2126.5	18.09	1224.01	50.45	1188	18.09	1931.15
18.1	2596.97	18.1	1999.55	18.1	1126.49	50.5	1108.8	18.1	2488.51
18.11	2349.01	18.11	2077.47	18.11	1451.13	50.55	1267.2	18.11	2156.27
18.12	2296.28	18.12	1752.93	18.12	1068.29	50.6	1116	18.12	2286.07
18.13	2818.41	18.13	2046.6	18.13	975.178	50.65	1382.4	18.13	2180.67
18.14	2418.43	18.14	2103.41	18.14	1188.33	50.7	1245.6	18.14	2222.03
18.15	2316.06	18.15	2040.95	18.15	1143.48	50.75	1260	18.15	2553.97
18.16	2316.86	18.16	1997.7	18.16	1406.93	50.8	1173.6	18.16	2539.16
18.17	2399.55	18.17	2223.65	18.17	974.338	50.85	1296	18.17	2410.68
18.18	2278.22	18.18	2140.12	18.18	1200.43	50.9	1188	18.18	2319.41
18.19	2382.9	18.19	1911.08	18.19	1058.11	50.95	1130.4	18.19	2394.72
18.2	2425.61	18.2	1822.4	18.2	1144.05	51	1288.8	18.2	2404.37
18.21	2500.74	18.21	2146.65	18.21	1112.41	51.05	1130.4	18.21	2409.67
18.22	2382.11	18.22	1908.89	18.22	1220.17	51.1	1159.2	18.22	2156.36
18.23	2289.15	18.23	1837.11	18.23	1177.42	51.15	1173.6	18.23	2316.2
18.24	2217.06	18.24	2149.17	18.24	1270.01	51.2	1130.4	18.24	2590.56
18.25	2438.57	18.25	2362.3	18.25	1147.8	51.25	950.4	18.25	2377.66
18.26	2404.61	18.26	2211.78	18.26	1190.7	51.3	1094.4	18.26	2384.31
18.27	2487.21	18.27	1932.45	18.27	965.343	51.35	1209.6	18.27	2283.77
18.28	2388.38	18.28	1934.27	18.28	1308.3	51.4	1159.2	18.28	2515.87
18.29	2905.97	18.29	2141.02	18.29	1119.75	51.45	1144.8	18.29	2788.75
18.3	2512.15	18.3	2346.93	18.3	1260.91	51.5	1209.6	18.3	2836.43
18.31	2528.43	18.31	2256.34	18.31	1120.48	51.55	1180.8	18.31	2686.4
18.32	2352.97	18.32	2337.98	18.32	1396.51	51.6	1260	18.32	2529.73
18.33	2111.59	18.33	1837.93	18.33	1406.82	51.65	1159.2	18.33	2724.91
18.34	2251.65	18.34	2146.33	18.34	1037.06	51.7	1260	18.34	2695.22
18.35	2529.38	18.35	2375.71	18.35	1069.33	51.75	1332	18.35	2165.54
18.36	2199.41	18.36	2437.09	18.36	1016.09	51.8	1144.8	18.36	2437.82
18.37	2522	18.37	2081.16	18.37	1372.12	51.85	1058.4	18.37	2603.26
18.38	2713.99	18.38	2013.71	18.38	1251.01	51.9	1317.6	18.38	2459.12
18.39	2651.36	18.39	2008.98	18.39	1201.47	51.95	1195.2	18.39	2570.91
18.4	2259.11	18.4	2125.44	18.4	967.66	52	1339.2	18.4	2328.84
18.41	2582.09	18.41	2234.93	18.41	1000.26	52.05	1332	18.41	2436.78
18.42	2549.73	18.42	2191.1	18.42	1390.37	52.1	1195.2	18.42	2710.1
18.43	2184.18	18.43	2334.96	18.43	1030.63	52.15	1605.6	18.43	2507.83
18.44	2378.37	18.44	1900.35	18.44	1109.58	52.2	1764	18.44	2307.31
18.45	2337.45	18.45	1946.3	18.45	1001.05	52.25	1634.4	18.45	2793.3
18.46	2535.18	18.46	1862.28	18.46	1149.42	52.3	2260.8	18.46	2388.3
18.47	2640.24	18.47	1796.36	18.47	1046.92	52.35	2858.4	18.47	2438.54
18.48	2418.49	18.48	2050.66	18.48	1027.61	52.4	4730.4	18.48	2543.84
18.49	2511.88	18.49	2106.46	18.49	1448.24	52.45	7473.6	18.49	2505.1
18.5	2735.66	18.5	1903.87	18.5	1125.21	52.5	11433.6	18.5	2418.33
18.51	2607.07	18.51	2146.83	18.51	1196.73	52.55	16437.6	18.51	2719
18.52	2628.19	18.52	1981.11	18.52	1272.97	52.6	16732.8	18.52	2487.38
18.53	2504.41	18.53	2189.64	18.53	1302.42	52.65	13399.2	18.53	2406.64
18.54	2444.74	18.54	2113.18	18.54	1220.09	52.7	11016	18.54	2872.47
18.55	2593.14	18.55	1996.52	18.55	1323.7	52.75	9338.4	18.55	2265.88
18.56	2453.34	18.56	1911.97	18.56	1153.16	52.8	5695.2	18.56	2413.01
18.57	2215.83	18.57	2067.76	18.57	1213.24	52.85	3024	18.57	2267.72
18.58	2383.78	18.58	1790.72	18.58	1127.66	52.9	1857.6	18.58	2637.57
18.59	2370.24	18.59	1866.22	18.59	1052.01	52.95	1922.4	18.59	2362.75
18.6	2583.22	18.6	1901.21	18.6	1201.36	53	1620	18.6	2515.03
18.61	2489.97	18.61	2238.84	18.61	1296.93	53.05	1411.2	18.61	2400.77
18.62	2603.88	18.62	1962.87	18.62	1088.54	53.1	1368	18.62	2618.78
18.63	2657.27	18.63	1884.04	18.63	1300.5	53.15	1260	18.63	2793.42
18.64	2547.75	18.64	1906.14	18.64	1213.82	53.2	1303.2	18.64	2639.29
18.65	2415.84	18.65	1882.92	18.65	1050.08	53.25	1216.8	18.65	2477.45
18.66	2446.93	18.66	2229.43	18.66	1263.77	53.3	1440	18.66	2747.01
18.67	2424.13	18.67	2075.25	18.67	1140.44	53.35	1281.6	18.67	2756.46
18.68	2273	18.68	1723.46	18.68	1225.43	53.4	1188	18.68	2678.68
18.69	2705.11	18.69	2084.35	18.69	1241.49	53.45	1288.8	18.69	2379.08
18.7	2547.03	18.7	2139.96	18.7	1291.61	53.5	1144.8	18.7	2268.21
18.71	2599.1	18.71	1984.27	18.71	1255.98	53.55	1202.4	18.71	2035.37
18.72	2423.83	18.72	1882.79	18.72	1031.72	53.6	1260	18.72	2392.27
18.73	2797.47	18.73	1815.57	18.73	1332.71	53.65	1389.6	18.73	2719.04
18.74	2466.74	18.74	1986.8	18.74	1230.58	53.7	986.4	18.74	2597.7
18.75	2529.01	18.75	2295.66	18.75	1400.23	53.75	1130.4	18.75	2655.76
18.76	2385.34	18.76	2167.68	18.76	1180.44	53.8	1144.8	18.76	2463.82
18.77	2714.68	18.77	2045.04	18.77	1047.59	53.85	986.4	18.77	2521.89
18.78	2611.57	18.78	2065.09	18.78	1240.91	53.9	1173.6	18.78	2539.39
18.79	2510.52	18.79	2024.5	18.79	1239.64	53.95	1332	18.79	2658.88
18.8	2358.42	18.8	2152.43	18.8	1239.88	54	1058.4	18.8	2536.86
18.81	2258.61	18.81	1933.98	18.81	1247.8	54.05	1108.8	18.81	2489.47
18.82	2449.71	18.82	2159.88	18.82	1245.72	54.1	1245.6	18.82	2534.37
18.83	2750.16	18.83	2138.89	18.83	1361.76	54.15	1188	18.83	2683.95
18.84	2394.63	18.84	2101.19	18.84	994.085	54.2	1108.8	18.84	2284.71
18.85	2508.35	18.85	2219.99	18.85	1340.8	54.25	1274.4	18.85	2466.64
18.86	2680.62	18.86	2241.36	18.86	1114.44	54.3	1144.8	18.86	2764.91
18.87	2398.51	18.87	2073.77	18.87	1230.35	54.35	1188	18.87	2503.72
18.88	2569.33	18.88	1964.45	18.88	1307.01	54.4	1209.6	18.88	3007.01
18.89	2636.68	18.89	2135.41	18.89	1225.46	54.45	1310.4	18.89	2590.9
18.9	2314.67	18.9	1868.39	18.9	962.703	54.5	1260	18.9	2674.18
18.91	2344.55	18.91	2334.36	18.91	882.389	54.55	1080	18.91	2579.74
18.92	2513.06	18.92	2318.09	18.92	1081.46	54.6	1195.2	18.92	2770.74
18.93	2457.38	18.93	2209.66	18.93	1094.62	54.65	1224	18.93	2424.12
18.94	2433.25	18.94	2506.8	18.94	1318.6	54.7	1195.2	18.94	3092.73
18.95	2660.43	18.95	2062.1	18.95	1252.54	54.75	1324.8	18.95	2447.97
18.96	2380.26	18.96	1901.42	18.96	1258.58	54.8	1245.6	18.96	2273.68
18.97	2480.74	18.97	2165.27	18.97	1068.19	54.85	1094.4	18.97	2848.62
18.98	2543.64	18.98	2062.46	18.98	1315.71	54.9	1404	18.98	2715.28
18.99	2443.36	18.99	1849.03	18.99	953.803	54.95	1440	18.99	2385.37
19	2486.4	19	2322.41	19	1324.61	55	1490.4	19	2550.89
19.01	2294.82	19.01	2040.94	19.01	1209.18	55.05	1267.2	19.01	2538.42
19.02	2121.34	19.02	2193.34	19.02	1387.06	55.1	1382.4	19.02	2458.39
19.03	2731.5	19.03	2033.62	19.03	1331.22	55.15	1180.8	19.03	2486.67
19.04	2402.81	19.04	2142.02	19.04	1338.27	55.2	1476	19.04	2693.84
19.05	2871.03	19.05	2010.84	19.05	1339.15	55.25	1396.8	19.05	2979.78
19.06	2435.98	19.06	2051.84	19.06	1467.79	55.3	1260	19.06	2360.47
19.07	2523.57	19.07	1987.94	19.07	1067.96	55.35	1389.6	19.07	2175.11
19.08	3088.05	19.08	1982.64	19.08	1326.01	55.4	1382.4	19.08	2429.74
19.09	2514.68	19.09	1891.62	19.09	1278.46	55.45	1058.4	19.09	2392.46
19.1	2437.5	19.1	2009.82	19.1	1489.64	55.5	1245.6	19.1	2791.97
19.11	2219.52	19.11	2294.16	19.11	1400.87	55.55	1461.6	19.11	2635.48
19.12	2355.03	19.12	2391.4	19.12	1498.27	55.6	1245.6	19.12	2643.37
19.13	2492.26	19.13	2094.66	19.13	1140.24	55.65	1375.2	19.13	2680.62
19.14	2470.33	19.14	2088.16	19.14	1311.54	55.7	1310.4	19.14	2431.55
19.15	2526.82	19.15	2119.57	19.15	1386.94	55.75	1317.6	19.15	2545.16
19.16	2571.04	19.16	2245.47	19.16	1478.93	55.8	1130.4	19.16	2595.16
19.17	2599.91	19.17	2356.4	19.17	1354.24	55.85	1173.6	19.17	2619.98
19.18	2304.61	19.18	2057.96	19.18	1250.43	55.9	1108.8	19.18	2582.14
19.19	2490.48	19.19	2069.56	19.19	1329.49	55.95	1526.4	19.19	2785.72
19.2	2634.92	19.2	2279.55	19.2	1490.48	56	1512	19.2	2837.98
19.21	2615.66	19.21	1909.88	19.21	1525.66	56.05	1152	19.21	2883.83
19.22	2411.25	19.22	1947.22	19.22	1384.79	56.1	1346.4	19.22	2941.01
19.23	2190.26	19.23	2001.69	19.23	1212.61	56.15	1375.2	19.23	2542.49
19.24	2787.61	19.24	1995.5	19.24	1418.17	56.2	1346.4	19.24	2689.97
19.25	2388.03	19.25	2226.68	19.25	1319.44	56.25	1440	19.25	2772.57
19.26	2616.1	19.26	2374.92	19.26	1368.21	56.3	1231.2	19.26	2606.43
19.27	2423.14	19.27	2377.9	19.27	1356.89	56.35	1526.4	19.27	2760.61
19.28	2536.57	19.28	2348.77	19.28	1517.94	56.4	1332	19.28	2690.71
19.29	2970.82	19.29	2596.55	19.29	1400.21	56.45	1396.8	19.29	2726.74
19.3	2918.75	19.3	2333.15	19.3	1469.92	56.5	1382.4	19.3	2750.43
19.31	2572.64	19.31	2111.82	19.31	1274.23	56.55	1260	19.31	2850.12
19.32	2708.48	19.32	2298.68	19.32	1537.14	56.6	1663.2	19.32	2793.91
19.33	2737.25	19.33	2608.84	19.33	1284.42	56.65	1404	19.33	2694.44
19.34	2753.82	19.34	2288.43	19.34	1447.69	56.7	1497.6	19.34	2813.6
19.35	2381.24	19.35	2170.58	19.35	1221.2	56.75	1548	19.35	2975.33
19.36	2575.86	19.36	2299.84	19.36	1256.4	56.8	1540.8	19.36	2506.51
19.37	2459.14	19.37	2409.87	19.37	1463.88	56.85	1800	19.37	2397.2
19.38	2974.47	19.38	2400.73	19.38	1230.6	56.9	1684.8	19.38	2688.42
19.39	2929.77	19.39	2433.11	19.39	1429.96	56.95	1720.8	19.39	2601.55
19.4	2904.75	19.4	2480.42	19.4	1111.99	57	2059.2	19.4	2376.91
19.41	2857.22	19.41	2267.5	19.41	1349.24	57.05	1965.6	19.41	2482.49
19.42	2670.27	19.42	2357.42	19.42	1186.2	57.1	2390.4	19.42	2570.5
19.43	2453.72	19.43	2290.95	19.43	1369.25	57.15	2635.2	19.43	2741.69
19.44	2829.12	19.44	2528.45	19.44	1276.33	57.2	3016.8	19.44	2454.61
19.45	2626.04	19.45	2379.11	19.45	1409.26	57.25	3888	19.45	2551.57
19.46	2918.61	19.46	2364.89	19.46	1223.53	57.3	5637.6	19.46	2185.35
19.47	2582.64	19.47	2472.14	19.47	1300.92	57.35	8697.6	19.47	2481.7
19.48	2645.32	19.48	2510.73	19.48	1092.76	57.4	14666.4	19.48	2401.86
19.49	2866.06	19.49	2869.91	19.49	1314.47	57.45	23601.6	19.49	2858.18
19.5	2831.28	19.5	2557.17	19.5	1422.83	57.5	33357.6	19.5	2730.24
19.51	2888.55	19.51	2615.9	19.51	1230.38	57.55	34531.2	19.51	2439.03
19.52	3042.03	19.52	2176.38	19.52	1522.62	57.6	27158.4	19.52	2968.3
19.53	2478.21	19.53	2448.4	19.53	1409.84	57.65	21434.4	19.53	2378.26
19.54	2369.1	19.54	2581.41	19.54	1703.09	57.7	19044	19.54	2640.47
19.55	2963.91	19.55	2532.7	19.55	1460.67	57.75	13132.8	19.55	2482.33
19.56	2548.86	19.56	2400.72	19.56	1329.2	57.8	6847.2	19.56	2612.51
19.57	2785.08	19.57	2534.41	19.57	1481.76	57.85	4204.8	19.57	2420.71
19.58	2439.65	19.58	2126.59	19.58	1240.22	57.9	3247.2	19.58	2636.14
19.59	2670.25	19.59	2540.1	19.59	1297.04	57.95	2707.2	19.59	2695.95
19.6	2959.75	19.6	2120.93	19.6	1513.17	58	2311.2	19.6	2546.77
19.61	2721.49	19.61	2493.61	19.61	1512.16	58.05	1944	19.61	3029.9
19.62	2695.64	19.62	2253.97	19.62	1264.17	58.1	1843.2	19.62	2750.97
19.63	2927.95	19.63	2386.48	19.63	1484.21	58.15	1720.8	19.63	2456.61
19.64	2830.45	19.64	2029.01	19.64	1338.19	58.2	1562.4	19.64	2492.55
19.65	2435.84	19.65	2317.69	19.65	1610.48	58.25	1749.6	19.65	2572.49
19.66	2763.87	19.66	2114.56	19.66	1192.37	58.3	1706.4	19.66	2686.16
19.67	2464.68	19.67	2228.5	19.67	1471.87	58.35	1612.8	19.67	2733.48
19.68	2452.84	19.68	2150.12	19.68	1665.52	58.4	1360.8	19.68	2616.33
19.69	2597.04	19.69	2262.16	19.69	1149.98	58.45	1641.6	19.69	2370.86
19.7	2704.76	19.7	2241	19.7	1501.51	58.5	1555.2	19.7	2591.51
19.71	2577.16	19.71	2161.3	19.71	1241.97	58.55	1389.6	19.71	2648.18
19.72	2650.92	19.72	2163.87	19.72	1291.3	58.6	1576.8	19.72	2454.07
19.73	2654	19.73	1948.13	19.73	1399.98	58.65	1569.6	19.73	2753.15
19.74	2781.2	19.74	2402.58	19.74	1076.56	58.7	1396.8	19.74	2763.38
19.75	2483.59	19.75	2112.06	19.75	990.618	58.75	1490.4	19.75	2503.01
19.76	2529.52	19.76	2248.09	19.76	1294.77	58.8	1476	19.76	2563.73
19.77	2730.11	19.77	2295.01	19.77	1369.31	58.85	1720.8	19.77	2568.21
19.78	2742.3	19.78	2173.72	19.78	1253.24	58.9	1533.6	19.78	2924.38
19.79	2520.32	19.79	1914.32	19.79	1327.51	58.95	1368	19.79	3086.95
19.8	2683.19	19.8	2062.63	19.8	1410.17	59	1526.4	19.8	2836.41
19.81	2377.89	19.81	2221.21	19.81	1397.08	59.05	1504.8	19.81	2786.98
19.82	2668.34	19.82	2007.42	19.82	1430.89	59.1	1591.2	19.82	2718.47
19.83	2586.3	19.83	2151.11	19.83	1279.79	59.15	1418.4	19.83	2476.94
19.84	2470.3	19.84	2255.42	19.84	1603.07	59.2	1519.2	19.84	2875.46
19.85	2779.13	19.85	1815.42	19.85	1359.01	59.25	1432.8	19.85	2619.88
19.86	2801.35	19.86	1941.26	19.86	1487.78	59.3	1526.4	19.86	2713.1
19.87	2299.8	19.87	1712.64	19.87	1220.38	59.35	1569.6	19.87	2658.57
19.88	2547.85	19.88	2209.2	19.88	1406.09	59.4	1483.2	19.88	2572.98
19.89	2544.55	19.89	1939.14	19.89	1271.15	59.45	1418.4	19.89	2667.35
19.9	2800.09	19.9	2021.38	19.9	1389.71	59.5	1346.4	19.9	2872.88
19.91	2638.93	19.91	1942.45	19.91	1343.41	59.55	1612.8	19.91	2609.05
19.92	2518.67	19.92	2339.56	19.92	1412.33	59.6	1785.6	19.92	2472.56
19.93	3027.43	19.93	1877.04	19.93	1301.66	59.65	1944	19.93	2921.42
19.94	2720.05	19.94	2291.88	19.94	1340.12	59.7	1965.6	19.94	2591.71
19.95	2304.3	19.95	2001.41	19.95	1130.62	59.75	2390.4	19.95	2754.76
19.96	2647.24	19.96	2127.61	19.96	1042.73	59.8	2455.2	19.96	2699.86
19.97	2386.28	19.97	2175.51	19.97	1251.14	59.85	2275.2	19.97	2347.18
19.98	2653.66	19.98	2255.06	19.98	1252.6	59.9	2145.6	19.98	2833.91
19.99	2722.3	19.99	2206.8	19.99	1240.55	59.95	2030.4	19.99	2455.84
20	2703.17	20	2010.6	20	1186.99	60	2030.4	20	2825.3
20.01	2663.65	20.01	2127.05	20.01	1270.56	60.05	1828.8	20.01	2454.08
20.02	2902.91	20.02	2277.24	20.02	1396.63	60.1	1771.2	20.02	2436.95
20.03	2632.61	20.03	2274.24	20.03	1367.17	60.15	1540.8	20.03	2546.36
20.04	2718.25	20.04	2352.28	20.04	1137.2	60.2	1929.6	20.04	2492.62
20.05	2584.74	20.05	2173.66	20.05	1507.57	60.25	1692	20.05	2583.17
20.06	2845.56	20.06	2048.6	20.06	1461.65	60.3	1677.6	20.06	2564.15
20.07	3080.52	20.07	1864.94	20.07	1322.83	60.35	1749.6	20.07	2679.26
20.08	2993.73	20.08	2448.94	20.08	969.754	60.4	1843.2	20.08	2631.22
20.09	2953.58	20.09	2332.69	20.09	1640.93	60.45	1807.2	20.09	2537.93
20.1	2455.74	20.1	2190.71	20.1	1228.08	60.5	1742.4	20.1	2541.76
20.11	2699.44	20.11	2233.86	20.11	1008.13	60.55	1893.6	20.11	2573.76
20.12	2378.11	20.12	2160.84	20.12	1088.04	60.6	2023.2	20.12	2168.44
20.13	2260.3	20.13	2023.47	20.13	1393.12	60.65	1728	20.13	2659.66
20.14	2486.8	20.14	1989.34	20.14	1614.48	60.7	1785.6	20.14	2944.11
20.15	2299.84	20.15	2185.21	20.15	1336.43	60.75	1821.6	20.15	2788.72
20.16	2337.23	20.16	2240.41	20.16	1214.06	60.8	1778.4	20.16	2307.23
20.17	2625.18	20.17	2086.19	20.17	1386.44	60.85	1785.6	20.17	2816.16
20.18	2842.76	20.18	2153.02	20.18	1189.4	60.9	1922.4	20.18	2560.11
20.19	2724.97	20.19	1948.98	20.19	1208.98	60.95	2066.4	20.19	2584.09
20.2	2593.31	20.2	2012.31	20.2	1116.24	61	2052	20.2	2363.18
20.21	2603.31	20.21	2311.12	20.21	1138.36	61.05	2376	20.21	2307.7
20.22	2540.85	20.22	2131.14	20.22	1248.96	61.1	2980.8	20.22	2466.97
20.23	2833.64	20.23	1979.16	20.23	1498.57	61.15	3218.4	20.23	2828.79
20.24	2808.75	20.24	2395.61	20.24	1522.28	61.2	3859.2	20.24	2467.17
20.25	2872.38	20.25	2136.85	20.25	1171	61.25	4024.8	20.25	2966.13
20.26	2906.54	20.26	2003.41	20.26	1321.35	61.3	4932	20.26	2836.81
20.27	2785.72	20.27	2015.08	20.27	1233	61.35	4874.4	20.27	2492.52
20.28	2789.45	20.28	2128.34	20.28	1401.07	61.4	4276.8	20.28	2551.99
20.29	2613.85	20.29	1994.49	20.29	1633.68	61.45	3290.4	20.29	2887.43
20.3	3006.78	20.3	1954.11	20.3	1096.97	61.5	3276	20.3	2502.07
20.31	2901.37	20.31	2115.13	20.31	1170.71	61.55	2937.6	20.31	2616.08
20.32	2917.59	20.32	2335.77	20.32	1262.93	61.6	2001.6	20.32	2551.83
20.33	2932.22	20.33	2290.3	20.33	1184.54	61.65	2008.8	20.33	2271.71
20.34	2705.49	20.34	2211.98	20.34	1420.27	61.7	1641.6	20.34	2760.59
20.35	2402.71	20.35	1937.95	20.35	1227.95	61.75	1548	20.35	2679.24
20.36	2831.41	20.36	2177.18	20.36	1422.87	61.8	1677.6	20.36	2679.96
20.37	2805.43	20.37	1915.15	20.37	1334.48	61.85	1670.4	20.37	2655.77
20.38	2603.18	20.38	1955.18	20.38	1009.64	61.9	1627.2	20.38	2771.17
20.39	2564.88	20.39	2106.16	20.39	1354.63	61.95	1620	20.39	2841.57
20.4	2938.29	20.4	2257.18	20.4	1309.25	62	1569.6	20.4	2360.22
20.41	2213.66	20.41	2246.32	20.41	1275.5	62.05	1375.2	20.41	2724.29
20.42	2562.53	20.42	2162.13	20.42	1222.68	62.1	1332	20.42	2636.34
20.43	2566.35	20.43	2079.49	20.43	1214.05	62.15	1569.6	20.43	2805.88
20.44	2350.24	20.44	2051.23	20.44	1302.29	62.2	1440	20.44	2739.38
20.45	2458.44	20.45	2219.93	20.45	1334.13	62.25	1584	20.45	2773.91
20.46	2804.25	20.46	2310.45	20.46	1408.84	62.3	1432.8	20.46	2421.01
20.47	2601.4	20.47	2154.76	20.47	1362.66	62.35	1576.8	20.47	2133.08
20.48	2636.31	20.48	2267.99	20.48	1069.49	62.4	1605.6	20.48	2349.42
20.49	2553.83	20.49	1743.04	20.49	1235.91	62.45	1454.4	20.49	2564.71
20.5	2751.64	20.5	2164.82	20.5	1282.94	62.5	1771.2	20.5	2680.33
20.51	2889.99	20.51	2181.32	20.51	1130.77	62.55	1584	20.51	2250.52
20.52	2994.97	20.52	2199.45	20.52	1201.69	62.6	1591.2	20.52	2658.82
20.53	2693.02	20.53	2053.65	20.53	1245.87	62.65	1663.2	20.53	2580.34
20.54	2769	20.54	2254.93	20.54	1362.24	62.7	1735.2	20.54	2573.63
20.55	2504.49	20.55	1983.59	20.55	1181	62.75	1627.2	20.55	2772.68
20.56	2626.4	20.56	2271.95	20.56	1029.26	62.8	1972.8	20.56	2573.03
20.57	2805.43	20.57	2327.41	20.57	1338.17	62.85	2023.2	20.57	2450.48
20.58	2800.47	20.58	2329.55	20.58	1257.63	62.9	1778.4	20.58	2778.75
20.59	2691.61	20.59	2295.43	20.59	1399.87	62.95	1713.6	20.59	2649.54
20.6	2973.37	20.6	2329.18	20.6	1173.61	63	1771.2	20.6	2815.07
20.61	3045.91	20.61	2368.61	20.61	1119.02	63.05	1728	20.61	2378.83
20.62	2812.38	20.62	2239.23	20.62	1114.53	63.1	1605.6	20.62	2732.82
20.63	3104.99	20.63	2156.57	20.63	1312.88	63.15	1584	20.63	2316.32
20.64	2938.72	20.64	2244.32	20.64	1332.97	63.2	1332	20.64	2126.02
20.65	2800.58	20.65	2185.22	20.65	1232.22	63.25	1440	20.65	2436.58
20.66	2492.25	20.66	1969.01	20.66	1352.14	63.3	1627.2	20.66	2359.66
20.67	2983.97	20.67	2127.19	20.67	1072.18	63.35	1454.4	20.67	2738.64
20.68	2673.2	20.68	2206.61	20.68	1344.14	63.4	1360.8	20.68	2468.86
20.69	3123.28	20.69	2224.95	20.69	1104.93	63.45	1476	20.69	2350.75
20.7	3173.18	20.7	2212.79	20.7	1603.69	63.5	1368	20.7	2399.07
20.71	3335.07	20.71	2085.43	20.71	1164.42	63.55	1288.8	20.71	2206.14
20.72	2908.92	20.72	2280.65	20.72	1345.55	63.6	1490.4	20.72	3047.8
20.73	2852.63	20.73	1862.41	20.73	1305.59	63.65	1447.2	20.73	2509.98
20.74	2969.57	20.74	1959.12	20.74	1087.16	63.7	1605.6	20.74	2516.46
20.75	3017.33	20.75	2053.07	20.75	988.584	63.75	1526.4	20.75	2590.41
20.76	2807.84	20.76	2116.86	20.76	1152.6	63.8	1490.4	20.76	2646.03
20.77	3101.01	20.77	1955.98	20.77	1225.29	63.85	1598.4	20.77	2571.38
20.78	2780.91	20.78	2414.61	20.78	1273.29	63.9	1461.6	20.78	2857.37
20.79	3164.59	20.79	2439.61	20.79	1085.18	63.95	1591.2	20.79	3060.46
20.8	2905.89	20.8	2490.62	20.8	1202.41	64	1483.2	20.8	2588.15
20.81	2919.84	20.81	2376.48	20.81	1341.65	64.05	1425.6	20.81	2646.66
20.82	2580.78	20.82	1957.67	20.82	1409.3	64.1	1620	20.82	2366.02
20.83	2631.1	20.83	2244.09	20.83	1137.52	64.15	1216.8	20.83	2404.73
20.84	2747.05	20.84	2210.98	20.84	1321.55	64.2	1483.2	20.84	2703.96
20.85	2967.51	20.85	1982.67	20.85	1063.08	64.25	1605.6	20.85	2578.08
20.86	2774.1	20.86	2001.58	20.86	1130.3	64.3	1375.2	20.86	2210.47
20.87	3096.52	20.87	2346.03	20.87	1317.79	64.35	1353.6	20.87	2528.72
20.88	2948.33	20.88	2209.16	20.88	1414.72	64.4	1548	20.88	2892.3
20.89	2963.86	20.89	2194.53	20.89	1187.75	64.45	1627.2	20.89	2948.06
20.9	2753.81	20.9	2395.46	20.9	1331.05	64.5	1375.2	20.9	2407.52
20.91	2834.19	20.91	2217.21	20.91	1169.13	64.55	1684.8	20.91	2487.16
20.92	2744.43	20.92	2193.66	20.92	1186.8	64.6	1562.4	20.92	2371.73
20.93	2592.68	20.93	2006.06	20.93	1332.32	64.65	1598.4	20.93	2406.1
20.94	2766.99	20.94	2361.59	20.94	1049.92	64.7	1569.6	20.94	2592.78
20.95	3198.29	20.95	2086.59	20.95	1156.63	64.75	1656	20.95	2263.24
20.96	2780.53	20.96	2278.37	20.96	1346.99	64.8	1634.4	20.96	2250.72
20.97	2565.56	20.97	2015.95	20.97	1328.68	64.85	1706.4	20.97	2526.09
20.98	2878.65	20.98	1961.44	20.98	1417.03	64.9	1670.4	20.98	2625.74
20.99	2946.58	20.99	1996.41	20.99	1095.05	64.95	1562.4	20.99	2721.14
21	2658.04	21	2351.6	21	984.303	65	1634.4	21	2592.53
21.01	2781.5	21.01	2254.96	21.01	1250.22	65.05	1692	21.01	2189.73
21.02	2862.03	21.02	2132.61	21.02	1250.23	65.1	1821.6	21.02	2389.72
21.03	3229.53	21.03	2493.85	21.03	1167.76	65.15	1814.4	21.03	2204.11
21.04	2727.27	21.04	2181.58	21.04	959.206	65.2	1476	21.04	2270.36
21.05	2687.51	21.05	2051.71	21.05	1302.78	65.25	1720.8	21.05	2716.99
21.06	2766.7	21.06	2282.71	21.06	1368.27	65.3	1944	21.06	2580.24
21.07	2728.93	21.07	2128.22	21.07	1259	65.35	1944	21.07	2516.59
21.08	2854.22	21.08	2163.25	21.08	1204.16	65.4	1692	21.08	2494.72
21.09	2489.22	21.09	2300.55	21.09	1456.94	65.45	1922.4	21.09	2276.06
21.1	2771	21.1	1970.52	21.1	1238.39	65.5	1936.8	21.1	2357.13
21.11	2927.7	21.11	2384.93	21.11	1282.08	65.55	1821.6	21.11	2247.17
21.12	2708.05	21.12	2185.56	21.12	1383.79	65.6	1821.6	21.12	2471.11
21.13	3097.23	21.13	2554.8	21.13	1370.63	65.65	2275.2	21.13	2646.87
21.14	2947.16	21.14	2310.28	21.14	1083.22	65.7	2239.2	21.14	2143.73
21.15	3423.09	21.15	2352.38	21.15	1249.38	65.75	2268	21.15	2088.29
21.16	2936.2	21.16	2163.78	21.16	1062.47	65.8	2210.4	21.16	2278.81
21.17	3325.05	21.17	2332.61	21.17	1336.38	65.85	2383.2	21.17	2538.74
21.18	3071.35	21.18	2190.53	21.18	1187.94	65.9	2448	21.18	2478.72
21.19	3017.94	21.19	2354.13	21.19	1260.28	65.95	2397.6	21.19	2046.25
21.2	2793.84	21.2	2327.57	21.2	1199.47	66	2505.6	21.2	2632.67
21.21	2782.67	21.21	2426.51	21.21	1378.71	66.05	2721.6	21.21	2556.01
21.22	2872.21	21.22	2371.3	21.22	1284.77	66.1	2692.8	21.22	2532.06
21.23	2789.21	21.23	2473.35	21.23	1339.25	66.15	3218.4	21.23	2647.37
21.24	2732.07	21.24	2356.12	21.24	1425.86	66.2	3218.4	21.24	2240.41
21.25	2882.25	21.25	2208.15	21.25	1257.95	66.25	3340.8	21.25	2753.34
21.26	2829.64	21.26	2465.37	21.26	1212.18	66.3	4168.8	21.26	2221.31
21.27	2990.84	21.27	2231.11	21.27	1418.58	66.35	5090.4	21.27	2536.66
21.28	3137.56	21.28	2300.23	21.28	1290.82	66.4	7992	21.28	2949.63
21.29	2814.54	21.29	2402.3	21.29	1374.4	66.45	11692.8	21.29	2862.58
21.3	3067.39	21.3	2461.23	21.3	1382.03	66.5	15580.8	21.3	2609.31
21.31	2745.44	21.31	2319.52	21.31	1377.52	66.55	16128	21.31	2221.01
21.32	2564.93	21.32	2121.46	21.32	1499.79	66.6	13766.4	21.32	2443.44
21.33	3009.18	21.33	2325.77	21.33	1351.59	66.65	11354.4	21.33	2451.58
21.34	2877.89	21.34	2426.8	21.34	1336.56	66.7	11469.6	21.34	2510.71
21.35	3026.47	21.35	2376.51	21.35	1283.08	66.75	11066.4	21.35	2336.17
21.36	2879.65	21.36	2380.16	21.36	1181.59	66.8	8913.6	21.36	2202.38
21.37	3203.13	21.37	2327.82	21.37	1316.47	66.85	6717.6	21.37	2619.99
21.38	3096.43	21.38	2233.16	21.38	1409.94	66.9	5342.4	21.38	2663.59
21.39	3366.52	21.39	2218.03	21.39	1582.86	66.95	4852.8	21.39	2498.87
21.4	2962.77	21.4	2387.17	21.4	1233.03	67	4471.2	21.4	2240.12
21.41	2975.03	21.41	2624.88	21.41	1377.46	67.05	4795.2	21.41	2383.7
21.42	2736.82	21.42	2339.25	21.42	1570	67.1	4788	21.42	2393.45
21.43	2755.7	21.43	2456.84	21.43	1271.87	67.15	4356	21.43	2470.11
21.44	3213.82	21.44	2613.8	21.44	1300.16	67.2	4428	21.44	2119.03
21.45	3000.28	21.45	2313.09	21.45	1331.32	67.25	4226.4	21.45	2041.53
21.46	3262.04	21.46	2308.82	21.46	1500.88	67.3	4039.2	21.46	2881.72
21.47	2779.54	21.47	2449.15	21.47	1339.22	67.35	3960	21.47	2147.82
21.48	2868.57	21.48	2335.33	21.48	1446.88	67.4	4269.6	21.48	2349.22
21.49	2900.5	21.49	2658.57	21.49	1445.22	67.45	3772.8	21.49	2378.98
21.5	2989.61	21.5	2281.37	21.5	1564.12	67.5	3542.4	21.5	2093.32
21.51	2799.18	21.51	2501.74	21.51	1339.45	67.55	3168	21.51	2430.81
21.52	2987.7	21.52	2634.93	21.52	1317.58	67.6	3175.2	21.52	2191.52
21.53	3194.26	21.53	2346.47	21.53	1244.12	67.65	3175.2	21.53	2495.38
21.54	3244.8	21.54	2509.58	21.54	1300.1	67.7	3304.8	21.54	2307.95
21.55	3075.31	21.55	2653.79	21.55	1502.84	67.75	3110.4	21.55	2675.9
21.56	3490.91	21.56	2569.97	21.56	1440.36	67.8	3088.8	21.56	2656.85
21.57	2834.13	21.57	2940.93	21.57	1691.55	67.85	3276	21.57	2346.61
21.58	3422.03	21.58	2499.99	21.58	1220.13	67.9	3477.6	21.58	2053.11
21.59	3494.88	21.59	2452.77	21.59	1363.69	67.95	3492	21.59	2506.92
21.6	3183.62	21.6	2521.52	21.6	1185.33	68	4341.6	21.6	2298.89
21.61	3469.03	21.61	2520.86	21.61	1605.33	68.05	5716.8	21.61	2521.49
21.62	3517.2	21.62	2837.91	21.62	1326.98	68.1	9835.2	21.62	2472.37
21.63	3366.31	21.63	2730.39	21.63	1445.76	68.15	14968.8	21.63	2684.58
21.64	3381.74	21.64	2295.67	21.64	1357.84	68.2	19339.2	21.64	2419.39
21.65	3197.96	21.65	2463.33	21.65	1177.5	68.25	19036.8	21.65	2761.94
21.66	3221.63	21.66	2435.35	21.66	1531.52	68.3	14954.4	21.66	2456.8
21.67	3087.47	21.67	2430.4	21.67	1182.15	68.35	11599.2	21.67	2332.62
21.68	3499.68	21.68	2676.16	21.68	1383.65	68.4	11548.8	21.68	2500.46
21.69	3480.63	21.69	2503.67	21.69	1569.29	68.45	10620	21.69	2216.14
21.7	3426.61	21.7	2555.68	21.7	1543.55	68.5	7308	21.7	2325.15
21.71	3235.08	21.71	2587.41	21.71	1445.43	68.55	3859.2	21.71	2486.23
21.72	3086.31	21.72	2350.71	21.72	1273.43	68.6	2606.4	21.72	2102.08
21.73	3451.3	21.73	2834.6	21.73	1399.04	68.65	2462.4	21.73	2657.02
21.74	3752.36	21.74	2746.14	21.74	1548.85	68.7	2073.6	21.74	2626.84
21.75	3656.53	21.75	2550.94	21.75	1734.84	68.75	1908	21.75	2384.76
21.76	3149.29	21.76	2704.23	21.76	1444.41	68.8	1634.4	21.76	2263.35
21.77	3259.82	21.77	2128.8	21.77	1303.93	68.85	1764	21.77	2170.11
21.78	3579.84	21.78	2511.18	21.78	1394.34	68.9	1476	21.78	2263.89
21.79	3368.95	21.79	2265.67	21.79	1327.51	68.95	1569.6	21.79	2751.72
21.8	3528.37	21.8	2426.41	21.8	1426.69	69	1382.4	21.8	2416.04
21.81	3586.68	21.81	2541.99	21.81	1337.78	69.05	1310.4	21.81	2427.01
21.82	3457.84	21.82	2303.36	21.82	1333.53	69.1	1605.6	21.82	2294.01
21.83	3310.64	21.83	2362.38	21.83	1414.19	69.15	1483.2	21.83	2030.88
21.84	3609.79	21.84	2737.77	21.84	1443.18	69.2	1404	21.84	2460.48
21.85	3691.76	21.85	2539.9	21.85	1375.04	69.25	1512	21.85	2701.96
21.86	3002.14	21.86	2406.99	21.86	1521.18	69.3	1180.8	21.86	2355.63
21.87	3149.25	21.87	2476.29	21.87	1377.18	69.35	1202.4	21.87	2326.22
21.88	3070.51	21.88	2618.1	21.88	1464.89	69.4	1461.6	21.88	2297.95
21.89	3754.01	21.89	2546.4	21.89	1399.32	69.45	1116	21.89	2336.91
21.9	3919.84	21.9	2846.61	21.9	1313.43	69.5	1231.2	21.9	2405.96
21.91	3486.68	21.91	2521.55	21.91	1496.25	69.55	1353.6	21.91	2686.76
21.92	3293.26	21.92	2657.53	21.92	1688.17	69.6	1447.2	21.92	2653.98
21.93	3425.22	21.93	2314.3	21.93	1359.11	69.65	1288.8	21.93	2733.2
21.94	3545.43	21.94	2276.37	21.94	1376.05	69.7	1245.6	21.94	2057.39
21.95	3377.24	21.95	2381.41	21.95	1764.19	69.75	1202.4	21.95	2273.86
21.96	3394.74	21.96	2669.36	21.96	1779.36	69.8	1310.4	21.96	2503.3
21.97	3105.16	21.97	2181.18	21.97	1612.22	69.85	1245.6	21.97	2134.31
21.98	3305.88	21.98	2591.05	21.98	1383.09	69.9	1238.4	21.98	2450.98
21.99	3448.62	21.99	2554.97	21.99	1349.76	69.95	1252.8	21.99	2301.11
22	3294.64	22	2551.05	22	1278.71	70	1231.2	22	2321.37
22.01	3176.07	22.01	2360.64	22.01	1433.62	70.05	1332	22.01	2516.4
22.02	3029.02	22.02	2256.75	22.02	1337.64	70.1	1123.2	22.02	2633.72
22.03	3277.16	22.03	2440.74	22.03	1381.17	70.15	1368	22.03	2190.36
22.04	3407.74	22.04	2604.51	22.04	1319.07	70.2	1533.6	22.04	2554.69
22.05	3416.53	22.05	2395.21	22.05	1368.49	70.25	1324.8	22.05	2572.54
22.06	3329.46	22.06	2410.18	22.06	1616.98	70.3	1159.2	22.06	2707.08
22.07	3015.05	22.07	2600.88	22.07	1422.22	70.35	1656	22.07	2739.37
22.08	3565.75	22.08	2280.58	22.08	1625.39	70.4	1396.8	22.08	2432.1
22.09	3333.18	22.09	2246.37	22.09	1448.39	70.45	1663.2	22.09	2418.85
22.1	3310.84	22.1	2516.66	22.1	1498.96	70.5	1461.6	22.1	2614.7
22.11	3119.29	22.11	2159.08	22.11	1333.67	70.55	1339.2	22.11	2605.58
22.12	3124.2	22.12	2249.33	22.12	1402.57	70.6	1375.2	22.12	2473.8
22.13	3093.2	22.13	2180.55	22.13	1669.92	70.65	1288.8	22.13	2780.68
22.14	2908.27	22.14	2450.23	22.14	1531.16	70.7	1252.8	22.14	2605.55
22.15	3303.7	22.15	2216.53	22.15	1347.51	70.75	1260	22.15	2874.55
22.16	3273.81	22.16	2508.52	22.16	1148.07	70.8	1000.8	22.16	2350.11
22.17	2902.33	22.17	2311.74	22.17	1249.86	70.85	1108.8	22.17	2396.71
22.18	3656.8	22.18	2142.28	22.18	1200.63	70.9	1036.8	22.18	2741.25
22.19	3360.46	22.19	2110.94	22.19	1264.83	70.95	1123.2	22.19	2783.68
22.2	3223.95	22.2	2542.84	22.2	1439.95	71	1101.6	22.2	2423.1
22.21	3250.23	22.21	2371.7	22.21	1376.34	71.05	1072.8	22.21	2265.29
22.22	3282.84	22.22	2741.04	22.22	1257.05	71.1	1008	22.22	2607.51
22.23	2980.53	22.23	2230.29	22.23	1451.94	71.15	1144.8	22.23	2329.71
22.24	2969.44	22.24	2282.47	22.24	1133.4	71.2	979.2	22.24	2123.52
22.25	3150.79	22.25	2380.19	22.25	1314.72	71.25	964.8	22.25	2501.51
22.26	2990.11	22.26	2274.25	22.26	1424.34	71.3	1195.2	22.26	2332.51
22.27	2942.41	22.27	2324.67	22.27	1407.87	71.35	1116	22.27	2479.33
22.28	2930.56	22.28	2314.18	22.28	1409.57	71.4	1195.2	22.28	2435.61
22.29	3250.27	22.29	2624.63	22.29	1146.73	71.45	1123.2	22.29	2554.23
22.3	3762.6	22.3	2268.74	22.3	1250.82	71.5	1072.8	22.3	2365.62
22.31	3084.59	22.31	2131.51	22.31	1196.92	71.55	900	22.31	2561.02
22.32	2865.41	22.32	2413.08	22.32	1454.06	71.6	1144.8	22.32	2534.74
22.33	3209.67	22.33	2496.81	22.33	1452.71	71.65	1173.6	22.33	2378
22.34	3192.62	22.34	2420.37	22.34	1469.64	71.7	828	22.34	2424.12
22.35	3103.18	22.35	2505.1	22.35	1554.77	71.75	1108.8	22.35	2011.36
22.36	2871.36	22.36	2359.09	22.36	1401	71.8	986.4	22.36	2103.12
22.37	2993.43	22.37	2472.33	22.37	1354.52	71.85	1137.6	22.37	2463.21
22.38	3026.13	22.38	2365.18	22.38	1557.93	71.9	1094.4	22.38	2457.41
22.39	3082.36	22.39	2188.72	22.39	1347.79	71.95	1303.2	22.39	2827.19
22.4	3425.78	22.4	2348.7	22.4	1382.79	72	1080	22.4	2779.92
22.41	3263.89	22.41	2254.36	22.41	1365.22	72.05	1022.4	22.41	2292.33
22.42	3082.25	22.42	2267.61	22.42	1061.42	72.1	1008	22.42	2354.57
22.43	2787.58	22.43	2414.2	22.43	1419.99	72.15	957.6	22.43	2528.15
22.44	2941.55	22.44	2271.04	22.44	1231.53	72.2	964.8	22.44	2273.96
22.45	3189.7	22.45	2392.43	22.45	1428.26	72.25	964.8	22.45	2432.77
22.46	3567.55	22.46	1917.27	22.46	1358.63	72.3	1000.8	22.46	2815.93
22.47	3109.19	22.47	2527.95	22.47	1489.01	72.35	1116	22.47	2331.83
22.48	3423.35	22.48	2357.39	22.48	1452.46	72.4	1072.8	22.48	2687.47
22.49	3243.64	22.49	2469.36	22.49	1254.08	72.45	1101.6	22.49	2657.6
22.5	3379.42	22.5	2417.21	22.5	1571.27	72.5	979.2	22.5	2485.02
22.51	3455.86	22.51	2361.28	22.51	1135.09	72.55	1108.8	22.51	2465.87
22.52	3285.87	22.52	2279.63	22.52	1285.27	72.6	1087.2	22.52	2627.86
22.53	3563.89	22.53	2657.03	22.53	1191.42	72.65	936	22.53	2264.72
22.54	3332.38	22.54	2205.32	22.54	1151.21	72.7	943.2	22.54	2339.54
22.55	3129.59	22.55	2512.03	22.55	1243.44	72.75	936	22.55	2401.45
22.56	3658.79	22.56	2302.04	22.56	1318.08	72.8	1051.2	22.56	2306.57
22.57	3210.38	22.57	2373.65	22.57	1244.51	72.85	1101.6	22.57	2563.39
22.58	3214.17	22.58	2541.06	22.58	1175.72	72.9	1044	22.58	2476.05
22.59	3040.8	22.59	2766.16	22.59	1560.65	72.95	1022.4	22.59	2537.07
22.6	3621.9	22.6	2465.67	22.6	1387.6	73	914.4	22.6	2253.03
22.61	3326.53	22.61	2525.56	22.61	1551.57	73.05	928.8	22.61	2484.37
22.62	3436.17	22.62	2386.26	22.62	1400.76	73.1	1080	22.62	2426.66
22.63	3325.48	22.63	2540.95	22.63	1420.06	73.15	972	22.63	2181.28
22.64	3265.15	22.64	2370.36	22.64	1411.28	73.2	957.6	22.64	2476.12
22.65	3319.88	22.65	2302	22.65	1264.25	73.25	993.6	22.65	2496.39
22.66	3440.54	22.66	2178.88	22.66	1412.39	73.3	871.2	22.66	2356.83
22.67	3336.61	22.67	2298.82	22.67	1497.86	73.35	986.4	22.67	2774.7
22.68	3161.59	22.68	2168.48	22.68	1360.03	73.4	856.8	22.68	2661.09
22.69	2870.93	22.69	2286.68	22.69	1281.54	73.45	936	22.69	2510.4
22.7	3050.46	22.7	2184.09	22.7	1295.56	73.5	892.8	22.7	2597.8
22.71	3228.31	22.71	2293.18	22.71	1329.89	73.55	820.8	22.71	2549.24
22.72	3172.21	22.72	2203.83	22.72	1234.26	73.6	972	22.72	2857.96
22.73	3661.27	22.73	2363.24	22.73	1680.94	73.65	957.6	22.73	2420.03
22.74	3326.59	22.74	2260.34	22.74	1329.98	73.7	1087.2	22.74	2520.08
22.75	3164.85	22.75	2454.55	22.75	1297.73	73.75	979.2	22.75	2593.69
22.76	3188.28	22.76	2263.49	22.76	1349.03	73.8	979.2	22.76	2681.17
22.77	3391.19	22.77	2402.15	22.77	1595.94	73.85	979.2	22.77	2638.31
22.78	2955.14	22.78	2066.13	22.78	1219.61	73.9	864	22.78	2531.68
22.79	3336.83	22.79	2193.72	22.79	1317.98	73.95	1130.4	22.79	2554.62
[truncated: 6,721 more rows]

## Sheet: Fig. 3b
	Phase mass ratio (%)
[truncated: 6 more rows]

[truncated: 40 more sheets: Fig. 3c, Fig. 4a, Fig. 4b, Fig. 5b, Fig. 5c, Fig. 5d, Fig. 5e, Fig. 5f, Fig. S2a, Fig. S2b, Fig. S5a, Fig. S5b, Fig. S7, Fig. S8a, Fig. S8b, Fig. S9a, Fig. S9c, Fig. S9d, Fig. S11, Fig. S12a …]
